# Supplementary material for: Eating the brain - A multidisciplinary study provides new insights into the mechanisms underlying the cytopathogenicity of Naegleria fowleri
Source: PLoS Pathog. 2025 Mar 17;21(3):e1012995. doi: 10.1371/journal.ppat.1012995 (PMC11964265; doi:10.1371/journal.ppat.1012995)
Supplement: S1 Table — (XLSX) [file ppat.1012995.s013.xlsx]

## Sheet: NF+bacteria_NF-axenic
Majority protein IDs	Fasta headers	Uniprot ID	Student's T-test Difference NF+bacteria_NF-axenic	NF+bacteria_NF-axenic fold change	-Log Student's T-test p-value NF+bacteria_NF-axenic	Mean NF-axenic	Mediane NF-axenic	% of valid values NF-axenic	Number of valid values NF-axenic	Mean NF+bacteria	Mediane NF+bacteria	% of valid values NF+bacteria	Number of valid values NF+bacteria	Peptides	Razor + unique peptides	Unique peptides	Sequence coverage [%]	Unique + razor sequence coverage [%]	Unique sequence coverage [%]	Mol. weight [kDa]	Q-value	Score	Intensity	MS/MS count	LFQ intensity F-axenic1	LFQ intensity F-axenic2	LFQ intensity F-axenic3	LFQ intensity NF+bacteria1	LFQ intensity NF+bacteria2	LFQ intensity NF+bacteria3
g10045.t1	g10045.t1 | organism=Naegleria_fowleri_ATCC_ 30894 | gene_product=Ubiquitin domain-containing protein UBFD1 [GO:0005515 ]	A0A6A5B9I2	NaN	NaN	NaN	NaN	NaN	0	0	NaN	NaN	0	0	3	3	3	23.6	23.6	23.6	28.867	0	9.2981	146070000	14	NaN	NaN	NaN	NaN	NaN	NaN
g10050.t1	g10050.t1 | organism=Naegleria_fowleri_ATCC_ 30894 | gene_product=Probable U3 small nucleolar RNA-associated protein 13 [GO:0005515,GO:0006364,GO:0032040 ]	A0A6A5AZC9	NaN	NaN	0	NaN	NaN	0	0	NaN	NaN	33.3333	1	5	5	5	8.8	8.8	8.8	108.64	0	8.6977	59685000	10	NaN	NaN	NaN	21.9062	NaN	NaN
g10052.t1	g10052.t1 | organism=Naegleria_fowleri_ATCC_ 30894	A0A6A5BFJ1	NaN	NaN	NaN	NaN	NaN	0	0	NaN	NaN	0	0	2	2	2	25.3	25.3	25.3	19.719	0	7.0809	36827000	7	NaN	NaN	NaN	NaN	NaN	NaN
g10177.t1;g10204.t1;g2211.t1;g3968.t1	g10177.t1 | organism=Naegleria_fowleri_ATCC_ 30894 | gene_product=Endolysin A [GO:0004568,GO:0006032,GO:0016998 ];g10204.t1 | organism=Naegleria_fowleri_ATCC_ 30894 | gene_product=Endolysin A [GO:0004568,GO:0006032,GO:0016998 ];g2211.t1 | organism=Naeg	A0A6A5B8Y5	NaN	NaN	NaN	NaN	NaN	0	0	NaN	NaN	0	0	2	2	2	12.4	12.4	12.4	30.393	0.0002172	4.2922	16198000	6	NaN	NaN	NaN	NaN	NaN	NaN
g1025.t1	g1025.t1 | organism=Naegleria_fowleri_ATCC_ 30894	A0A6A5BZ81	NaN	NaN	NaN	NaN	NaN	0	0	NaN	NaN	0	0	3	3	3	10.1	10.1	10.1	70.702	0	14.308	24299000	17	NaN	NaN	NaN	NaN	NaN	NaN
g10358.t1	g10358.t1 | organism=Naegleria_fowleri_ATCC_ 30894 [GO:0003676,GO:0004527 ]	A0A6A5BYS7	NaN	NaN	0	NaN	NaN	33.3333	1	NaN	NaN	0	0	5	5	5	5.5	5.5	5.5	126.09	0	8.5355	28645000	15	NaN	20.5489	NaN	NaN	NaN	NaN
g10362.t1	g10362.t1 | organism=Naegleria_fowleri_ATCC_ 30894 | gene_product=DNA repair protein RAD51 homolog 3 [GO:0003677,GO:0005524,GO:0006281,GO:0008094 ]	A0A6A5C1I6	NaN	NaN	0	NaN	NaN	33.3333	1	NaN	NaN	0	0	3	3	3	6	6	6	86.638	0.00096283	2.8868	25736000	5	21.0514	NaN	NaN	NaN	NaN	NaN
g10394.t1	g10394.t1 | organism=Naegleria_fowleri_ATCC_ 30894 | gene_product=PP2A regulatory subunit TAP46 [GO:0009966 ]	A0A6A5CDF3	NaN	NaN	NaN	NaN	NaN	0	0	NaN	NaN	0	0	2	2	2	7.2	7.2	7.2	50.705	0.0023559	2.3528	2245500000	5	NaN	NaN	NaN	NaN	NaN	NaN
g10461.t1	g10461.t1 | organism=Naegleria_fowleri_ATCC_ 30894 | gene_product=Probable phospholipid hydroperoxide glutathione peroxidase [GO:0004602,GO:0006979,GO:0055114,GO:0098869 ]	A0A6A5C6L3	NaN	NaN	0	NaN	NaN	0	0	NaN	NaN	33.3333	1	3	3	3	33.5	33.5	33.5	19.802	0	5.9296	43442000	8	NaN	NaN	NaN	NaN	NaN	21.2056
g1047.t1	g1047.t1 | organism=Naegleria_fowleri_ATCC_ 30894 | gene_product=Minor histocompatibility antigen H13 [GO:0004190,GO:0006508,GO:0016021 ]	A0A6A5BZY7	NaN	NaN	NaN	NaN	NaN	0	0	NaN	NaN	0	0	2	2	2	11.8	11.8	11.8	37.911	0	10.711	108910000	18	NaN	NaN	NaN	NaN	NaN	NaN
g10494.t1	g10494.t1 | organism=Naegleria_fowleri_ATCC_ 30894 [GO:0016020 ]	A0A6A5CDQ0	NaN	NaN	NaN	NaN	NaN	0	0	NaN	NaN	0	0	2	2	2	7.1	7.1	7.1	37.625	0	6.1446	429150000	21	NaN	NaN	NaN	NaN	NaN	NaN
g10499.t1	g10499.t1 | organism=Naegleria_fowleri_ATCC_ 30894	A0A6A5CA72	NaN	NaN	0	NaN	NaN	33.3333	1	NaN	NaN	0	0	3	3	3	4.4	4.4	4.4	129.49	0.0030222	2.1889	89885000	6	NaN	22.4495	NaN	NaN	NaN	NaN
g10539.t1	g10539.t1 | organism=Naegleria_fowleri_ATCC_ 30894	A0A6A5CAB1	NaN	NaN	0	NaN	NaN	0	0	NaN	NaN	33.3333	1	2	2	2	12.2	12.2	12.2	29.461	0	19.236	83852000	17	NaN	NaN	NaN	21.6294	NaN	NaN
g10663.t1	g10663.t1 | organism=Naegleria_fowleri_ATCC_ 30894	A0A6A5CDL1	NaN	NaN	NaN	NaN	NaN	0	0	NaN	NaN	0	0	4	4	4	17.7	17.7	17.7	51.162	0	7.2978	16778000	16	NaN	NaN	NaN	NaN	NaN	NaN
g10747.t1;g10747.t2	g10747.t1 | organism=Naegleria_fowleri_ATCC_ 30894 | gene_product=Peptidyl-prolyl cis-trans isomerase CYP71 [GO:0000413,GO:0003755,GO:0005515,GO:0006457,GO:0048827,GO:1905392 ];g10747.t2 | organism=Naegleria_fowleri_ATCC_ 30894 | gene_product=Peptidyl-p	A0A6A5CAV0	NaN	NaN	NaN	NaN	NaN	0	0	NaN	NaN	0	0	4	4	4	18.2	18.2	18.2	59.267	0	7.0875	50723000	7	NaN	NaN	NaN	NaN	NaN	NaN
g1078.t1	g1078.t1 | organism=Naegleria_fowleri_ATCC_ 30894 | gene_product=NAD-dependent protein deacylase [GO:0070403 ]	A0A6A5C336	NaN	NaN	0	22.1492	22.1492	66.6667	2	NaN	NaN	0	0	3	3	3	12.1	12.1	12.1	41.342	0.00094304	2.7187	65256000	10	22.0034	NaN	22.295	NaN	NaN	NaN
g10786.t1	g10786.t1 | organism=Naegleria_fowleri_ATCC_ 30894	A0A6A5C004	NaN	NaN	NaN	NaN	NaN	0	0	NaN	NaN	0	0	4	4	4	13.7	13.7	13.7	59.746	0	10.224	48920000	18	NaN	NaN	NaN	NaN	NaN	NaN
g10810.t1	g10810.t1 | organism=Naegleria_fowleri_ATCC_ 30894 | gene_product=NTE family protein RssA [GO:0016042,GO:0016787 ]	A0A6A5C6U0	NaN	NaN	NaN	NaN	NaN	0	0	NaN	NaN	0	0	4	4	4	17.6	17.6	17.6	39.439	0	15.004	41025000	16	NaN	NaN	NaN	NaN	NaN	NaN
g10811.t1	g10811.t1 | organism=Naegleria_fowleri_ATCC_ 30894 [GO:0000184 ]	A0A6A5C7I0	NaN	NaN	0	NaN	NaN	0	0	NaN	NaN	33.3333	1	2	2	2	3.2	3.2	3.2	95.218	0.0060345	1.9239	16473000	2	NaN	NaN	NaN	NaN	NaN	20.5845
g10836.t1	g10836.t1 | organism=Naegleria_fowleri_ATCC_ 30894 | gene_product=Probable chromatin-remodeling complex ATPase chain [GO:0003677,GO:0004386,GO:0005524,GO:0016589,GO:0043044 ]	A0A6A5C053	NaN	NaN	0	21.491	21.491	66.6667	2	NaN	NaN	0	0	9	9	9	11.5	11.5	11.5	129.52	0	10.768	91189000	27	NaN	21.1179	21.864	NaN	NaN	NaN
g10851.t1	g10851.t1 | organism=Naegleria_fowleri_ATCC_ 30894 | gene_product=Protein transport protein SEC16B homolog [GO:0012505,GO:0016020,GO:0043231,GO:0044444,GO:0048208 ]	A0A6A5C7L8	NaN	NaN	NaN	NaN	NaN	0	0	NaN	NaN	0	0	4	4	4	5.3	5.3	5.3	163.89	0	11.126	23085000	9	NaN	NaN	NaN	NaN	NaN	NaN
g10852.t1	g10852.t1 | organism=Naegleria_fowleri_ATCC_ 30894 | gene_product=U3 small nucleolar ribonucleoprotein protein IMP3 [GO:0003723,GO:1990904 ]	A0A6A5BXQ4	NaN	NaN	NaN	NaN	NaN	0	0	NaN	NaN	0	0	3	3	3	21.8	21.8	21.8	23.058	0.00021988	4.4511	636890000	11	NaN	NaN	NaN	NaN	NaN	NaN
g10896.t1	g10896.t1 | organism=Naegleria_fowleri_ATCC_ 30894 | gene_product=Protein CASP [GO:0006891,GO:0030173 ]	A0A6A5C0A9	NaN	NaN	NaN	NaN	NaN	0	0	NaN	NaN	0	0	2	2	2	6.3	6.3	6.3	73.221	0.00040543	3.4535	10613000	3	NaN	NaN	NaN	NaN	NaN	NaN
g10915.t1	g10915.t1 | organism=Naegleria_fowleri_ATCC_ 30894	A0A6A5C5A9	NaN	NaN	NaN	NaN	NaN	0	0	NaN	NaN	0	0	2	2	2	12.8	12.8	12.8	33.746	0.00095383	2.8144	20304000	2	NaN	NaN	NaN	NaN	NaN	NaN
g10936.t1	g10936.t1 | organism=Naegleria_fowleri_ATCC_ 30894 | gene_product=Leucine-zipper-like transcriptional regulator 1 [GO:0005515 ]	A0A6A5C0E5	NaN	NaN	NaN	NaN	NaN	0	0	NaN	NaN	0	0	3	3	3	5.5	5.5	5.5	106.25	0.00059666	3.2554	13484000	5	NaN	NaN	NaN	NaN	NaN	NaN
g11028.t1	g11028.t1 | organism=Naegleria_fowleri_ATCC_ 30894 | gene_product=DNA oxidative demethylase ALKBH2 [GO:0008152 ]	A0A6A5CBN3	NaN	NaN	0	24.6936	24.6936	66.6667	2	NaN	NaN	0	0	1	1	1	4.7	4.7	4.7	29.43	0.0047219	2.0338	141790000	18	NaN	24.9597	24.4275	NaN	NaN	NaN
g11042.t1	g11042.t1 | organism=Naegleria_fowleri_ATCC_ 30894 | gene_product=Adiponectin receptor protein [GO:0016021 ]	A0A6A5C963	NaN	NaN	0	NaN	NaN	0	0	23.7231	23.7231	66.6667	2	3	3	3	8.3	8.3	8.3	44.251	0	7.4064	253970000	35	NaN	NaN	NaN	23.341	24.1052	NaN
g11120.t1	g11120.t1 | organism=Naegleria_fowleri_ATCC_ 30894	A0A6A5C894	NaN	NaN	NaN	NaN	NaN	0	0	NaN	NaN	0	0	1	1	1	5.2	5.2	5.2	35.421	0.0014934	2.6216	10339000	4	NaN	NaN	NaN	NaN	NaN	NaN
g11202.t1	g11202.t1 | organism=Naegleria_fowleri_ATCC_ 30894	A0A6A5C620	NaN	NaN	NaN	NaN	NaN	0	0	NaN	NaN	0	0	6	6	6	35.2	35.2	35.2	36.803	0	18.727	61892000	21	NaN	NaN	NaN	NaN	NaN	NaN
g11208.t1	g11208.t1 | organism=Naegleria_fowleri_ATCC_ 30894 | gene_product=Ribosome biogenesis protein tsr3 [GO:0006364,GO:0044424 ]	A0A6A5C984	NaN	NaN	NaN	NaN	NaN	0	0	NaN	NaN	0	0	2	2	2	11.6	11.6	11.6	47.509	0.00023613	5.4596	45388000	5	NaN	NaN	NaN	NaN	NaN	NaN
g11271.t1	g11271.t1 | organism=Naegleria_fowleri_ATCC_ 30894 | gene_product=Ubiquitin carboxyl-terminal hydrolase 4 [GO:0004843,GO:0006511,GO:0016579 ]	A0A6A5C5G8	NaN	NaN	0	21.0826	21.0826	66.6667	2	NaN	NaN	0	0	5	5	5	6.2	6.2	6.2	125.65	0.00023725	5.5292	30843000	7	21.3368	20.8283	NaN	NaN	NaN	NaN
g11277.t1	g11277.t1 | organism=Naegleria_fowleri_ATCC_ 30894 [GO:0003723 ]	A0A6A5BYH7	NaN	NaN	0	NaN	NaN	33.3333	1	NaN	NaN	0	0	10	10	10	15.9	15.9	15.9	92.798	0	41.796	93614000	21	NaN	NaN	20.905	NaN	NaN	NaN
g11298.t1	g11298.t1 | organism=Naegleria_fowleri_ATCC_ 30894 | gene_product=Protein diaphanous homolog 3 [GO:0003779,GO:0017048,GO:0030036 ]	A0A6A5C9J8	NaN	NaN	NaN	NaN	NaN	0	0	NaN	NaN	0	0	8	8	8	8	8	8	154.47	0	9.3093	60004000	12	NaN	NaN	NaN	NaN	NaN	NaN
g1132.t1	g1132.t1 | organism=Naegleria_fowleri_ATCC_ 30894 | gene_product=Ribosome biogenesis regulatory protein homolog [GO:0005634,GO:0042254 ]	A0A6A5C3V2	NaN	NaN	NaN	NaN	NaN	0	0	NaN	NaN	0	0	2	2	2	8.7	8.7	8.7	43.64	0	7.3976	45929000	5	NaN	NaN	NaN	NaN	NaN	NaN
g11369.t1	g11369.t1 | organism=Naegleria_fowleri_ATCC_ 30894 [GO:0004867 ]	A0A6A5CB06	NaN	NaN	NaN	NaN	NaN	0	0	NaN	NaN	0	0	2	2	2	25.6	25.6	25.6	13.118	0.00041606	3.7395	88755000	5	NaN	NaN	NaN	NaN	NaN	NaN
g11400.t1	g11400.t1 | organism=Naegleria_fowleri_ATCC_ 30894 | gene_product=CBL-interacting protein kinase 28 [GO:0004672,GO:0005524,GO:0006468 ]	A0A6A5C9T8	NaN	NaN	NaN	NaN	NaN	0	0	NaN	NaN	0	0	3	3	3	6.6	6.6	6.6	71.334	0.00021858	4.3716	80574000	5	NaN	NaN	NaN	NaN	NaN	NaN
g11414.t1	g11414.t1 | organism=Naegleria_fowleri_ATCC_ 30894 | gene_product=RNA polymerase-associated protein LEO1 [GO:0006368,GO:0016570,GO:0016593 ]	A0A6A5C7L6	NaN	NaN	0	NaN	NaN	0	0	NaN	NaN	33.3333	1	2	2	2	9	9	9	41.697	0.00023154	5.1989	61556000	27	NaN	NaN	NaN	NaN	22.4284	NaN
g11459.t1	g11459.t1 | organism=Naegleria_fowleri_ATCC_ 30894 | gene_product=DNA primase large subunit [GO:0003896,GO:0006269 ]	A0A6A5CB92	NaN	NaN	0	24.0543	24.0734	100	3	NaN	NaN	0	0	5	5	5	11.8	11.8	11.8	63.501	0	6.0434	112040000	8	24.0734	24.0943	23.9953	NaN	NaN	NaN
g11463.t1	g11463.t1 | organism=Naegleria_fowleri_ATCC_ 30894	A0A6A5BWR9	NaN	NaN	NaN	NaN	NaN	0	0	NaN	NaN	0	0	3	3	3	16.8	16.8	16.8	30.489	0	5.7524	93060000	12	NaN	NaN	NaN	NaN	NaN	NaN
g11531.t1	g11531.t1 | organism=Naegleria_fowleri_ATCC_ 30894	A0A6A5C691	NaN	NaN	NaN	NaN	NaN	0	0	NaN	NaN	0	0	2	2	2	7.4	7.4	7.4	44.301	0.00022774	4.9249	61767000	8	NaN	NaN	NaN	NaN	NaN	NaN
g11607.t1	g11607.t1 | organism=Naegleria_fowleri_ATCC_ 30894	A0A6A5BZI7	NaN	NaN	NaN	NaN	NaN	0	0	NaN	NaN	0	0	2	2	2	8.8	8.8	8.8	39.811	0	18.819	39474000	17	NaN	NaN	NaN	NaN	NaN	NaN
g11676.t1;g11563.t1	g11676.t1 | organism=Naegleria_fowleri_ATCC_ 30894;g11563.t1 | organism=Naegleria_fowleri_ATCC_ 30894	A0A6A5C546	NaN	NaN	NaN	NaN	NaN	0	0	NaN	NaN	0	0	2	2	2	8.6	8.6	8.6	38.469	0.00096618	2.9279	23285000	4	NaN	NaN	NaN	NaN	NaN	NaN
g11881.t1	g11881.t1 | organism=Naegleria_fowleri_ATCC_ 30894 | gene_product=Structural maintenance of chromosomes protein 5 [GO:0000724,GO:0007062,GO:0030915 ]	A0A6A5C8C9	NaN	NaN	NaN	NaN	NaN	0	0	NaN	NaN	0	0	3	3	3	4.4	4.4	4.4	128.54	0.00096339	2.8935	30044000	5	NaN	NaN	NaN	NaN	NaN	NaN
g11887.t1	g11887.t1 | organism=Naegleria_fowleri_ATCC_ 30894 | gene_product=Regulator of nonsense transcripts UPF2 [GO:0000184,GO:0003723,GO:0005515 ]	A0A6A5C2U1	NaN	NaN	NaN	NaN	NaN	0	0	NaN	NaN	0	0	3	3	3	4.3	4.3	4.3	109.93	0.00041322	3.6602	24095000	11	NaN	NaN	NaN	NaN	NaN	NaN
g11898.t1	g11898.t1 | organism=Naegleria_fowleri_ATCC_ 30894	A0A6A5BXP0	NaN	NaN	0	22.4139	22.4139	66.6667	2	NaN	NaN	0	0	3	3	3	13.7	13.7	13.7	50.722	0.00022862	4.9762	49527000	9	NaN	22.2141	22.6136	NaN	NaN	NaN
g11900.t1	g11900.t1 | organism=Naegleria_fowleri_ATCC_ 30894 [GO:0005515 ]	A0A6A5C9V2	NaN	NaN	NaN	NaN	NaN	0	0	NaN	NaN	0	0	3	3	3	9.9	9.9	9.9	42.434	0.0026786	2.2291	115210000	5	NaN	NaN	NaN	NaN	NaN	NaN
g11906.t1	g11906.t1 | organism=Naegleria_fowleri_ATCC_ 30894 | gene_product=Ran-binding protein 9 [GO:0005515 ]	A0A6A5C9K4	NaN	NaN	0	NaN	NaN	0	0	NaN	NaN	33.3333	1	3	3	3	8.5	8.5	8.5	60.505	0.0026805	2.2332	20581000	7	NaN	NaN	NaN	NaN	NaN	21.6178
g11919.t1	g11919.t1 | organism=Naegleria_fowleri_ATCC_ 30894 | gene_product=Ribosome maturation protein SBDS [GO:0042256 ]	A0A6A5C8I3	NaN	NaN	NaN	NaN	NaN	0	0	NaN	NaN	0	0	4	4	4	19.4	19.4	19.4	53.595	0	13.679	14790000	12	NaN	NaN	NaN	NaN	NaN	NaN
g12069.t1	g12069.t1 | organism=Naegleria_fowleri_ATCC_ 30894 | gene_product=DNA replication licensing factor MCM3 [GO:0000347,GO:0003677,GO:0005515,GO:0005524,GO:0006268,GO:0006270,GO:0042555 ]	A0A6A5C910	NaN	NaN	NaN	NaN	NaN	0	0	NaN	NaN	0	0	2	2	2	3.3	3.3	3.3	91.167	0.0014962	2.6334	10250000	4	NaN	NaN	NaN	NaN	NaN	NaN
g12086.t1	g12086.t1 | organism=Naegleria_fowleri_ATCC_ 30894	A0A6A5C835	NaN	NaN	0	NaN	NaN	0	0	NaN	NaN	33.3333	1	2	2	2	43	43	43	10.222	0.00059067	3.1204	66430000	11	NaN	NaN	NaN	22.439	NaN	NaN
g12113.t1	g12113.t1 | organism=Naegleria_fowleri_ATCC_ 30894 | gene_product=Replication factor C subunit 1 [GO:0003689,GO:0005515,GO:0005524,GO:0005634,GO:0005663,GO:0006260,GO:0006281 ]	A0A6A5C1C9	NaN	NaN	0	NaN	NaN	0	0	NaN	NaN	33.3333	1	8	8	8	9.8	9.8	9.8	145.9	0	18.144	87339000	19	NaN	NaN	NaN	NaN	21.6476	NaN
g12179.t1	g12179.t1 | organism=Naegleria_fowleri_ATCC_ 30894	A0A6A5C442	NaN	NaN	0	NaN	NaN	0	0	NaN	NaN	33.3333	1	4	4	4	3.1	3.1	3.1	289.14	0.00095859	2.8543	33283000	10	NaN	NaN	NaN	20.8962	NaN	NaN
g12269.t1	g12269.t1 | organism=Naegleria_fowleri_ATCC_ 30894 [GO:0005515 ]	A0A6A5C4B1	NaN	NaN	0	NaN	NaN	33.3333	1	NaN	NaN	0	0	4	4	4	11.3	11.3	11.3	65.12	0	11.179	183160000	22	NaN	20.0284	NaN	NaN	NaN	NaN
g12338.t1	g12338.t1 | organism=Naegleria_fowleri_ATCC_ 30894 | gene_product=Mitochondrial distribution and morphology protein 34 [GO:0006869,GO:0007005,GO:0008289,GO:0016021,GO:0032865 ]	A0A6A5C3N1	NaN	NaN	0	NaN	NaN	33.3333	1	NaN	NaN	0	0	3	3	3	15.8	15.8	15.8	28.206	0.00021768	4.311	53193000	6	NaN	NaN	21.126	NaN	NaN	NaN
g12348.t1	g12348.t1 | organism=Naegleria_fowleri_ATCC_ 30894	A0A6A5C3N9	NaN	NaN	NaN	NaN	NaN	0	0	NaN	NaN	0	0	3	3	3	10.8	10.8	10.8	32.15	0.00022085	4.5156	20850000	12	NaN	NaN	NaN	NaN	NaN	NaN
g12362.t1	g12362.t1 | organism=Naegleria_fowleri_ATCC_ 30894 | gene_product=Ribosome biogenesis protein BRX1 homolog [GO:0005515,GO:0005730 ]	A0A6A5C8I7	NaN	NaN	NaN	NaN	NaN	0	0	NaN	NaN	0	0	5	5	5	16.7	16.7	16.7	38.294	0	6.4305	41707000	11	NaN	NaN	NaN	NaN	NaN	NaN
g12445.t1	g12445.t1 | organism=Naegleria_fowleri_ATCC_ 30894 | gene_product=Protein arginine N-methyltransferase 5 [GO:0008168,GO:0035246 ]	A0A6A5C7R1	NaN	NaN	NaN	NaN	NaN	0	0	NaN	NaN	0	0	3	3	3	9.2	9.2	9.2	97.184	0	21.351	86224000	25	NaN	NaN	NaN	NaN	NaN	NaN
g12587.t1	g12587.t1 | organism=Naegleria_fowleri_ATCC_ 30894 | gene_product=Putative epoxidase LasC	A0A6A5BVS8	NaN	NaN	NaN	NaN	NaN	0	0	NaN	NaN	0	0	5	5	5	13.7	13.7	13.7	66.763	0	14.763	40599000	14	NaN	NaN	NaN	NaN	NaN	NaN
g12635.t1;g12635.t2	g12635.t1 | organism=Naegleria_fowleri_ATCC_ 30894 | gene_product=NASP-related protein sim3 [GO:0005515 ];g12635.t2 | organism=Naegleria_fowleri_ATCC_ 30894 [GO:0005515 ]	A0A6A5BUG1	NaN	NaN	NaN	NaN	NaN	0	0	NaN	NaN	0	0	2	2	2	7.4	7.4	7.4	49.323	0	6.0877	19192000	6	NaN	NaN	NaN	NaN	NaN	NaN
g12680.t1	g12680.t1 | organism=Naegleria_fowleri_ATCC_ 30894 | gene_product=Espin [GO:0005515 ]	A0A6A5C2A5	NaN	NaN	NaN	NaN	NaN	0	0	NaN	NaN	0	0	3	3	3	9.5	9.5	9.5	55.176	0.00022178	4.5708	88012000	9	NaN	NaN	NaN	NaN	NaN	NaN
g12695.t1	g12695.t1 | organism=Naegleria_fowleri_ATCC_ 30894 | gene_product=Thioredoxin-1 [GO:0005623,GO:0006662,GO:0015035,GO:0045454,GO:0055114 ]	A0A6A5BUL7	NaN	NaN	0	NaN	NaN	0	0	NaN	NaN	33.3333	1	3	3	3	43	43	43	12.366	0	48.254	82174000	20	NaN	NaN	NaN	NaN	NaN	22.3025
g12697.t1	g12697.t1 | organism=Naegleria_fowleri_ATCC_ 30894 | gene_product=Probable assembly chaperone of rpl4 [GO:0005515 ]	A0A6A5C6I7	NaN	NaN	NaN	NaN	NaN	0	0	NaN	NaN	0	0	5	5	5	18	18	18	43.995	0	7.9198	82808000	12	NaN	NaN	NaN	NaN	NaN	NaN
g12795.t1	g12795.t1 | organism=Naegleria_fowleri_ATCC_ 30894 | gene_product=Ubiquitin carboxyl-terminal hydrolase MINDY-1 [GO:0004843,GO:0019538,GO:1990380 ]	A0A6A5BUW8	NaN	NaN	NaN	NaN	NaN	0	0	NaN	NaN	0	0	3	3	3	7	7	7	63.617	0.00022989	5.0996	62510000	9	NaN	NaN	NaN	NaN	NaN	NaN
g12797.t1	g12797.t1 | organism=Naegleria_fowleri_ATCC_ 30894 [GO:0005515 ]	A0A6A5C6T7	NaN	NaN	NaN	NaN	NaN	0	0	NaN	NaN	0	0	4	4	4	12.3	12.3	12.3	54.101	0	12.735	43283000	13	NaN	NaN	NaN	NaN	NaN	NaN
g1289.t1	g1289.t1 | organism=Naegleria_fowleri_ATCC_ 30894	A0A6A5BYL3	NaN	NaN	NaN	NaN	NaN	0	0	NaN	NaN	0	0	5	5	5	16.6	16.6	16.6	53.01	0	9.4387	66280000	9	NaN	NaN	NaN	NaN	NaN	NaN
g12917.t1	g12917.t1 | organism=Naegleria_fowleri_ATCC_ 30894 [GO:0032040 ]	A0A6A5C763	NaN	NaN	NaN	NaN	NaN	0	0	NaN	NaN	0	0	3	3	3	5.3	5.3	5.3	113.07	0.00022119	4.5397	12185000	4	NaN	NaN	NaN	NaN	NaN	NaN
g12928.t1	g12928.t1 | organism=Naegleria_fowleri_ATCC_ 30894 | gene_product=Neuroguidin [GO:0043229 ]	A0A6A5C5L6	NaN	NaN	NaN	NaN	NaN	0	0	NaN	NaN	0	0	3	3	3	6.4	6.4	6.4	86.367	0	8.1314	36490000	8	NaN	NaN	NaN	NaN	NaN	NaN
g12971.t1	g12971.t1 | organism=Naegleria_fowleri_ATCC_ 30894 | gene_product=Plant UBX domain-containing protein 10 [GO:0005515 ]	A0A6A5BSX7	NaN	NaN	0	NaN	NaN	33.3333	1	NaN	NaN	0	0	2	2	2	11.4	11.4	11.4	33.014	0.00023175	5.2294	170290000	13	22.673	NaN	NaN	NaN	NaN	NaN
g1298.t1	g1298.t1 | organism=Naegleria_fowleri_ATCC_ 30894 | gene_product=Sperm-associated antigen 16 protein [GO:0005515 ]	A0A6A5C196	NaN	NaN	NaN	NaN	NaN	0	0	NaN	NaN	0	0	2	2	2	3.9	3.9	3.9	66.39	0.00095039	2.7801	16033000	14	NaN	NaN	NaN	NaN	NaN	NaN
g13019.t1	g13019.t1 | organism=Naegleria_fowleri_ATCC_ 30894	A0A6A5C2G7	NaN	NaN	NaN	NaN	NaN	0	0	NaN	NaN	0	0	2	2	2	26	26	26	14.669	0	6.1776	78956000	9	NaN	NaN	NaN	NaN	NaN	NaN
g13056.t1	g13056.t1 | organism=Naegleria_fowleri_ATCC_ 30894	A0A6A5BR92	NaN	NaN	NaN	NaN	NaN	0	0	NaN	NaN	0	0	6	6	6	32.6	32.6	32.6	27.343	0	11.178	97866000	9	NaN	NaN	NaN	NaN	NaN	NaN
g13072.t1	g13072.t1 | organism=Naegleria_fowleri_ATCC_ 30894 | gene_product=Acid phosphatase [GO:0003993,GO:0016192,GO:0016311,GO:0046872 ]	A0A6A5C5I1	NaN	NaN	0	NaN	NaN	0	0	NaN	NaN	33.3333	1	2	2	2	9.3	9.3	9.3	56.998	0.00022635	4.8449	16891000	8	NaN	NaN	NaN	20.2499	NaN	NaN
g13094.t1	g13094.t1 | organism=Naegleria_fowleri_ATCC_ 30894 | gene_product=Peroxinectin A [GO:0004601,GO:0006979,GO:0016020,GO:0020037,GO:0055114 ]	A0A6A5C0Z9	NaN	NaN	0	NaN	NaN	33.3333	1	NaN	NaN	0	0	3	3	3	7.5	7.5	7.5	63.797	0.00077776	2.9859	27385000	7	NaN	20.1533	NaN	NaN	NaN	NaN
g13118.t1	g13118.t1 | organism=Naegleria_fowleri_ATCC_ 30894 | gene_product=THO complex subunit 2 [GO:0000347,GO:0006397,GO:0006406 ]	A0A6A5C569	NaN	NaN	NaN	NaN	NaN	0	0	NaN	NaN	0	0	5	5	5	3.5	3.5	3.5	190.23	0.0002206	4.4888	28800000	7	NaN	NaN	NaN	NaN	NaN	NaN
g13153.t1	g13153.t1 | organism=Naegleria_fowleri_ATCC_ 30894 | gene_product=Short-chain dehydrogenase TIC 32, chloroplastic [GO:0009507,GO:0009526,GO:0016020,GO:0050794,GO:0051716 ]	A0A6A5C480	NaN	NaN	NaN	NaN	NaN	0	0	NaN	NaN	0	0	2	2	2	5	5	5	39.594	0.006328	1.8801	32312000	3	NaN	NaN	NaN	NaN	NaN	NaN
g13224.t1	g13224.t1 | organism=Naegleria_fowleri_ATCC_ 30894 [GO:0006364 ]	A0A6A5C1A8	NaN	NaN	NaN	NaN	NaN	0	0	NaN	NaN	0	0	2	2	2	11.3	11.3	11.3	27.857	0.00041623	3.7402	23938000	8	NaN	NaN	NaN	NaN	NaN	NaN
g13231.t1	g13231.t1 | organism=Naegleria_fowleri_ATCC_ 30894 | gene_product=Myosin-M heavy chain [GO:0005089,GO:0035023 ]	A0A6A5C4F3	NaN	NaN	0	25.6337	25.6337	66.6667	2	NaN	NaN	0	0	5	5	5	4.6	4.6	4.6	169.58	0.0002266	4.8538	1237600000	7	NaN	25.6798	25.5877	NaN	NaN	NaN
g13311.t1	g13311.t1 | organism=Naegleria_fowleri_ATCC_ 30894 | gene_product=Integrator complex subunit 11 [GO:0005515,GO:0005654,GO:0005829,GO:0016180,GO:0016787,GO:0032039,GO:0042795,GO:0043484 ]	A0A6A5C4N1	NaN	NaN	NaN	NaN	NaN	0	0	NaN	NaN	0	0	3	3	3	4.6	4.6	4.6	73.92	0.0035417	2.1454	28182000	9	NaN	NaN	NaN	NaN	NaN	NaN
g134.t1	g134.t1 | organism=Naegleria_fowleri_ATCC_ 30894	A0A6A5CIE9	NaN	NaN	0	NaN	NaN	33.3333	1	NaN	NaN	0	0	3	3	3	57.3	57.3	57.3	9.8511	0	6.7671	72126000	25	NaN	21.9848	NaN	NaN	NaN	NaN
g13430.t1	g13430.t1 | organism=Naegleria_fowleri_ATCC_ 30894	A0A6A5BXV9	NaN	NaN	0	NaN	NaN	0	0	21.5464	21.6058	100	3	3	3	3	19.5	19.5	19.5	34.81	0.00041545	3.7167	43458000	18	NaN	NaN	NaN	21.6058	21.6319	21.4016
g13495.t1	g13495.t1 | organism=Naegleria_fowleri_ATCC_ 30894	A0A6A5C065	NaN	NaN	NaN	NaN	NaN	0	0	NaN	NaN	0	0	2	2	2	46.4	46.4	46.4	9.5171	0	6.6214	20661000	4	NaN	NaN	NaN	NaN	NaN	NaN
g13508.t1	g13508.t1 | organism=Naegleria_fowleri_ATCC_ 30894 | gene_product=25.3 kDa vesicle transport protein [GO:0016021,GO:0016192 ]	A0A6A5C135	NaN	NaN	NaN	NaN	NaN	0	0	NaN	NaN	0	0	3	3	3	16.7	16.7	16.7	27.542	0.0020314	2.5231	35203000	3	NaN	NaN	NaN	NaN	NaN	NaN
g13536.t1	g13536.t1 | organism=Naegleria_fowleri_ATCC_ 30894 | gene_product=Peroxisomal targeting signal 2 receptor [GO:0005515 ]	A0A6A5C0K2	NaN	NaN	0	22.6632	22.6632	66.6667	2	NaN	NaN	0	0	3	3	3	17.1	17.1	17.1	42.027	0	8.0319	57308000	11	NaN	22.7302	22.5961	NaN	NaN	NaN
g13537.t1	g13537.t1 | organism=Naegleria_fowleri_ATCC_ 30894	A0A6A5BQJ6	NaN	NaN	NaN	NaN	NaN	0	0	NaN	NaN	0	0	5	5	5	20.7	20.7	20.7	50.988	0	13.705	19315000	11	NaN	NaN	NaN	NaN	NaN	NaN
g13545.t1	g13545.t1 | organism=Naegleria_fowleri_ATCC_ 30894 | gene_product=Syntaxin-22 [GO:0005484,GO:0005623,GO:0006886,GO:0016021,GO:0016192,GO:0061025 ]	A0A6A5C0A4	NaN	NaN	0	NaN	NaN	0	0	22.8474	22.8474	66.6667	2	2	2	2	8.4	8.4	8.4	41.975	0.00022114	4.5355	79086000	14	NaN	NaN	NaN	NaN	22.6501	23.0447
g13579.t1	g13579.t1 | organism=Naegleria_fowleri_ATCC_ 30894 | gene_product=Rho GTPase-activating protein 22 [GO:0005096,GO:0007165,GO:0043547 ]	A0A6A5C4E4	NaN	NaN	NaN	NaN	NaN	0	0	NaN	NaN	0	0	2	2	2	3.2	3.2	3.2	88.95	0.00095602	2.8321	14171000	4	NaN	NaN	NaN	NaN	NaN	NaN
g13627.t1	g13627.t1 | organism=Naegleria_fowleri_ATCC_ 30894	A0A6A5BQS6	NaN	NaN	0	NaN	NaN	0	0	NaN	NaN	33.3333	1	2	2	2	5.6	5.6	5.6	50.633	0.00042689	4.074	57432000	9	NaN	NaN	NaN	22.3957	NaN	NaN
g13716.t1	g13716.t1 | organism=Naegleria_fowleri_ATCC_ 30894 | gene_product=Formin-F [GO:0003779,GO:0017048,GO:0030036 ]	A0A6A5C133	NaN	NaN	NaN	NaN	NaN	0	0	NaN	NaN	0	0	4	4	4	4.5	4.5	4.5	164.53	0	16.828	37003000	22	NaN	NaN	NaN	NaN	NaN	NaN
g1374.t1	g1374.t1 | organism=Naegleria_fowleri_ATCC_ 30894 | gene_product=Testis-expressed protein 10 [GO:0005654,GO:0032991 ]	A0A6A5BWK6	NaN	NaN	NaN	NaN	NaN	0	0	NaN	NaN	0	0	5	5	5	7.9	7.9	7.9	111.19	0.00041408	3.6877	21664000	8	NaN	NaN	NaN	NaN	NaN	NaN
g1537.t1	g1537.t1 | organism=Naegleria_fowleri_ATCC_ 30894	A0A6A5BY02	NaN	NaN	0	NaN	NaN	33.3333	1	NaN	NaN	0	0	3	3	3	14.9	14.9	14.9	37.982	0	7.2699	13910000	21	NaN	NaN	19.5549	NaN	NaN	NaN
g1543.t1	g1543.t1 | organism=Naegleria_fowleri_ATCC_ 30894 [GO:0016020 ]	A0A6A5C044	NaN	NaN	0	NaN	NaN	33.3333	1	NaN	NaN	0	0	2	2	2	7.6	7.6	7.6	50.668	0.00043328	4.266	54490000	15	NaN	NaN	21.8494	NaN	NaN	NaN
g1554.t1	g1554.t1 | organism=Naegleria_fowleri_ATCC_ 30894 | gene_product=LIMR family protein DDB_G0283707 [GO:0016021 ]	A0A6A5BXI0	NaN	NaN	0	NaN	NaN	0	0	NaN	NaN	33.3333	1	3	3	3	6.7	6.7	6.7	56.635	0.00041563	3.7235	160300000	17	NaN	NaN	NaN	NaN	23.1332	NaN
g1579.t1	g1579.t1 | organism=Naegleria_fowleri_ATCC_ 30894 | gene_product=Mitochondrial uncoupling protein 4 [GO:0006810,GO:0016020 ]	A0A6A5BVE4	NaN	NaN	0	NaN	NaN	0	0	NaN	NaN	33.3333	1	3	3	3	13.7	13.7	13.7	40.563	0	5.7653	20743000	11	NaN	NaN	NaN	NaN	19.1373	NaN
g1609.t1	g1609.t1 | organism=Naegleria_fowleri_ATCC_ 30894 | gene_product=Solute carrier family 15 member 2 [GO:0006857,GO:0016020,GO:0055085,GO:1904680 ]	A0A6A5BVG5	NaN	NaN	0	NaN	NaN	0	0	22.5539	22.5965	100	3	1	1	1	2.7	2.7	2.7	72.068	0.0026949	2.2735	97201000	10	NaN	NaN	NaN	22.5965	22.5975	22.4679
g1622.t1	g1622.t1 | organism=Naegleria_fowleri_ATCC_ 30894 [GO:0005515 ]	A0A6A5C212	NaN	NaN	0	NaN	NaN	33.3333	1	NaN	NaN	0	0	1	1	1	0.7	0.7	0.7	149.49	0.0078245	1.8329	391010000	21	25.1571	NaN	NaN	NaN	NaN	NaN
g168.t1	g168.t1 | organism=Naegleria_fowleri_ATCC_ 30894	A0A6A5CIM6	NaN	NaN	0	NaN	NaN	0	0	21.6671	21.6671	66.6667	2	4	4	4	29.7	29.7	29.7	24.446	0.00043197	4.2417	49363000	15	NaN	NaN	NaN	22.2563	21.0778	NaN
g1688.t1	g1688.t1 | organism=Naegleria_fowleri_ATCC_ 30894 | gene_product=Putative RNA polymerase II transcriptional coactivator [GO:0003677,GO:0006355 ]	A0A6A5C1D0	NaN	NaN	NaN	NaN	NaN	0	0	NaN	NaN	0	0	2	2	2	10	10	10	21.075	0	6.386	10498000	6	NaN	NaN	NaN	NaN	NaN	NaN
g1763.t1;g1806.t1	g1763.t1 | organism=Naegleria_fowleri_ATCC_ 30894 | gene_product=FH protein interacting protein FIP2 [GO:0005515 ];g1806.t1 | organism=Naegleria_fowleri_ATCC_ 30894 | gene_product=FH protein interacting protein FIP2 [GO:0005515,GO:0009534,GO:0044436 ]	A0A6A5C0N9	NaN	NaN	NaN	NaN	NaN	0	0	NaN	NaN	0	0	2	2	2	1.8	1.8	1.8	124.91	0.00041502	3.709	14108000	15	NaN	NaN	NaN	NaN	NaN	NaN
g1785.t1	g1785.t1 | organism=Naegleria_fowleri_ATCC_ 30894 [GO:0016021 ]	A0A6A5BXS6	NaN	NaN	0	NaN	NaN	0	0	NaN	NaN	33.3333	1	3	3	3	10.6	10.6	10.6	50.987	0.00022707	4.8898	61192000	20	NaN	NaN	NaN	22.051	NaN	NaN
g18.t1	g18.t1 | organism=Naegleria_fowleri_ATCC_ 30894	A0A6A5CI62	NaN	NaN	0	NaN	NaN	0	0	NaN	NaN	33.3333	1	4	4	4	8.1	8.1	8.1	98.51	0	7.3873	85578000	8	NaN	NaN	NaN	22.416	NaN	NaN
g1854.t1	g1854.t1 | organism=Naegleria_fowleri_ATCC_ 30894 [GO:0005515 ]	A0A6A5BWU4	NaN	NaN	NaN	NaN	NaN	0	0	NaN	NaN	0	0	4	4	4	8	8	8	75.047	0	6.3585	10672000	5	NaN	NaN	NaN	NaN	NaN	NaN
g1871.t1	g1871.t1 | organism=Naegleria_fowleri_ATCC_ 30894	A0A6A5BWG6	NaN	NaN	0	NaN	NaN	0	0	NaN	NaN	33.3333	1	3	3	3	9.3	9.3	9.3	44.708	0	9.2027	43795000	10	NaN	NaN	NaN	20.8481	NaN	NaN
g1880.t1	g1880.t1 | organism=Naegleria_fowleri_ATCC_ 30894	A0A6A5BZ01	NaN	NaN	0	NaN	NaN	0	0	21.9782	21.9782	66.6667	2	3	3	3	6.5	6.5	6.5	87.536	0	6.6057	57328000	8	NaN	NaN	NaN	NaN	21.9731	21.9833
g1899.t1	g1899.t1 | organism=Naegleria_fowleri_ATCC_ 30894 | gene_product=3,5-cyclic-nucleotide phosphodiesterase regA [GO:0000160,GO:0004114,GO:0046872,GO:0048856 ]	A0A6A5C0W9	NaN	NaN	0	NaN	NaN	0	0	NaN	NaN	33.3333	1	4	4	4	6.6	6.6	6.6	89.156	0	7.3255	101720000	7	NaN	NaN	NaN	22.503	NaN	NaN
g1974.t1	g1974.t1 | organism=Naegleria_fowleri_ATCC_ 30894 [GO:0019905 ]	A0A6A5BX62	NaN	NaN	0	NaN	NaN	0	0	NaN	NaN	33.3333	1	3	3	3	7.7	7.7	7.7	50.004	0	18.475	146120000	10	NaN	NaN	NaN	NaN	21.4921	NaN
g2129.t1	g2129.t1 | organism=Naegleria_fowleri_ATCC_ 30894 | gene_product=General transcription and DNA repair factor IIH helicase subunit XPB [GO:0003677,GO:0003678,GO:0005524,GO:0006289,GO:0006367,GO:0009650,GO:0016043,GO:0050794,GO:0090575 ]	A0A6A5C1H2	NaN	NaN	NaN	NaN	NaN	0	0	NaN	NaN	0	0	3	3	3	5.1	5.1	5.1	94.529	0.000408	3.5409	35670000	7	NaN	NaN	NaN	NaN	NaN	NaN
g2192.t1;g10156.t1	g2192.t1 | organism=Naegleria_fowleri_ATCC_ 30894;g10156.t1 | organism=Naegleria_fowleri_ATCC_ 30894	A0A6A5BWU9	NaN	NaN	NaN	NaN	NaN	0	0	NaN	NaN	0	0	3	3	3	8.5	8.5	8.5	63.997	0.0073341	1.8558	38552000	5	NaN	NaN	NaN	NaN	NaN	NaN
g2242.t1	g2242.t1 | organism=Naegleria_fowleri_ATCC_ 30894 | gene_product=Trafficking protein particle complex subunit 4 [GO:0016192,GO:0030008 ]	A0A6A5BUN2	NaN	NaN	0	NaN	NaN	0	0	NaN	NaN	33.3333	1	5	5	5	40.5	40.5	40.5	21.253	0	6.9823	88687000	12	NaN	NaN	NaN	24.0198	NaN	NaN
g2291.t1	g2291.t1 | organism=Naegleria_fowleri_ATCC_ 30894 | gene_product=Signal peptidase complex subunit 3B [GO:0005787,GO:0006465,GO:0008233,GO:0016021 ]	A0A6A5BVL9	NaN	NaN	0	22.896	22.896	66.6667	2	NaN	NaN	0	0	2	2	2	4.7	4.7	4.7	47.441	0.0021954	2.4317	111630000	18	22.8796	NaN	22.9124	NaN	NaN	NaN
g2340.t1	g2340.t1 | organism=Naegleria_fowleri_ATCC_ 30894 [GO:0003712,GO:0006357,GO:0016592 ]	A0A6A5BY71	NaN	NaN	0	NaN	NaN	0	0	20.4467	20.4467	66.6667	2	3	3	3	10.9	10.9	10.9	55.195	0.00042185	3.9093	26165000	16	NaN	NaN	NaN	NaN	20.4806	20.4129
g236.t1	g236.t1 | organism=Naegleria_fowleri_ATCC_ 30894	A0A6A5C7C2	NaN	NaN	NaN	NaN	NaN	0	0	NaN	NaN	0	0	2	2	2	19.7	19.7	19.7	18.078	0.00040478	3.4396	224440000	16	NaN	NaN	NaN	NaN	NaN	NaN
g2373.t1	g2373.t1 | organism=Naegleria_fowleri_ATCC_ 30894 | gene_product=PH domain-containing rcdII [GO:0044424 ]	A0A6A5BKM7	NaN	NaN	NaN	NaN	NaN	0	0	NaN	NaN	0	0	4	4	4	14.2	14.2	14.2	46.152	0	19.035	158170000	10	NaN	NaN	NaN	NaN	NaN	NaN
g2397.t1	g2397.t1 | organism=Naegleria_fowleri_ATCC_ 30894 | gene_product=Peptidyl-prolyl cis-trans isomerase-like 1 [GO:0000413,GO:0003755 ]	A0A6A5BNE8	NaN	NaN	NaN	NaN	NaN	0	0	NaN	NaN	0	0	2	2	2	21.3	21.3	21.3	20.708	0.00022341	4.6688	53112000	19	NaN	NaN	NaN	NaN	NaN	NaN
g2469.t1	g2469.t1 | organism=Naegleria_fowleri_ATCC_ 30894 | gene_product=DNA polymerase alpha subunit B [GO:0003677,GO:0003887,GO:0006260 ]	A0A6A5C0F7	NaN	NaN	0	NaN	NaN	0	0	NaN	NaN	33.3333	1	3	3	3	7.2	7.2	7.2	62.484	0.00096358	2.8949	88735000	3	NaN	NaN	NaN	NaN	NaN	21.6879
g2498.t1	g2498.t1 | organism=Naegleria_fowleri_ATCC_ 30894	A0A6A5BY88	NaN	NaN	NaN	NaN	NaN	0	0	NaN	NaN	0	0	4	4	4	3.9	3.9	3.9	175.1	0.00041178	3.6167	45038000	7	NaN	NaN	NaN	NaN	NaN	NaN
g2503.t1	g2503.t1 | organism=Naegleria_fowleri_ATCC_ 30894	A0A6A5BL01	NaN	NaN	NaN	NaN	NaN	0	0	NaN	NaN	0	0	2	2	2	12.8	12.8	12.8	15.338	0.00022815	4.9587	85496000	5	NaN	NaN	NaN	NaN	NaN	NaN
g2536.t1	g2536.t1 | organism=Naegleria_fowleri_ATCC_ 30894 [GO:0005515 ]	A0A6A5BU06	NaN	NaN	NaN	NaN	NaN	0	0	NaN	NaN	0	0	3	3	3	11.9	11.9	11.9	65.087	0	8.9901	40342000	7	NaN	NaN	NaN	NaN	NaN	NaN
g2609.t1	g2609.t1 | organism=Naegleria_fowleri_ATCC_ 30894 | gene_product=Dipeptidase 2 [GO:0006508,GO:0016805 ]	A0A6A5BUZ8	NaN	NaN	NaN	NaN	NaN	0	0	NaN	NaN	0	0	2	2	2	6.3	6.3	6.3	54.758	0.0004329	4.2595	7317100	5	NaN	NaN	NaN	NaN	NaN	NaN
g275.t1;g12621.t1	g275.t1 | organism=Naegleria_fowleri_ATCC_ 30894 | gene_product=Receptor expression-enhancing protein 6 [GO:0005515,GO:0010842,GO:0016020,GO:0060059,GO:0071782 ];g12621.t1 | organism=Naegleria_fowleri_ATCC_ 30894 | gene_product=Receptor expression-enhan	A0A6A5CBY8	NaN	NaN	NaN	NaN	NaN	0	0	NaN	NaN	0	0	2	2	2	11.1	11.1	11.1	22.706	0.00023719	5.528	80907000	7	NaN	NaN	NaN	NaN	NaN	NaN
g2803.t1	g2803.t1 | organism=Naegleria_fowleri_ATCC_ 30894	A0A6A5BWU1	NaN	NaN	NaN	NaN	NaN	0	0	NaN	NaN	0	0	2	2	2	11.5	11.5	11.5	27.656	0.00022306	4.6456	79495000	11	NaN	NaN	NaN	NaN	NaN	NaN
g2818.t1	g2818.t1 | organism=Naegleria_fowleri_ATCC_ 30894 | gene_product=Probable prefoldin subunit 4 [GO:0006457,GO:0016272,GO:0051082 ]	A0A6A5BK09	NaN	NaN	NaN	NaN	NaN	0	0	NaN	NaN	0	0	4	4	4	39.1	39.1	39.1	15.691	0	10.525	209250000	16	NaN	NaN	NaN	NaN	NaN	NaN
g2873.t1	g2873.t1 | organism=Naegleria_fowleri_ATCC_ 30894	A0A6A5BX41	NaN	NaN	NaN	NaN	NaN	0	0	NaN	NaN	0	0	2	2	2	10.9	10.9	10.9	49.179	0	12.859	25028000	13	NaN	NaN	NaN	NaN	NaN	NaN
g3001.t1	g3001.t1 | organism=Naegleria_fowleri_ATCC_ 30894 | gene_product=Hemerythrin-like protein [GO:0005344,GO:0005506,GO:0015671 ]	A0A6A5BXL4	NaN	NaN	NaN	NaN	NaN	0	0	NaN	NaN	0	0	8	4	4	68.1	35.3	35.3	13.414	0.00095184	2.7915	49916000	6	NaN	NaN	NaN	NaN	NaN	NaN
g3030.t1	g3030.t1 | organism=Naegleria_fowleri_ATCC_ 30894 | gene_product=Condensin complex subunit 1 [GO:0005634,GO:0007076 ]	A0A6A5BUV2	NaN	NaN	0	NaN	NaN	33.3333	1	NaN	NaN	0	0	2	2	2	2.5	2.5	2.5	166.49	0.0005887	3.087	21873000	7	NaN	21.5989	NaN	NaN	NaN	NaN
g3034.t1;g3035.t1	g3034.t1 | organism=Naegleria_fowleri_ATCC_ 30894;g3035.t1 | organism=Naegleria_fowleri_ATCC_ 30894 [GO:0005096,GO:0007165,GO:0017134,GO:0043547 ]	A0A6A5BSM3	NaN	NaN	NaN	NaN	NaN	0	0	NaN	NaN	0	0	7	7	7	19.1	19.1	19.1	46.753	0	68.959	80599000	19	NaN	NaN	NaN	NaN	NaN	NaN
g3161.t1	g3161.t1 | organism=Naegleria_fowleri_ATCC_ 30894 | gene_product=Putative elongation of fatty acids protein DDB_G0272012 [GO:0006633,GO:0016021,GO:0102336,GO:0102337,GO:0102338,GO:0102756 ]	A0A6A5BY15	NaN	NaN	0	NaN	NaN	0	0	NaN	NaN	33.3333	1	1	1	1	7.2	7.2	7.2	36.98	0	7.5902	927650000	20	NaN	NaN	NaN	NaN	NaN	26.0697
g3170.t1;g3170.t2	g3170.t1 | organism=Naegleria_fowleri_ATCC_ 30894;g3170.t2 | organism=Naegleria_fowleri_ATCC_ 30894	A0A6A5BV96	NaN	NaN	NaN	NaN	NaN	0	0	NaN	NaN	0	0	4	4	4	17.8	17.8	17.8	49.041	0	9.1739	53844000	10	NaN	NaN	NaN	NaN	NaN	NaN
g3199.t1	g3199.t1 | organism=Naegleria_fowleri_ATCC_ 30894 | gene_product=Cleavage and polyadenylation specificity factor subunit 2 [GO:0003723,GO:0005847,GO:0006378,GO:0006379 ]	A0A6A5BLI1	NaN	NaN	0	23.5011	23.5349	100	3	NaN	NaN	0	0	3	3	3	6.7	6.7	6.7	94.97	0.00023026	5.1228	140410000	6	23.4072	23.5349	23.5613	NaN	NaN	NaN
g3257.t1	g3257.t1 | organism=Naegleria_fowleri_ATCC_ 30894 | gene_product=Translation factor GUF1 homolog, mitochondrial [GO:0003924,GO:0005525,GO:0005743,GO:0005759,GO:0043022,GO:0045727 ]	A0A6A5BX65	NaN	NaN	0	NaN	NaN	33.3333	1	NaN	NaN	0	0	2	2	2	4.9	4.9	4.9	74.773	0.00042617	4.0533	19690000	11	NaN	21.5316	NaN	NaN	NaN	NaN
g3259.t1;g3259.t2	g3259.t1 | organism=Naegleria_fowleri_ATCC_ 30894;g3259.t2 | organism=Naegleria_fowleri_ATCC_ 30894	A0A6A5BLP2	NaN	NaN	NaN	NaN	NaN	0	0	NaN	NaN	0	0	4	4	4	6.3	6.3	6.3	108.79	0.00022512	4.7741	34580000	7	NaN	NaN	NaN	NaN	NaN	NaN
g3264.t1	g3264.t1 | organism=Naegleria_fowleri_ATCC_ 30894	A0A6A5BT83	NaN	NaN	0	NaN	NaN	33.3333	1	NaN	NaN	0	0	4	4	3	2.8	2.8	2.4	240.01	0.0055827	2.0008	12293000	4	20.1609	NaN	NaN	NaN	NaN	NaN
g3265.t1	g3265.t1 | organism=Naegleria_fowleri_ATCC_ 30894 | gene_product=Putative uncharacterized transmembrane protein DDB_G0290641 [GO:0004842,GO:0016887 ]	A0A6A5BJ55	NaN	NaN	NaN	NaN	NaN	0	0	NaN	NaN	0	0	5	5	5	3	3	3	334.41	0.00023299	5.2825	16260000	9	NaN	NaN	NaN	NaN	NaN	NaN
g3277.t1	g3277.t1 | organism=Naegleria_fowleri_ATCC_ 30894	A0A6A5BX83	NaN	NaN	0	NaN	NaN	0	0	NaN	NaN	33.3333	1	3	3	3	6.2	6.2	6.2	81.846	0.00022099	4.5252	13984000	9	NaN	NaN	NaN	NaN	19.7345	NaN
g3321.t1	g3321.t1 | organism=Naegleria_fowleri_ATCC_ 30894 | gene_product=tRNA-splicing ligase RtcB [GO:0006396,GO:0008452 ]	A0A6A5BWM9	NaN	NaN	NaN	NaN	NaN	0	0	NaN	NaN	0	0	1	1	1	3.4	3.4	3.4	71.893	0.00040917	3.5657	8675200	4	NaN	NaN	NaN	NaN	NaN	NaN
g3395.t1	g3395.t1 | organism=Naegleria_fowleri_ATCC_ 30894 [GO:0016020 ]	A0A6A5BHR4	NaN	NaN	0	NaN	NaN	0	0	22.7242	22.7242	66.6667	2	2	2	2	4.2	4.2	4.2	64.446	0.00023414	5.3595	93343000	11	NaN	NaN	NaN	22.864	NaN	22.5844
g3406.t1	g3406.t1 | organism=Naegleria_fowleri_ATCC_ 30894 | gene_product=Trifunctional nucleotide phosphoesterase protein YfkN [GO:0000166,GO:0009166,GO:0016787 ]	A0A6A5BT64	NaN	NaN	0	NaN	NaN	0	0	NaN	NaN	33.3333	1	2	2	2	4.8	4.8	4.8	61.571	0.0055701	1.984	27594000	3	NaN	NaN	NaN	NaN	20.4829	NaN
g3451.t1	g3451.t1 | organism=Naegleria_fowleri_ATCC_ 30894	A0A6A5BX09	NaN	NaN	NaN	NaN	NaN	0	0	NaN	NaN	0	0	2	2	2	9.6	9.6	9.6	46.22	0.00059832	3.2861	96984000	15	NaN	NaN	NaN	NaN	NaN	NaN
g3529.t1	g3529.t1 | organism=Naegleria_fowleri_ATCC_ 30894 | gene_product=Vacuolar protein sorting-associated protein 9A [GO:0002683,GO:0005088,GO:0005634,GO:0005768,GO:0005794,GO:0006886,GO:0009791,GO:0009966,GO:0016020,GO:0016192,GO:0044085,GO:0044446,GO:004852	A0A6A5BKL0	NaN	NaN	NaN	NaN	NaN	0	0	NaN	NaN	0	0	2	2	2	3.1	3.1	3.1	120.06	0.00059976	3.319	3728300	5	NaN	NaN	NaN	NaN	NaN	NaN
g3540.t1	g3540.t1 | organism=Naegleria_fowleri_ATCC_ 30894 [GO:0000166,GO:0003677,GO:0005515,GO:0005730,GO:0006284,GO:0006979,GO:0010836,GO:0016311,GO:0032212,GO:0042769,GO:0046403,GO:0046404,GO:0046939,GO:0050145,GO:0051973,GO:1904355 ]	A0A6A5BUD8	NaN	NaN	0	20.5913	20.5913	66.6667	2	NaN	NaN	0	0	5	5	5	18.1	18.1	18.1	50.277	0	11.121	57666000	19	20.8182	NaN	20.3644	NaN	NaN	NaN
g3559.t1	g3559.t1 | organism=Naegleria_fowleri_ATCC_ 30894	A0A6A5BKP2	NaN	NaN	NaN	NaN	NaN	0	0	NaN	NaN	0	0	1	1	1	3.5	3.5	3.5	44.069	0	8.4981	32943000	16	NaN	NaN	NaN	NaN	NaN	NaN
g3561.t1	g3561.t1 | organism=Naegleria_fowleri_ATCC_ 30894	A0A6A5BXB2	NaN	NaN	0	NaN	NaN	33.3333	1	NaN	NaN	0	0	2	2	2	6.5	6.5	6.5	62.975	0	14.447	56610000	17	NaN	NaN	21.3471	NaN	NaN	NaN
g3595.t1	g3595.t1 | organism=Naegleria_fowleri_ATCC_ 30894 | gene_product=Periodic tryptophan protein 2 [GO:0005515 ]	A0A6A5BIA0	NaN	NaN	0	NaN	NaN	0	0	NaN	NaN	33.3333	1	5	5	5	10.3	10.3	10.3	110.15	0	15.338	89005000	10	NaN	NaN	NaN	NaN	21.3501	NaN
g3650.t1;g4623.t1	g3650.t1 | organism=Naegleria_fowleri_ATCC_ 30894 | gene_product=Tubulin polyglutamylase TTLL5 [GO:0005524,GO:0006464,GO:0016874 ];g4623.t1 | organism=Naegleria_fowleri_ATCC_ 30894 | gene_product=Tubulin polyglutamylase TTLL5 [GO:0005524,GO:0006464,GO:	A0A6A5BJ46	NaN	NaN	0	NaN	NaN	33.3333	1	NaN	NaN	0	0	4	4	4	6.1	6.1	6.1	72.208	0.0021783	2.3702	16864000	7	19.6553	NaN	NaN	NaN	NaN	NaN
g3714.t1	g3714.t1 | organism=Naegleria_fowleri_ATCC_ 30894 | gene_product=WD repeat-containing protein 13 [GO:0005515 ]	A0A6A5BRY2	NaN	NaN	NaN	NaN	NaN	0	0	NaN	NaN	0	0	2	2	2	7.3	7.3	7.3	62.854	0.00023941	5.6554	16460000	10	NaN	NaN	NaN	NaN	NaN	NaN
g3758.t1	g3758.t1 | organism=Naegleria_fowleri_ATCC_ 30894 | gene_product=Probable ribosome biogenesis protein RLP24 [GO:0000027,GO:0003723,GO:0003735,GO:0005515,GO:0005730,GO:0006412,GO:0022625,GO:1902626 ]	A0A6A5BUU5	NaN	NaN	NaN	NaN	NaN	0	0	NaN	NaN	0	0	2	2	2	17.6	17.6	17.6	22.361	0.00042382	3.969	159690000	16	NaN	NaN	NaN	NaN	NaN	NaN
g3811.t1	g3811.t1 | organism=Naegleria_fowleri_ATCC_ 30894	A0A6A5BT10	NaN	NaN	0	NaN	NaN	0	0	NaN	NaN	33.3333	1	3	3	3	11.6	11.6	11.6	40.033	0.0004056	3.4607	61938000	22	NaN	NaN	NaN	NaN	NaN	20.6413
g3885.t1	g3885.t1 | organism=Naegleria_fowleri_ATCC_ 30894 [GO:0016020 ]	A0A6A5BR87	NaN	NaN	0	NaN	NaN	0	0	22.1848	22.1848	66.6667	2	2	2	2	10.2	10.2	10.2	50.977	0	8.9727	47183000	19	NaN	NaN	NaN	22.0464	NaN	22.3233
g3896.t1	g3896.t1 | organism=Naegleria_fowleri_ATCC_ 30894	A0A6A5BH74	NaN	NaN	NaN	NaN	NaN	0	0	NaN	NaN	0	0	2	2	2	2.7	2.7	2.7	137	0.0018563	2.5597	45896000	4	NaN	NaN	NaN	NaN	NaN	NaN
g4079.t1	g4079.t1 | organism=Naegleria_fowleri_ATCC_ 30894 | gene_product=ATP-dependent RNA helicase DEAH13 [GO:0004386,GO:0097159,GO:1901363 ]	A0A6A5BRI1	NaN	NaN	NaN	NaN	NaN	0	0	NaN	NaN	0	0	4	4	4	4.3	4.3	4.3	164.57	0	8.0784	36752000	13	NaN	NaN	NaN	NaN	NaN	NaN
g4135.t1	g4135.t1 | organism=Naegleria_fowleri_ATCC_ 30894 | gene_product=Transcription elongation factor A protein 3 [GO:0003676,GO:0005634,GO:0006351,GO:0008270 ]	A0A6A5BSR8	NaN	NaN	NaN	NaN	NaN	0	0	NaN	NaN	0	0	2	2	2	6.7	6.7	6.7	63.509	0.0022014	2.4494	11277000	8	NaN	NaN	NaN	NaN	NaN	NaN
g414.t1	g414.t1 | organism=Naegleria_fowleri_ATCC_ 30894 | gene_product=Guanine nucleotide-binding protein-like 3 homolog [GO:0000062,GO:0005525 ]	A0A6A5CGV7	NaN	NaN	NaN	NaN	NaN	0	0	NaN	NaN	0	0	7	7	7	21.3	21.3	21.3	57.483	0	24.859	120410000	29	NaN	NaN	NaN	NaN	NaN	NaN
g4158.t1	g4158.t1 | organism=Naegleria_fowleri_ATCC_ 30894	A0A6A5BG84	NaN	NaN	NaN	NaN	NaN	0	0	NaN	NaN	0	0	7	7	7	21.8	21.8	21.8	59.028	0	13.106	21078000	11	NaN	NaN	NaN	NaN	NaN	NaN
g4191.t1	g4191.t1 | organism=Naegleria_fowleri_ATCC_ 30894 | gene_product=Pentatricopeptide repeat-containing protein At1g62670, mitochondrial [GO:0005515 ]	A0A6A5BPG2	NaN	NaN	0	21.1908	21.2068	100	3	NaN	NaN	0	0	3	3	3	5.9	5.9	5.9	90.898	0.00040825	3.5449	39376000	9	21.2068	21.222	21.1437	NaN	NaN	NaN
g4284.t1	g4284.t1 | organism=Naegleria_fowleri_ATCC_ 30894 | gene_product=Cytokinin dehydrogenase 6 [GO:0009690,GO:0019139,GO:0055114,GO:0071949 ]	A0A6A5BVL0	NaN	NaN	NaN	NaN	NaN	0	0	NaN	NaN	0	0	6	6	6	7.9	7.9	7.9	139.78	0	20.479	71057000	12	NaN	NaN	NaN	NaN	NaN	NaN
g4299.t1	g4299.t1 | organism=Naegleria_fowleri_ATCC_ 30894 | gene_product=1-acyl-sn-glycerol-3-phosphate acyltransferase 1, chloroplastic [GO:0016021,GO:0016746 ]	A0A6A5BRF9	NaN	NaN	NaN	NaN	NaN	0	0	NaN	NaN	0	0	3	3	3	10.3	10.3	10.3	43.557	0	6.3622	73186000	26	NaN	NaN	NaN	NaN	NaN	NaN
g4334.t1	g4334.t1 | organism=Naegleria_fowleri_ATCC_ 30894 | gene_product=Polypyrimidine tract-binding protein 3 [GO:0003676 ]	A0A6A5BSR9	NaN	NaN	0	NaN	NaN	0	0	21.2715	21.2715	66.6667	2	5	5	5	7.8	7.8	7.8	100.36	0.00022371	4.6892	65649000	10	NaN	NaN	NaN	21.107	NaN	21.436
g4394.t1	g4394.t1 | organism=Naegleria_fowleri_ATCC_ 30894	A0A6A5BSX4	NaN	NaN	0	NaN	NaN	33.3333	1	NaN	NaN	0	0	4	4	4	8.2	8.2	8.2	46.831	0.00023143	5.1921	113560000	10	22.1054	NaN	NaN	NaN	NaN	NaN
g4417.t1	g4417.t1 | organism=Naegleria_fowleri_ATCC_ 30894 | gene_product=U6 snRNA-associated Sm-like protein LSm2 [GO:0000398,GO:0000932,GO:0003723,GO:0005681,GO:0005688,GO:0046540 ]	A0A6A5BQL3	NaN	NaN	0	NaN	NaN	33.3333	1	NaN	NaN	0	0	1	1	1	20.2	20.2	20.2	11.045	0.0055788	1.9968	1237100000	5	28.469	NaN	NaN	NaN	NaN	NaN
g4428.t1	g4428.t1 | organism=Naegleria_fowleri_ATCC_ 30894 | gene_product=DNA repair protein RAD51 homolog 1 [GO:0000150,GO:0000724,GO:0003690,GO:0003697,GO:0005515,GO:0005524,GO:0005634,GO:0007131,GO:0008094,GO:1990426 ]	A0A6A5BUF3	NaN	NaN	0	NaN	NaN	0	0	NaN	NaN	33.3333	1	4	4	4	10.5	10.5	10.5	48.362	0.00023535	5.4236	604860000	7	NaN	NaN	NaN	NaN	24.766	NaN
g4502.t1	g4502.t1 | organism=Naegleria_fowleri_ATCC_ 30894 | gene_product=Cullin-1 [GO:0006511,GO:0031625 ]	A0A6A5BFI6	NaN	NaN	0	NaN	NaN	33.3333	1	NaN	NaN	0	0	4	3	3	8.8	7.5	7.5	100.87	0.00041331	3.6604	48999000	5	21.7868	NaN	NaN	NaN	NaN	NaN
g4572.t1	g4572.t1 | organism=Naegleria_fowleri_ATCC_ 30894	A0A6A5BFR1	NaN	NaN	NaN	NaN	NaN	0	0	NaN	NaN	0	0	3	3	3	11.6	11.6	11.6	38.446	0.00023685	5.51	20315000	8	NaN	NaN	NaN	NaN	NaN	NaN
g4578.t1	g4578.t1 | organism=Naegleria_fowleri_ATCC_ 30894	A0A6A5BUT3	NaN	NaN	NaN	NaN	NaN	0	0	NaN	NaN	0	0	3	3	3	8.8	8.8	8.8	65.676	0	16.997	29818000	9	NaN	NaN	NaN	NaN	NaN	NaN
g4599.t1;g4543.t1	g4599.t1 | organism=Naegleria_fowleri_ATCC_ 30894 | gene_product=60S ribosomal export protein NMD3 [GO:0043023 ];g4543.t1 | organism=Naegleria_fowleri_ATCC_ 30894 | gene_product=60S ribosomal export protein NMD3 [GO:0043023 ]	A0A6A5BNF0	NaN	NaN	NaN	NaN	NaN	0	0	NaN	NaN	0	0	4	4	4	7.8	7.8	7.8	51.353	0.00023272	5.2721	44603000	11	NaN	NaN	NaN	NaN	NaN	NaN
g4720.t1	g4720.t1 | organism=Naegleria_fowleri_ATCC_ 30894 | gene_product=WD repeat-containing protein DDB_G0349043 [GO:0005515 ]	A0A6A5BPM1	NaN	NaN	NaN	NaN	NaN	0	0	NaN	NaN	0	0	3	3	3	8.2	8.2	8.2	70.401	0.00022999	5.1035	35470000	9	NaN	NaN	NaN	NaN	NaN	NaN
g4746.t1	g4746.t1 | organism=Naegleria_fowleri_ATCC_ 30894 | gene_product=UDP-glucuronate 4-epimerase 4 [GO:0005515,GO:0005768,GO:0005802,GO:0016020,GO:0016853,GO:0033481,GO:0050829,GO:0050832 ]	A0A6A5BQ99	NaN	NaN	NaN	NaN	NaN	0	0	NaN	NaN	0	0	2	2	2	3.7	3.7	3.7	85.317	0.00043243	4.2524	13089000	6	NaN	NaN	NaN	NaN	NaN	NaN
g4778.t1	g4778.t1 | organism=Naegleria_fowleri_ATCC_ 30894 | gene_product=UDP-N-acetylglucosamine--dolichyl-phosphate N-acetylglucosaminephosphotransferase [GO:0003975,GO:0006488,GO:0008963,GO:0016021 ]	A0A6A5BE13	NaN	NaN	0	NaN	NaN	0	0	NaN	NaN	33.3333	1	3	3	3	13.2	13.2	13.2	43.799	0	6.7319	95846000	25	NaN	NaN	NaN	22.6765	NaN	NaN
g4817.t1	g4817.t1 | organism=Naegleria_fowleri_ATCC_ 30894 | gene_product=WD repeat-containing protein 46 [GO:0005515 ]	A0A6A5BMN2	NaN	NaN	NaN	NaN	NaN	0	0	NaN	NaN	0	0	3	3	3	6.9	6.9	6.9	80.149	0.00022795	4.9421	29263000	8	NaN	NaN	NaN	NaN	NaN	NaN
g4884.t1	g4884.t1 | organism=Naegleria_fowleri_ATCC_ 30894 | gene_product=Methionine synthase [GO:0008270,GO:0008705,GO:0009086,GO:0031419,GO:0032259,GO:0042558 ]	A0A6A5BTG6	NaN	NaN	0	NaN	NaN	33.3333	1	NaN	NaN	0	0	10	10	10	12.7	12.7	12.7	141.31	0	12.979	73994000	25	NaN	21.7191	NaN	NaN	NaN	NaN
g4915.t1	g4915.t1 | organism=Naegleria_fowleri_ATCC_ 30894 | gene_product=MOB-like protein phocein [GO:0005515,GO:0006996,GO:0007017,GO:0044444,GO:0050794,GO:0097458 ]	A0A6A5BQY0	NaN	NaN	NaN	NaN	NaN	0	0	NaN	NaN	0	0	2	2	2	10.7	10.7	10.7	31.926	0.00040833	3.5474	29401000	5	NaN	NaN	NaN	NaN	NaN	NaN
g493.t1	g493.t1 | organism=Naegleria_fowleri_ATCC_ 30894 [GO:0003779,GO:0005856,GO:0030036 ]	A0A6A5CDF6	NaN	NaN	0	21.5567	21.5567	66.6667	2	NaN	NaN	0	0	3	3	3	8.2	8.2	8.2	57.013	0	9.0921	104980000	16	21.1615	21.9519	NaN	NaN	NaN	NaN
g503.t2;g503.t1	g503.t2 | organism=Naegleria_fowleri_ATCC_ 30894;g503.t1 | organism=Naegleria_fowleri_ATCC_ 30894	A0A6A5CDG0	NaN	NaN	NaN	NaN	NaN	0	0	NaN	NaN	0	0	2	2	2	27.6	27.6	27.6	14.049	0	6.1542	37847000	8	NaN	NaN	NaN	NaN	NaN	NaN
g5191.t1	g5191.t1 | organism=Naegleria_fowleri_ATCC_ 30894 [GO:0000502,GO:0030234,GO:0042176,GO:0050790 ]	A0A6A5BP42	NaN	NaN	0	NaN	NaN	0	0	NaN	NaN	33.3333	1	5	5	5	27.4	27.4	27.4	26.769	0.00023073	5.1598	357890000	7	NaN	NaN	NaN	24.2933	NaN	NaN
g5203.t1	g5203.t1 | organism=Naegleria_fowleri_ATCC_ 30894 | gene_product=Vegetative incompatibility protein HET-E-1 [GO:0005515 ]	A0A6A5BLV7	NaN	NaN	NaN	NaN	NaN	0	0	NaN	NaN	0	0	4	4	4	12.7	12.7	12.7	77.166	0	14.338	91068000	11	NaN	NaN	NaN	NaN	NaN	NaN
g5262.t1	g5262.t1 | organism=Naegleria_fowleri_ATCC_ 30894 [GO:0005515 ]	A0A6A5BRA2	NaN	NaN	NaN	NaN	NaN	0	0	NaN	NaN	0	0	4	4	4	5.5	5.5	5.5	125.03	0.00022242	4.6114	89850000	8	NaN	NaN	NaN	NaN	NaN	NaN
g5281.t1	g5281.t1 | organism=Naegleria_fowleri_ATCC_ 30894	A0A6A5BPC9	NaN	NaN	0	NaN	NaN	33.3333	1	NaN	NaN	0	0	6	6	6	14.3	14.3	14.3	71.029	0	10.125	193770000	15	NaN	NaN	22.6472	NaN	NaN	NaN
g5285.t1	g5285.t1 | organism=Naegleria_fowleri_ATCC_ 30894 | gene_product=Cell cycle checkpoint protein RAD1 [GO:0000077,GO:0005634 ]	A0A6A5BP53	NaN	NaN	NaN	NaN	NaN	0	0	NaN	NaN	0	0	2	2	2	13.6	13.6	13.6	40.966	0.00058754	3.0532	20641000	8	NaN	NaN	NaN	NaN	NaN	NaN
g5293.t1	g5293.t1 | organism=Naegleria_fowleri_ATCC_ 30894 | gene_product=Probable phospholipid-transporting ATPase C887.12 [GO:0000287,GO:0005524,GO:0016021,GO:0045332,GO:0140326 ]	A0A6A5BM41	NaN	NaN	0	NaN	NaN	0	0	22.1163	22.1919	100	3	4	4	4	5.9	5.9	5.9	142.86	0	6.4608	50874000	11	NaN	NaN	NaN	21.9458	22.2112	22.1919
g5402.t1	g5402.t1 | organism=Naegleria_fowleri_ATCC_ 30894 | gene_product=Probable 18S rRNA (guanine-N(7))-methyltransferase [GO:0005730,GO:0016435,GO:0070476 ]	A0A6A5BMN3	NaN	NaN	0	NaN	NaN	0	0	NaN	NaN	33.3333	1	3	3	3	16.1	16.1	16.1	32.636	0	7.263	25898000	5	NaN	NaN	NaN	NaN	21.6184	NaN
g5446.t1	g5446.t1 | organism=Naegleria_fowleri_ATCC_ 30894	A0A6A5BKP5	NaN	NaN	NaN	NaN	NaN	0	0	NaN	NaN	0	0	2	2	2	9.1	9.1	9.1	59.341	0	8.3811	197750000	31	NaN	NaN	NaN	NaN	NaN	NaN
g5453.t1	g5453.t1 | organism=Naegleria_fowleri_ATCC_ 30894	A0A6A5BR91	NaN	NaN	0	20.8664	20.8664	66.6667	2	NaN	NaN	0	0	4	4	4	6.2	6.2	6.2	107.48	0.00058743	3.0491	44278000	11	20.7135	21.0193	NaN	NaN	NaN	NaN
g5517.t1	g5517.t1 | organism=Naegleria_fowleri_ATCC_ 30894 | gene_product=Exocyst complex component 4 [GO:0000145,GO:0006904,GO:0090522 ]	A0A6A5BC83	NaN	NaN	0	NaN	NaN	0	0	NaN	NaN	33.3333	1	3	3	3	4.9	4.9	4.9	150.76	0.00023502	5.4019	23961000	7	NaN	NaN	NaN	NaN	20.8365	NaN
g554.t1	g554.t1 | organism=Naegleria_fowleri_ATCC_ 30894	A0A6A5CH90	NaN	NaN	0	NaN	NaN	0	0	20.9344	21.4893	100	3	2	2	2	14.1	14.1	14.1	34.234	0	6.0516	50424000	21	NaN	NaN	NaN	19.6544	21.6596	21.4893
g555.t1	g555.t1 | organism=Naegleria_fowleri_ATCC_ 30894	A0A6A5CA77	NaN	NaN	NaN	NaN	NaN	0	0	NaN	NaN	0	0	2	2	2	29	29	29	10.659	0	12.513	67882000	8	NaN	NaN	NaN	NaN	NaN	NaN
g559.t1	g559.t1 | organism=Naegleria_fowleri_ATCC_ 30894 | gene_product=Conserved oligomeric Golgi complex subunit 4 [GO:0009987,GO:0016192 ]	A0A6A5CGK1	NaN	NaN	NaN	NaN	NaN	0	0	NaN	NaN	0	0	3	3	3	4.6	4.6	4.6	101.27	0.00095365	2.8115	9221200	7	NaN	NaN	NaN	NaN	NaN	NaN
g5673.t1;g5506.t1;g13605.t1;g10973.t1	g5673.t1 | organism=Naegleria_fowleri_ATCC_ 30894 | gene_product=Tubulin beta chain [GO:0003924,GO:0005200,GO:0005525,GO:0005634,GO:0005737,GO:0005819,GO:0005874,GO:0007010,GO:0007017,GO:0007165,GO:0043087 ];g5506.t1 | organism=Naegleria_fowleri_ATCC_ 30	A0A6A5BK53	NaN	NaN	0	NaN	NaN	0	0	22.0645	22.0645	66.6667	2	12	5	5	32.2	19.9	19.9	50.615	0	11.106	40003000	10	NaN	NaN	NaN	NaN	21.8733	22.2557
g5712.t1	g5712.t1 | organism=Naegleria_fowleri_ATCC_ 30894	A0A6A5BPU8	NaN	NaN	NaN	NaN	NaN	0	0	NaN	NaN	0	0	2	2	2	22.1	22.1	22.1	11.311	0.00023827	5.5729	72774000	9	NaN	NaN	NaN	NaN	NaN	NaN
g5773.t1	g5773.t1 | organism=Naegleria_fowleri_ATCC_ 30894 | gene_product=Hydroxyacyl-thioester dehydratase type 2, mitochondrial [GO:0003743,GO:0003824,GO:0005852,GO:0006413 ]	A0A6A5BLY5	NaN	NaN	0	NaN	NaN	0	0	22.6735	22.6735	66.6667	2	2	2	2	24	24	24	22.58	0	10.912	67251000	4	NaN	NaN	NaN	NaN	22.6337	22.7133
g5786.t1	g5786.t1 | organism=Naegleria_fowleri_ATCC_ 30894 | gene_product=p21-activated protein kinase-interacting protein 1-like [GO:0005515 ]	A0A6A5BAG0	NaN	NaN	0	22.9103	22.9103	66.6667	2	NaN	NaN	0	0	4	4	4	11	11	11	52.853	0	9.8534	136060000	31	NaN	23.0498	22.7708	NaN	NaN	NaN
g5789.t1	g5789.t1 | organism=Naegleria_fowleri_ATCC_ 30894 | gene_product=PH domain-containing protein DDB_G0274775	A0A6A5BJM2	NaN	NaN	0	NaN	NaN	0	0	NaN	NaN	33.3333	1	2	2	2	6.8	6.8	6.8	68.596	0	10.167	73298000	23	NaN	NaN	NaN	21.8292	NaN	NaN
g5838.t1	g5838.t1 | organism=Naegleria_fowleri_ATCC_ 30894 | gene_product=Charged multivesicular body protein 7 [GO:0007034 ]	A0A6A5BNC8	NaN	NaN	0	22.6735	22.6735	66.6667	2	NaN	NaN	0	0	3	3	3	8.6	8.6	8.6	66.487	0.00022589	4.8304	96552000	18	22.7289	22.618	NaN	NaN	NaN	NaN
g5853.t1	g5853.t1 | organism=Naegleria_fowleri_ATCC_ 30894 | gene_product=DNA-directed RNA polymerase I subunit RPA12 [GO:0003676,GO:0003899,GO:0005730,GO:0006351,GO:0006379,GO:0008270 ]	A0A6A5BM76	NaN	NaN	NaN	NaN	NaN	0	0	NaN	NaN	0	0	2	2	2	30.1	30.1	30.1	16.469	0	7.5315	29801000	21	NaN	NaN	NaN	NaN	NaN	NaN
g5938.t1	g5938.t1 | organism=Naegleria_fowleri_ATCC_ 30894 | gene_product=Molybdenum cofactor sulfurase [GO:0003824,GO:0030151,GO:0030170 ]	A0A6A5BNM1	NaN	NaN	0	NaN	NaN	0	0	NaN	NaN	33.3333	1	3	3	3	6	6	6	97.085	0.00077715	2.9738	27481000	7	NaN	NaN	NaN	NaN	NaN	21.6762
g5962.t1	g5962.t1 | organism=Naegleria_fowleri_ATCC_ 30894 | gene_product=Nucleolar protein 10 [GO:0005515,GO:0005634 ]	A0A6A5BQG4	NaN	NaN	0	NaN	NaN	0	0	NaN	NaN	33.3333	1	5	5	5	15.7	15.7	15.7	75.272	0	15.093	88702000	15	NaN	NaN	NaN	NaN	23.5116	NaN
g5976.t1	g5976.t1 | organism=Naegleria_fowleri_ATCC_ 30894 | gene_product=Vacuolin-A [GO:0005773,GO:0016020,GO:0031410 ]	A0A6A5BB80	NaN	NaN	NaN	NaN	NaN	0	0	NaN	NaN	0	0	2	2	2	4.9	4.9	4.9	82.43	0.00023747	5.534	15023000	4	NaN	NaN	NaN	NaN	NaN	NaN
g6010.t1	g6010.t1 | organism=Naegleria_fowleri_ATCC_ 30894 | gene_product=Farnesylcysteine lyase [GO:0001735,GO:0030328,GO:0055114 ]	A0A6A5BM89	NaN	NaN	NaN	NaN	NaN	0	0	NaN	NaN	0	0	4	4	4	9.1	9.1	9.1	70.98	0.00042662	4.0599	41408000	10	NaN	NaN	NaN	NaN	NaN	NaN
g6092.t1	g6092.t1 | organism=Naegleria_fowleri_ATCC_ 30894 [GO:0004672,GO:0005524,GO:0006468 ]	A0A6A5BKE6	NaN	NaN	NaN	NaN	NaN	0	0	NaN	NaN	0	0	3	3	3	4.3	4.3	4.3	169.14	0.0095895	1.7554	15444000	2	NaN	NaN	NaN	NaN	NaN	NaN
g6116.t1	g6116.t1 | organism=Naegleria_fowleri_ATCC_ 30894	A0A6A5BIG9	NaN	NaN	0	NaN	NaN	0	0	NaN	NaN	33.3333	1	17	1	1	26.1	2.5	2.5	92.327	0	27.003	232870000	33	NaN	NaN	NaN	23.5101	NaN	NaN
g6134.t1	g6134.t1 | organism=Naegleria_fowleri_ATCC_ 30894 | gene_product=Uracil-DNA glycosylase [GO:0004844,GO:0006284,GO:0008270 ]	A0A6A5BKY1	NaN	NaN	0	NaN	NaN	0	0	NaN	NaN	33.3333	1	3	3	3	10.2	10.2	10.2	51.151	0	6.4618	89275000	8	NaN	NaN	NaN	22.1158	NaN	NaN
g6236.t1	g6236.t1 | organism=Naegleria_fowleri_ATCC_ 30894 | gene_product=Polypyrimidine tract-binding protein homolog 3 [GO:0003723 ]	A0A6A5BIS8	NaN	NaN	0	NaN	NaN	33.3333	1	NaN	NaN	0	0	3	3	3	5.7	5.7	5.7	100.95	0	7.9749	43181000	14	NaN	NaN	21.8523	NaN	NaN	NaN
g6239.t1	g6239.t1 | organism=Naegleria_fowleri_ATCC_ 30894 [GO:0003677 ]	A0A6A5BMH1	NaN	NaN	NaN	NaN	NaN	0	0	NaN	NaN	0	0	3	3	3	6.3	6.3	6.3	111.59	0.00634	1.8887	63527000	5	NaN	NaN	NaN	NaN	NaN	NaN
g6255.t1	g6255.t1 | organism=Naegleria_fowleri_ATCC_ 30894 | gene_product=Transcription initiation factor TFIID subunit 2 [GO:0005669 ]	A0A6A5BK98	NaN	NaN	0	NaN	NaN	33.3333	1	NaN	NaN	0	0	4	4	4	3.1	3.1	3.1	270.46	0.00041009	3.5891	52241000	9	NaN	21.3336	NaN	NaN	NaN	NaN
g6349.t1	g6349.t1 | organism=Naegleria_fowleri_ATCC_ 30894 [GO:0016021 ]	A0A6A5BMS7	NaN	NaN	NaN	NaN	NaN	0	0	NaN	NaN	0	0	2	2	2	3.3	3.3	3.3	83.767	0.00041528	3.7143	5615100	4	NaN	NaN	NaN	NaN	NaN	NaN
g6401.t1	g6401.t1 | organism=Naegleria_fowleri_ATCC_ 30894 | gene_product=Nuclear pore complex protein Nup160 [GO:0006810,GO:0043229 ]	A0A6A5BN82	NaN	NaN	NaN	NaN	NaN	0	0	NaN	NaN	0	0	5	5	5	5	5	5	193.75	0.00023386	5.3394	152650000	7	NaN	NaN	NaN	NaN	NaN	NaN
g643.t1	g643.t1 | organism=Naegleria_fowleri_ATCC_ 30894 | gene_product=Protein-associating with the carboxyl-terminal domain of ezrin [GO:0004672,GO:0005524,GO:0006468 ]	A0A6A5CDT9	NaN	NaN	0	NaN	NaN	33.3333	1	NaN	NaN	0	0	2	2	2	3.9	3.9	3.9	106.1	0	7.6504	64369000	8	NaN	NaN	22.0756	NaN	NaN	NaN
g6442.t1	g6442.t1 | organism=Naegleria_fowleri_ATCC_ 30894 | gene_product=Phosducin-like protein 3 [GO:0001525,GO:0005737,GO:0019954,GO:0032268,GO:0043184,GO:0048518 ]	A0A6A5BK40	NaN	NaN	0	NaN	NaN	0	0	22.4761	22.4761	66.6667	2	3	3	3	25.9	25.9	25.9	28.739	0	26.278	132050000	28	NaN	NaN	NaN	22.5637	22.3886	NaN
g6489.t1	g6489.t1 | organism=Naegleria_fowleri_ATCC_ 30894 | gene_product=tRNA dimethylallyltransferase 9 [GO:0000166,GO:0008033,GO:0016740 ]	A0A6A5BBH4	NaN	NaN	NaN	NaN	NaN	0	0	NaN	NaN	0	0	3	3	3	8.5	8.5	8.5	48.58	0.0025262	2.3204	28753000	9	NaN	NaN	NaN	NaN	NaN	NaN
g6490.t1	g6490.t1 | organism=Naegleria_fowleri_ATCC_ 30894 | gene_product=U5 small nuclear ribonucleoprotein 40 kDa protein [GO:0005515 ]	A0A6A5BJZ5	NaN	NaN	NaN	NaN	NaN	0	0	NaN	NaN	0	0	3	3	3	12.4	12.4	12.4	45.097	0	17.699	24712000	26	NaN	NaN	NaN	NaN	NaN	NaN
g6630.t1	g6630.t1 | organism=Naegleria_fowleri_ATCC_ 30894 | gene_product=Hydroxymethylglutaryl-CoA lyase, mitochondrial [GO:0004419,GO:0005829,GO:0006552,GO:0006629,GO:0046951 ]	A0A6A5BKC6	NaN	NaN	0	NaN	NaN	0	0	NaN	NaN	33.3333	1	3	3	3	10.2	10.2	10.2	44.656	0.00041093	3.604	50728000	12	NaN	NaN	NaN	NaN	22.0101	NaN
g664.t1	g664.t1 | organism=Naegleria_fowleri_ATCC_ 30894 | gene_product=Protein MAK16 homolog [GO:0000463,GO:0000466,GO:0005515,GO:0005730,GO:0030687 ]	A0A6A5CHJ0	NaN	NaN	0	NaN	NaN	33.3333	1	NaN	NaN	0	0	2	2	2	9.8	9.8	9.8	36.301	0.00022604	4.8342	84428000	22	NaN	20.6931	NaN	NaN	NaN	NaN
g6715.t1	g6715.t1 | organism=Naegleria_fowleri_ATCC_ 30894 | gene_product=Protein-L-isoaspartate O-methyltransferase domain-containing protein 2 [GO:0004719,GO:0006464 ]	A0A6A5BKE7	NaN	NaN	NaN	NaN	NaN	0	0	NaN	NaN	0	0	2	2	2	2.1	2.1	2.1	138.92	0.00059761	3.2753	34674000	19	NaN	NaN	NaN	NaN	NaN	NaN
g6716.t1	g6716.t1 | organism=Naegleria_fowleri_ATCC_ 30894 | gene_product=RNA polymerase II-associated factor 1 homolog [GO:0006368,GO:0016570,GO:0016593 ]	A0A6A5BHD0	NaN	NaN	NaN	NaN	NaN	0	0	NaN	NaN	0	0	5	5	5	12.8	12.8	12.8	72.039	0	6.6531	39755000	10	NaN	NaN	NaN	NaN	NaN	NaN
g6793.t1	g6793.t1 | organism=Naegleria_fowleri_ATCC_ 30894	A0A6A5B6K6	NaN	NaN	NaN	NaN	NaN	0	0	NaN	NaN	0	0	3	3	3	33.8	33.8	33.8	8.3635	0.00059928	3.3075	559110000	14	NaN	NaN	NaN	NaN	NaN	NaN
g6806.t1	g6806.t1 | organism=Naegleria_fowleri_ATCC_ 30894 | gene_product=Probable cyclin-dependent kinases regulatory subunit [GO:0000079,GO:0016301,GO:0016538,GO:0051301 ]	A0A6A5BHK6	NaN	NaN	0	NaN	NaN	33.3333	1	NaN	NaN	0	0	3	3	3	37.6	37.6	37.6	12.18	0.00060144	3.3362	44219000	7	21.3234	NaN	NaN	NaN	NaN	NaN
g6836.t1	g6836.t1 | organism=Naegleria_fowleri_ATCC_ 30894 | gene_product=Nucleolar complex protein 3 homolog [GO:0005634 ]	A0A6A5BHN3	NaN	NaN	0	NaN	NaN	0	0	NaN	NaN	33.3333	1	3	3	3	5.3	5.3	5.3	98.767	0.00059868	3.2905	35777000	4	NaN	NaN	NaN	NaN	NaN	21.4604
g6921.t1	g6921.t1 | organism=Naegleria_fowleri_ATCC_ 30894 | gene_product=Helicase ARIP4 [GO:0005524 ]	A0A6A5BIP3	NaN	NaN	NaN	NaN	NaN	0	0	NaN	NaN	0	0	2	2	2	2.8	2.8	2.8	119.99	0.0015018	2.6719	23139000	6	NaN	NaN	NaN	NaN	NaN	NaN
g6958.t1	g6958.t1 | organism=Naegleria_fowleri_ATCC_ 30894	A0A6A5B9S2	NaN	NaN	0	NaN	NaN	0	0	NaN	NaN	33.3333	1	2	2	2	16.7	16.7	16.7	24.26	0.00040725	3.5196	22773000	11	NaN	NaN	NaN	NaN	20.7942	NaN
g7089.t1	g7089.t1 | organism=Naegleria_fowleri_ATCC_ 30894 | gene_product=Pentatricopeptide repeat-containing protein At3g50420 [GO:0005515 ]	A0A6A5BFZ4	NaN	NaN	NaN	NaN	NaN	0	0	NaN	NaN	0	0	2	2	2	4.1	4.1	4.1	75.495	0.00022012	4.4733	24305000	19	NaN	NaN	NaN	NaN	NaN	NaN
g7197.t1;g7197.t2	g7197.t1 | organism=Naegleria_fowleri_ATCC_ 30894 | gene_product=Splicing factor U2AF 50 kDa subunit [GO:0003723 ];g7197.t2 | organism=Naegleria_fowleri_ATCC_ 30894 | gene_product=Splicing factor U2AF 50 kDa subunit [GO:0003723 ]	A0A6A5BIH2	NaN	NaN	NaN	NaN	NaN	0	0	NaN	NaN	0	0	4	4	4	12.9	12.9	12.9	62.247	0.00040717	3.5172	39037000	6	NaN	NaN	NaN	NaN	NaN	NaN
g7220.t1;g8082.t1	g7220.t1 | organism=Naegleria_fowleri_ATCC_ 30894;g8082.t1 | organism=Naegleria_fowleri_ATCC_ 30894	A0A6A5B530	NaN	NaN	0	NaN	NaN	0	0	NaN	NaN	33.3333	1	4	4	4	23.5	23.5	23.5	43.089	0	7.4804	24742000	7	NaN	NaN	NaN	NaN	20.8289	NaN
g7275.t1	g7275.t1 | organism=Naegleria_fowleri_ATCC_ 30894 [GO:0016020 ]	A0A6A5BIL4	NaN	NaN	NaN	NaN	NaN	0	0	NaN	NaN	0	0	3	3	3	15.2	15.2	15.2	47.765	0	23.508	48989000	9	NaN	NaN	NaN	NaN	NaN	NaN
g7326.t1;g605.t1	g7326.t1 | organism=Naegleria_fowleri_ATCC_ 30894 | gene_product=Cell division control protein 42 homolog [GO:0003924,GO:0005515,GO:0005525,GO:0007264 ];g605.t1 | organism=Naegleria_fowleri_ATCC_ 30894 | gene_product=Rho-related protein racB [GO:000392	A0A6A5CFS0	NaN	NaN	0	NaN	NaN	0	0	22.9457	22.9457	66.6667	2	3	3	3	11.2	11.2	11.2	84.403	0	9.8296	118590000	21	NaN	NaN	NaN	22.7358	NaN	23.1557
g733.t1	g733.t1 | organism=Naegleria_fowleri_ATCC_ 30894 [GO:0003676 ]	A0A6A5CE19	NaN	NaN	NaN	NaN	NaN	0	0	NaN	NaN	0	0	2	2	2	7.5	7.5	7.5	47.974	0.0018567	2.5598	12483000	4	NaN	NaN	NaN	NaN	NaN	NaN
g7397.t1	g7397.t1 | organism=Naegleria_fowleri_ATCC_ 30894	A0A6A5CF71	NaN	NaN	0	NaN	NaN	33.3333	1	NaN	NaN	0	0	5	5	5	4.3	4.3	4.3	204.2	0	6.7869	60376000	14	NaN	NaN	22.0249	NaN	NaN	NaN
g7451.t1	g7451.t1 | organism=Naegleria_fowleri_ATCC_ 30894 | gene_product=Pre-rRNA-processing protein esf1 [GO:0005634,GO:0006364 ]	A0A6A5CCI8	NaN	NaN	NaN	NaN	NaN	0	0	NaN	NaN	0	0	2	2	2	3.2	3.2	3.2	92.863	0.0021818	2.3799	13906000	6	NaN	NaN	NaN	NaN	NaN	NaN
g7484.t1	g7484.t1 | organism=Naegleria_fowleri_ATCC_ 30894 | gene_product=Transcription initiation factor IIB [GO:0006355,GO:0017025,GO:0070897 ]	A0A6A5C4T2	NaN	NaN	0	NaN	NaN	33.3333	1	NaN	NaN	0	0	2	2	2	8.1	8.1	8.1	38.02	0.00040659	3.5019	40922000	6	21.3223	NaN	NaN	NaN	NaN	NaN
g7498.t1	g7498.t1 | organism=Naegleria_fowleri_ATCC_ 30894	A0A6A5CAP3	NaN	NaN	0	25.0974	25.0974	66.6667	2	NaN	NaN	0	0	4	4	4	7.1	7.1	7.1	101.6	0	10.54	506230000	12	24.7642	25.4307	NaN	NaN	NaN	NaN
g7585.t1	g7585.t1 | organism=Naegleria_fowleri_ATCC_ 30894 | gene_product=Maternal embryonic leucine zipper kinase [GO:0004672,GO:0005524,GO:0006468 ]	A0A6A5CDK9	NaN	NaN	NaN	NaN	NaN	0	0	NaN	NaN	0	0	3	3	3	9.3	9.3	9.3	64.51	0.00059289	3.174	44514000	7	NaN	NaN	NaN	NaN	NaN	NaN
g7604.t1	g7604.t1 | organism=Naegleria_fowleri_ATCC_ 30894	A0A6A5CEE8	NaN	NaN	NaN	NaN	NaN	0	0	NaN	NaN	0	0	3	3	3	14	14	14	42.499	0	7.3802	17248000	8	NaN	NaN	NaN	NaN	NaN	NaN
g7615.t1	g7615.t1 | organism=Naegleria_fowleri_ATCC_ 30894 | gene_product=Peroxiredoxin-1 [GO:0005623,GO:0006979,GO:0045454,GO:0051920,GO:0055114,GO:0072593,GO:0098869 ]	A0A6A5CDP0	NaN	NaN	0	24.4711	24.4711	66.6667	2	NaN	NaN	0	0	4	4	4	11	11	11	52.214	0	7.2811	731210000	8	24.4135	24.5286	NaN	NaN	NaN	NaN
g7641.t1	g7641.t1 | organism=Naegleria_fowleri_ATCC_ 30894 | gene_product=Probable ATP-dependent RNA helicase ddx10 [GO:0003676,GO:0004386,GO:0005524 ]	A0A6A5C7I8	NaN	NaN	NaN	NaN	NaN	0	0	NaN	NaN	0	0	3	3	3	6.2	6.2	6.2	109.36	0.00022941	5.0538	184770000	13	NaN	NaN	NaN	NaN	NaN	NaN
g7680.t1	g7680.t1 | organism=Naegleria_fowleri_ATCC_ 30894 | gene_product=Probable rRNA-processing protein EBP2 homolog [GO:0003723,GO:0003924,GO:0005515,GO:0005730,GO:0042273 ]	A0A6A5CER1	NaN	NaN	NaN	NaN	NaN	0	0	NaN	NaN	0	0	4	4	4	20.7	20.7	20.7	35.641	0	7.942	87268000	9	NaN	NaN	NaN	NaN	NaN	NaN
g7721.t1	g7721.t1 | organism=Naegleria_fowleri_ATCC_ 30894 [GO:0004674,GO:0005524,GO:0006468 ]	A0A6A5C7Q9	NaN	NaN	0	NaN	NaN	33.3333	1	NaN	NaN	0	0	4	4	4	6.2	6.2	6.2	96.075	0	7.1831	57649000	25	NaN	NaN	21.4834	NaN	NaN	NaN
g7792.t1	g7792.t1 | organism=Naegleria_fowleri_ATCC_ 30894 | gene_product=Actin-related protein 4 [GO:0016043,GO:0044424 ]	A0A6A5C3D8	NaN	NaN	NaN	NaN	NaN	0	0	NaN	NaN	0	0	3	3	3	12	12	12	50.664	0	6.7777	36733000	5	NaN	NaN	NaN	NaN	NaN	NaN
g7952.t1	g7952.t1 | organism=Naegleria_fowleri_ATCC_ 30894 | gene_product=Probable dimethyladenosine transferase [GO:0000179,GO:0003723,GO:0031167 ]	A0A6A5C3W3	NaN	NaN	NaN	NaN	NaN	0	0	NaN	NaN	0	0	5	5	5	20.4	20.4	20.4	40.117	0	9.2567	36234000	8	NaN	NaN	NaN	NaN	NaN	NaN
g8076.t1;g7227.t1	g8076.t1 | organism=Naegleria_fowleri_ATCC_ 30894 | gene_product=Peptidyl-tRNA hydrolase 2, mitochondrial [GO:0004045,GO:0005515 ];g7227.t1 | organism=Naegleria_fowleri_ATCC_ 30894 | gene_product=Peptidyl-tRNA hydrolase 2, mitochondrial [GO:0004045,GO:	A0A6A5BL91	NaN	NaN	NaN	NaN	NaN	0	0	NaN	NaN	0	0	2	2	2	10.1	10.1	10.1	31.066	0.0018587	2.5685	49616000	5	NaN	NaN	NaN	NaN	NaN	NaN
g8113.t1	g8113.t1 | organism=Naegleria_fowleri_ATCC_ 30894 | gene_product=Uncharacterized protein R883 [GO:0005515,GO:0051260 ]	A0A6A5BKM1	NaN	NaN	NaN	NaN	NaN	0	0	NaN	NaN	0	0	4	4	4	4.8	4.8	4.8	125.93	0.00022482	4.7508	46929000	5	NaN	NaN	NaN	NaN	NaN	NaN
g8176.t1	g8176.t1 | organism=Naegleria_fowleri_ATCC_ 30894 | gene_product=Probable ATP-dependent RNA helicase DDX31 [GO:0003723,GO:0004386,GO:0005524 ]	A0A6A5BFA9	NaN	NaN	NaN	NaN	NaN	0	0	NaN	NaN	0	0	3	3	3	4	4	4	132.45	0.0006035	3.3684	270230000	6	NaN	NaN	NaN	NaN	NaN	NaN
g8182.t1	g8182.t1 | organism=Naegleria_fowleri_ATCC_ 30894 | gene_product=Chromatin structure-remodeling complex subunit snf21 [GO:0005524,GO:0006338,GO:0006355,GO:0016514,GO:0016887,GO:0042393 ]	A0A6A5BHG9	NaN	NaN	NaN	NaN	NaN	0	0	NaN	NaN	0	0	7	7	7	8	8	8	148.41	0	6.4814	36585000	8	NaN	NaN	NaN	NaN	NaN	NaN
g8187.t1	g8187.t1 | organism=Naegleria_fowleri_ATCC_ 30894 | gene_product=Uracil-DNA glycosylase [GO:0004844,GO:0006284 ]	A0A6A5B380	NaN	NaN	NaN	NaN	NaN	0	0	NaN	NaN	0	0	2	2	2	13.6	13.6	13.6	32.442	0.00022609	4.8349	8006400	3	NaN	NaN	NaN	NaN	NaN	NaN
g8297.t1	g8297.t1 | organism=Naegleria_fowleri_ATCC_ 30894	A0A6A5B3X7	NaN	NaN	0	NaN	NaN	0	0	NaN	NaN	33.3333	1	2	2	2	4.9	4.9	4.9	115.98	0	6.4693	133230000	19	NaN	NaN	NaN	NaN	NaN	23.335
g8313.t1	g8313.t1 | organism=Naegleria_fowleri_ATCC_ 30894 | gene_product=Large subunit GTPase 1 [GO:0005525,GO:0009987 ]	A0A6A5BL58	NaN	NaN	NaN	NaN	NaN	0	0	NaN	NaN	0	0	4	4	4	10.1	10.1	10.1	86.267	0	21.467	43452000	20	NaN	NaN	NaN	NaN	NaN	NaN
g8402.t1	g8402.t1 | organism=Naegleria_fowleri_ATCC_ 30894 [GO:0005515 ]	A0A6A5BGQ3	NaN	NaN	NaN	NaN	NaN	0	0	NaN	NaN	0	0	2	2	2	17.5	17.5	17.5	14.28	0.00077655	2.9674	36668000	10	NaN	NaN	NaN	NaN	NaN	NaN
g8418.t1	g8418.t1 | organism=Naegleria_fowleri_ATCC_ 30894	A0A6A5BFD3	NaN	NaN	NaN	NaN	NaN	0	0	NaN	NaN	0	0	2	2	2	7.5	7.5	7.5	66.205	0.00022267	4.6217	13164000	7	NaN	NaN	NaN	NaN	NaN	NaN
g8432.t1	g8432.t1 | organism=Naegleria_fowleri_ATCC_ 30894 | gene_product=Parafibromin [GO:0006368,GO:0016570,GO:0016593 ]	A0A6A5BGS7	NaN	NaN	NaN	NaN	NaN	0	0	NaN	NaN	0	0	4	4	4	10.6	10.6	10.6	67.121	0.00022889	4.9936	58896000	5	NaN	NaN	NaN	NaN	NaN	NaN
g8436.t1	g8436.t1 | organism=Naegleria_fowleri_ATCC_ 30894 | gene_product=DNA-(apurinic or apyrimidinic site) lyase, chloroplastic [GO:0004518,GO:0006281 ]	A0A6A5BK65	NaN	NaN	NaN	NaN	NaN	0	0	NaN	NaN	0	0	3	3	3	15.4	15.4	15.4	38.237	0.00022031	4.4788	54418000	7	NaN	NaN	NaN	NaN	NaN	NaN
g844.t1	g844.t1 | organism=Naegleria_fowleri_ATCC_ 30894 | gene_product=Exportin-4 [GO:0005049,GO:0005623,GO:0006886,GO:0008536,GO:0051168 ]	A0A6A5CI12	NaN	NaN	0	21.9906	21.943	100	3	NaN	NaN	0	0	3	3	3	4.4	4.4	4.4	140.73	0	9.2638	58783000	18	21.7695	21.943	22.2592	NaN	NaN	NaN
g8463.t1	g8463.t1 | organism=Naegleria_fowleri_ATCC_ 30894 [GO:0016021 ]	A0A6A5BF67	NaN	NaN	0	NaN	NaN	33.3333	1	NaN	NaN	0	0	5	5	5	19.9	19.9	19.9	47.937	0	11.647	252360000	12	NaN	NaN	22.3058	NaN	NaN	NaN
g8465.t1	g8465.t1 | organism=Naegleria_fowleri_ATCC_ 30894 | gene_product=Nucleolar protein 16	A0A6A5BGV1	NaN	NaN	NaN	NaN	NaN	0	0	NaN	NaN	0	0	4	4	4	26.2	26.2	26.2	22.954	0.00095785	2.8445	47676000	7	NaN	NaN	NaN	NaN	NaN	NaN
g8491.t1	g8491.t1 | organism=Naegleria_fowleri_ATCC_ 30894 | gene_product=Cysteine protease ATG4B [GO:0016787 ]	A0A6A5BGY3	NaN	NaN	NaN	NaN	NaN	0	0	NaN	NaN	0	0	2	2	2	4.3	4.3	4.3	68.104	0.0038856	2.1115	15230000	6	NaN	NaN	NaN	NaN	NaN	NaN
g8495.t1	g8495.t1 | organism=Naegleria_fowleri_ATCC_ 30894 | gene_product=Uncharacterized ribonuclease sll1290 [GO:0003723,GO:0004540,GO:0090501 ]	A0A6A5BGY1	NaN	NaN	0	NaN	NaN	33.3333	1	NaN	NaN	0	0	7	7	7	11.8	11.8	11.8	114.88	0	8.5674	156640000	17	NaN	NaN	22.3866	NaN	NaN	NaN
g8526.t1	g8526.t1 | organism=Naegleria_fowleri_ATCC_ 30894	A0A6A5BKE0	NaN	NaN	NaN	NaN	NaN	0	0	NaN	NaN	0	0	2	2	2	6.6	6.6	6.6	39.878	0	38.785	141260000	7	NaN	NaN	NaN	NaN	NaN	NaN
g8545.t1	g8545.t1 | organism=Naegleria_fowleri_ATCC_ 30894 | gene_product=E3 ubiquitin-protein ligase Nedd-4 [GO:0016020,GO:0016192 ]	A0A2P1N6S7	NaN	NaN	0	NaN	NaN	0	0	NaN	NaN	33.3333	1	7	7	7	24.9	24.9	24.9	49.926	0	15.657	50463000	23	NaN	NaN	NaN	NaN	NaN	21.5262
g8567.t1	g8567.t1 | organism=Naegleria_fowleri_ATCC_ 30894	A0A6A5BH84	NaN	NaN	0	24.1307	24.1307	66.6667	2	NaN	NaN	0	0	2	2	2	22.5	22.5	22.5	13.876	0.00041494	3.7086	262270000	6	NaN	24.1178	24.1437	NaN	NaN	NaN
g8658.t1	g8658.t1 | organism=Naegleria_fowleri_ATCC_ 30894 | gene_product=Collagen alpha-5(VI) chain [GO:0031012,GO:0048731 ]	A0A6A5BG24	NaN	NaN	0	NaN	NaN	0	0	20.8417	20.8417	66.6667	2	10	10	10	6.2	6.2	6.2	379.15	0	36.499	102860000	25	NaN	NaN	NaN	NaN	20.8414	20.8421
g8715.t1	g8715.t1 | organism=Naegleria_fowleri_ATCC_ 30894 [GO:0005179,GO:0005576,GO:0010469 ]	A0A6A5BEX1	NaN	NaN	NaN	NaN	NaN	0	0	NaN	NaN	0	0	2	2	2	15.3	15.3	15.3	24.116	0.00023491	5.3991	63264000	5	NaN	NaN	NaN	NaN	NaN	NaN
g8791.t1	g8791.t1 | organism=Naegleria_fowleri_ATCC_ 30894	A0A6A5BIR8	NaN	NaN	0	NaN	NaN	0	0	NaN	NaN	33.3333	1	3	3	3	12.8	12.8	12.8	50.566	0.00021993	4.457	66914000	5	NaN	NaN	NaN	21.7611	NaN	NaN
g8816.t1	g8816.t1 | organism=Naegleria_fowleri_ATCC_ 30894	A0A6A5BG00	NaN	NaN	NaN	NaN	NaN	0	0	NaN	NaN	0	0	3	3	3	6.2	6.2	6.2	106.37	0	6.2253	21716000	7	NaN	NaN	NaN	NaN	NaN	NaN
g8930.t1	g8930.t1 | organism=Naegleria_fowleri_ATCC_ 30894	A0A6A5BDL7	NaN	NaN	0	NaN	NaN	0	0	NaN	NaN	33.3333	1	2	2	2	6	6	6	49.166	0.00059844	3.2887	76929000	10	NaN	NaN	NaN	22.5271	NaN	NaN
g8940.t1	g8940.t1 | organism=Naegleria_fowleri_ATCC_ 30894 | gene_product=Serine-protein kinase ATM [GO:0000077,GO:0000723,GO:0004674,GO:0005515,GO:0006281,GO:0010212,GO:0016572,GO:0022402,GO:0022414,GO:0031323,GO:0048513,GO:0048522,GO:0051128,GO:0060255 ]	A0A6A5BDM9	NaN	NaN	NaN	NaN	NaN	0	0	NaN	NaN	0	0	8	8	8	5.5	5.5	5.5	325.13	0	11.456	71553000	25	NaN	NaN	NaN	NaN	NaN	NaN
g9024.t1	g9024.t1 | organism=Naegleria_fowleri_ATCC_ 30894 [GO:0005515 ]	A0A6A5BFG7	NaN	NaN	NaN	NaN	NaN	0	0	NaN	NaN	0	0	6	6	6	15.9	15.9	15.9	61.93	0	6.6447	21946000	9	NaN	NaN	NaN	NaN	NaN	NaN
g9068.t1	g9068.t1 | organism=Naegleria_fowleri_ATCC_ 30894	A0A6A5BIG0	NaN	NaN	0	23.288	23.288	66.6667	2	NaN	NaN	0	0	2	2	2	18.6	18.6	18.6	19.872	0.002201	2.4487	103210000	11	NaN	23.2778	23.2982	NaN	NaN	NaN
g9092.t1;g1461.t1	g9092.t1 | organism=Naegleria_fowleri_ATCC_ 30894 | gene_product=Ras-like protein 2 [GO:0003924,GO:0005525,GO:0007165,GO:0016020 ];g1461.t1 | organism=Naegleria_fowleri_ATCC_ 30894 | gene_product=Ras-like protein 2 [GO:0003924,GO:0005525,GO:0007165,GO:	A0A6A5BN96	NaN	NaN	0	NaN	NaN	0	0	NaN	NaN	33.3333	1	2	2	2	12.7	12.7	12.7	26.525	0.00023452	5.3802	47105000	12	NaN	NaN	NaN	NaN	NaN	21.5822
g9104.t1;g1477.t1	g9104.t1 | organism=Naegleria_fowleri_ATCC_ 30894 | gene_product=Reticulon-4-interacting protein 1, mitochondrial [GO:0005509,GO:0016491 ];g1477.t1 | organism=Naegleria_fowleri_ATCC_ 30894 | gene_product=Reticulon-4-interacting protein 1, mitochondrial	A0A6A5BFQ0	NaN	NaN	NaN	NaN	NaN	0	0	NaN	NaN	0	0	3	3	3	8.7	8.7	8.7	65.289	0	8.4733	24229000	5	NaN	NaN	NaN	NaN	NaN	NaN
g911.t1	g911.t1 | organism=Naegleria_fowleri_ATCC_ 30894	A0A6A5C1J3	NaN	NaN	NaN	NaN	NaN	0	0	NaN	NaN	0	0	6	6	6	12.3	12.3	12.3	97.563	0	7.4992	46168000	12	NaN	NaN	NaN	NaN	NaN	NaN
g9196.t1	g9196.t1 | organism=Naegleria_fowleri_ATCC_ 30894 | gene_product=Plasma kallikrein [GO:0004252,GO:0006508 ]	A0A6A5AWT5	NaN	NaN	NaN	NaN	NaN	0	0	NaN	NaN	0	0	3	3	3	20.6	20.6	20.6	32.765	0.00022207	4.5855	7779900	3	NaN	NaN	NaN	NaN	NaN	NaN
g9218.t1	g9218.t1 | organism=Naegleria_fowleri_ATCC_ 30894	A0A6A5BE08	NaN	NaN	NaN	NaN	NaN	0	0	NaN	NaN	0	0	1	1	1	34.1	34.1	34.1	9.3167	0	14.752	208620000	33	NaN	NaN	NaN	NaN	NaN	NaN
g9248.t1	g9248.t1 | organism=Naegleria_fowleri_ATCC_ 30894 [GO:0004713,GO:0005509,GO:0005524,GO:0018108 ]	A0A6A5BE39	NaN	NaN	NaN	NaN	NaN	0	0	NaN	NaN	0	0	2	2	2	4.1	4.1	4.1	88.76	0	5.7485	16513000	4	NaN	NaN	NaN	NaN	NaN	NaN
g9298.t1	g9298.t1 | organism=Naegleria_fowleri_ATCC_ 30894 | gene_product=Protein pianissimo A [GO:0031929,GO:0031932,GO:0048522,GO:0065009,GO:1902531 ]	A0A6A5BEA4	NaN	NaN	0	20.5981	20.5981	66.6667	2	NaN	NaN	0	0	3	3	3	2.6	2.6	2.6	212.13	0	6.0866	38033000	8	20.3475	20.8486	NaN	NaN	NaN	NaN
g9342.t1	g9342.t1 | organism=Naegleria_fowleri_ATCC_ 30894	A0A6A5BHE9	NaN	NaN	NaN	NaN	NaN	0	0	NaN	NaN	0	0	4	4	4	7.1	7.1	7.1	109.94	0	13.669	29375000	11	NaN	NaN	NaN	NaN	NaN	NaN
g9412.t1	g9412.t1 | organism=Naegleria_fowleri_ATCC_ 30894 | gene_product=Non-structural maintenance of chromosomes element 3 homolog [GO:0043229,GO:0051716 ]	A0A6A5BHL3	NaN	NaN	0	NaN	NaN	33.3333	1	NaN	NaN	0	0	2	2	2	8.5	8.5	8.5	46.036	0.000593	3.1748	15478000	5	NaN	20.7668	NaN	NaN	NaN	NaN
g9422.t1	g9422.t1 | organism=Naegleria_fowleri_ATCC_ 30894 | gene_product=Probable glycerol-3-phosphate dehydrogenase, mitochondrial [GO:0004368,GO:0006072,GO:0009331,GO:0055114 ]	A0A6A5BHM1	NaN	NaN	0	NaN	NaN	33.3333	1	NaN	NaN	0	0	3	3	3	11	11	11	75.093	0.0015023	2.6748	67342000	7	NaN	21.9785	NaN	NaN	NaN	NaN
g9510.t1	g9510.t1 | organism=Naegleria_fowleri_ATCC_ 30894 | gene_product=RING finger protein 10 [GO:0046872 ]	A0A6A5BB43	NaN	NaN	0	NaN	NaN	0	0	NaN	NaN	33.3333	1	2	2	2	5.8	5.8	5.8	94.948	0	6.948	59345000	10	NaN	NaN	NaN	22.22	NaN	NaN
g9533.t1	g9533.t1 | organism=Naegleria_fowleri_ATCC_ 30894	A0A6A5BDQ5	NaN	NaN	0	NaN	NaN	0	0	23.4503	23.4503	66.6667	2	2	2	2	6.4	6.4	6.4	41.325	0.00042562	4.0402	183890000	17	NaN	NaN	NaN	NaN	23.4363	23.4644
g9611.t1	g9611.t1 | organism=Naegleria_fowleri_ATCC_ 30894	A0A6A5BCQ4	NaN	NaN	NaN	NaN	NaN	0	0	NaN	NaN	0	0	2	2	2	14	14	14	18.523	0.0040536	2.0955	18668000	9	NaN	NaN	NaN	NaN	NaN	NaN
g9640.t1	g9640.t1 | organism=Naegleria_fowleri_ATCC_ 30894 | gene_product=Protein arginine methyltransferase NDUFAF7 homolog, mitochondrial [GO:0016740 ]	A0A6A5BCY7	NaN	NaN	0	NaN	NaN	33.3333	1	NaN	NaN	0	0	4	4	4	11.3	11.3	11.3	60.953	0.00023245	5.2477	21329000	11	21.5743	NaN	NaN	NaN	NaN	NaN
g9660.t1	g9660.t1 | organism=Naegleria_fowleri_ATCC_ 30894 | gene_product=Flap endonuclease 1 [GO:0000287,GO:0003677,GO:0004523,GO:0005654,GO:0005730,GO:0005739,GO:0006260,GO:0006284,GO:0008409,GO:0017108,GO:0030145,GO:0043137,GO:0090305 ]	A0A6A5BD07	NaN	NaN	NaN	NaN	NaN	0	0	NaN	NaN	0	0	4	4	4	17	17	17	43.6	0	48.876	138250000	9	NaN	NaN	NaN	NaN	NaN	NaN
g9719.t1	g9719.t1 | organism=Naegleria_fowleri_ATCC_ 30894 | gene_product=mRNA degradation protein pet127, mitochondrial [GO:0000959,GO:0005739 ]	A0A6A5AV95	NaN	NaN	0	NaN	NaN	0	0	NaN	NaN	33.3333	1	7	7	7	13	13	13	90.336	0	7.7722	146990000	22	NaN	NaN	NaN	NaN	22.5003	NaN
g9774.t1	g9774.t1 | organism=Naegleria_fowleri_ATCC_ 30894 | gene_product=DnaJ homolog subfamily C member 21 [GO:0003676 ]	A0A6A5BDS9	NaN	NaN	NaN	NaN	NaN	0	0	NaN	NaN	0	0	3	3	3	8.1	8.1	8.1	68.563	0	17.962	43555000	13	NaN	NaN	NaN	NaN	NaN	NaN
g9838.t1	g9838.t1 | organism=Naegleria_fowleri_ATCC_ 30894 | gene_product=Probable phosphoinositide phosphatase SAC9 [GO:0042578,GO:0046872 ]	A0A6A5BBW4	NaN	NaN	0	NaN	NaN	33.3333	1	NaN	NaN	0	0	5	5	5	6.1	6.1	6.1	174.79	0	7.9845	34851000	21	NaN	21.5368	NaN	NaN	NaN	NaN
g9852.t1	g9852.t1 | organism=Naegleria_fowleri_ATCC_ 30894 | gene_product=U3 small nucleolar ribonucleoprotein protein MPP10 [GO:0005732,GO:0006364,GO:0034457 ]	A0A6A5BF03	NaN	NaN	NaN	NaN	NaN	0	0	NaN	NaN	0	0	3	3	3	7.9	7.9	7.9	71.358	0.00023202	5.2357	32951000	6	NaN	NaN	NaN	NaN	NaN	NaN
g9856.t1	g9856.t1 | organism=Naegleria_fowleri_ATCC_ 30894 | gene_product=Putative methyltransferase C9orf114 homolog [GO:0000776,GO:0003723,GO:0005815,GO:0005819,GO:0010608,GO:0016070 ]	A0A6A5ASU0	NaN	NaN	NaN	NaN	NaN	0	0	NaN	NaN	0	0	4	4	4	12.8	12.8	12.8	72.625	0	7.4123	49000000	13	NaN	NaN	NaN	NaN	NaN	NaN
g9892.t1	g9892.t1 | organism=Naegleria_fowleri_ATCC_ 30894 | gene_product=U3 small nucleolar RNA-associated protein 18 homolog [GO:0005515 ]	A0A6A5BF39	NaN	NaN	0	NaN	NaN	0	0	NaN	NaN	33.3333	1	4	4	4	6.8	6.8	6.8	76.203	0	8.1651	48832000	29	NaN	NaN	NaN	21.3623	NaN	NaN
g9927.t1	g9927.t1 | organism=Naegleria_fowleri_ATCC_ 30894 | gene_product=Uncharacterized protein R883 [GO:0005515,GO:0051260 ]	A0A6A5BC69	NaN	NaN	NaN	NaN	NaN	0	0	NaN	NaN	0	0	3	3	3	6.5	6.5	6.5	139.99	0.00058766	3.0607	9516600	5	NaN	NaN	NaN	NaN	NaN	NaN
g9934.t1	g9934.t1 | organism=Naegleria_fowleri_ATCC_ 30894 | gene_product=DNA-directed RNA polymerase III subunit RPC8 [GO:0003899,GO:0005654,GO:0005666,GO:0005813,GO:0006383 ]	A0A6A5B9S6	NaN	NaN	NaN	NaN	NaN	0	0	NaN	NaN	0	0	3	3	3	17.9	17.9	17.9	29.66	0.00078156	3.027	27844000	11	NaN	NaN	NaN	NaN	NaN	NaN
g9937.t1	g9937.t1 | organism=Naegleria_fowleri_ATCC_ 30894	A0A6A5BC79	NaN	NaN	NaN	NaN	NaN	0	0	NaN	NaN	0	0	3	3	3	8.5	8.5	8.5	90.55	0	7.3051	41005000	16	NaN	NaN	NaN	NaN	NaN	NaN
g9972.t1	g9972.t1 | organism=Naegleria_fowleri_ATCC_ 30894 | gene_product=ER membrane protein complex subunit 7 [GO:0016021 ]	A0A6A5BF96	NaN	NaN	0	NaN	NaN	0	0	NaN	NaN	33.3333	1	2	2	2	12.7	12.7	12.7	28.539	0.0004279	4.0987	159580000	19	NaN	NaN	NaN	NaN	NaN	22.3248
P62827;P62826;Q61820	GTP-binding nuclear protein Ran OS;GTP-binding nuclear protein Ran OS;GTP-binding nuclear protein Ran, testis-specific isoform OS		NaN	NaN	NaN	NaN	NaN	0	0	NaN	NaN	0	0	6	4	4	25	18.5	18.5	24.423	0	8.5899	305610000	12	NaN	NaN	NaN	NaN	NaN	NaN
Q8R0K9;g11817.t1;Q16254	Transcription factor E2F4 OS;g11817.t1 | organism=Naegleria_fowleri_ATCC_ 30894 | gene_product=Transcription factor E2FB [GO:0003677,GO:0003700,GO:0005634,GO:0005667,GO:0006355,GO:0046983 ];Transcription factor E2F4 OS		NaN	NaN	0	22.4848	22.4848	66.6667	2	NaN	NaN	0	0	2	2	2	7.1	7.1	7.1	43.833	0.0018512	2.5448	112050000	12	NaN	22.4904	22.4793	NaN	NaN	NaN
g6471.t1;g6977.t1	g6471.t1 | organism=Naegleria_fowleri_ATCC_ 30894 | gene_product=Replication factor C subunit 4 [GO:0003677,GO:0005524,GO:0006260 ];g6977.t1 | organism=Naegleria_fowleri_ATCC_ 30894 | gene_product=Replication factor C subunit 4 [GO:0003677,GO:0005524,G	A0A6A5BNF1	1.77543258666992	3.42341	0.487455689518114	23.2757	23.2757	66.6667	2	25.0512	24.5696	100	3	6	6	6	30	30	30	29.698	0	10.553	828630000	25	25.1151	21.4364	NaN	24.5696	26.0452	24.5388
g13363.t1	g13363.t1 | organism=Naegleria_fowleri_ATCC_ 30894 [GO:0016021 ]	A0A6A5C4B4	1.20460446675619	2.30474	1.34749435628641	22.2223	22.2727	100	3	23.4269	23.3708	100	3	6	6	6	67.6	67.6	67.6	12.418	0	21.504	902450000	34	21.8515	22.5428	22.2727	22.8222	24.0878	23.3708
g5897.t1	g5897.t1 | organism=Naegleria_fowleri_ATCC_ 30894	A0A6A5BM46	1.09768009185791	2.1401	0	NaN	NaN	33.3333	1	21.8929	21.8929	66.6667	2	5	5	5	8.5	8.5	8.5	107.94	0.00022007	4.4692	102780000	6	NaN	NaN	20.7952	NaN	22.1838	21.6019
g13242.t1	g13242.t1 | organism=Naegleria_fowleri_ATCC_ 30894 | gene_product=Nuclear cap-binding protein subunit 2 [GO:0000339,GO:0005685,GO:0005846,GO:0045292 ]	A0A6A5C612	1.05888843536377	2.08333	0.771845461844528	21.9941	21.6732	100	3	23.053	23.053	66.6667	2	6	6	6	22.6	22.6	22.6	28.286	0	29.709	199850000	35	21.4598	21.6732	22.8493	23.2992	NaN	22.8068
g10838.t1	g10838.t1 | organism=Naegleria_fowleri_ATCC_ 30894	A0A6A5CC89	0.986091613769531	1.98081	0	NaN	NaN	33.3333	1	21.0712	21.1778	100	3	2	2	2	8.3	8.3	8.3	51.011	0.00042937	4.1591	44126000	11	NaN	NaN	20.0851	21.3382	20.6976	21.1778
g13147.t1	g13147.t1 | organism=Naegleria_fowleri_ATCC_ 30894 | gene_product=U3 small nucleolar RNA-associated protein 4 homolog [GO:0005515 ]	A0A6A5C287	0.979757308959961	1.97213	0	NaN	NaN	33.3333	1	NaN	NaN	33.3333	1	3	3	3	6.4	6.4	6.4	93.741	0	6.4881	65719000	21	NaN	NaN	21.2889	22.2687	NaN	NaN
g5060.t1	g5060.t1 | organism=Naegleria_fowleri_ATCC_ 30894	A0A6A5BCU1	0.863829612731934	1.81986	0.78788515058519	21.7348	21.7348	66.6667	2	22.5986	22.5986	66.6667	2	3	3	3	18.3	18.3	18.3	32.884	0.00041271	3.6325	74204000	5	22.1335	21.336	NaN	NaN	22.6187	22.5785
g5269.t1	g5269.t1 | organism=Naegleria_fowleri_ATCC_ 30894 [GO:0002098,GO:0033588 ]	A0A6A5BM45	0.817889213562012	1.76282	0.724923419684257	21.6772	21.6772	66.6667	2	22.4951	22.4951	66.6667	2	4	4	4	11.2	11.2	11.2	60.187	0	9.7061	129050000	12	21.5469	NaN	21.8075	22.0997	NaN	22.8905
g11507.t1	g11507.t1 | organism=Naegleria_fowleri_ATCC_ 30894	A0A6A5BZ67	0.814510981241863	1.7587	2.85671759596479	21.3805	21.4014	100	3	22.195	22.2229	100	3	3	3	3	14.2	14.2	14.2	34.198	0	8.4695	99910000	19	21.435	21.3052	21.4014	22.3448	22.2229	22.0174
g2488.t1	g2488.t1 | organism=Naegleria_fowleri_ATCC_ 30894 | gene_product=Peroxisomal biogenesis factor 3 [GO:0005779,GO:0007031 ]	A0A6A5BY79	0.773343404134113	1.70923	0.717917206753292	21.6735	21.717	100	3	22.4468	22.3731	100	3	3	3	3	11.7	11.7	11.7	46.61	0	6.5309	92203000	31	21.717	21.3342	21.9692	21.6954	22.3731	23.272
g4000.t1	g4000.t1 | organism=Naegleria_fowleri_ATCC_ 30894	A0A6A5BTH9	0.770861943562824	1.70629	1.36220289068745	21.9183	21.7409	100	3	22.6892	22.748	100	3	3	3	3	42.3	42.3	42.3	14.364	0	35.257	164180000	44	21.6038	22.4102	21.7409	22.5151	22.8045	22.748
g10130.t1;g5599.t1	g10130.t1 | organism=Naegleria_fowleri_ATCC_ 30894;g5599.t1 | organism=Naegleria_fowleri_ATCC_ 30894	A0A6A5BQA2	0.747914632161457	1.67936	1.1705901037191	21.6902	21.6902	66.6667	2	22.4381	22.5675	100	3	3	3	3	33.5	33.5	33.5	18.604	0	42.107	163670000	30	21.4937	21.8867	NaN	22.5675	22.6504	22.0964
g7958.t1	g7958.t1 | organism=Naegleria_fowleri_ATCC_ 30894 | gene_product=RNA-binding protein 28 [GO:0003676 ]	A0A6A5C0S3	0.725248336791992	1.65319	0.853592773034853	20.8205	20.8205	66.6667	2	21.5458	21.4584	100	3	5	5	5	9.1	9.1	9.1	79.317	0	6.1878	89027000	12	20.7203	20.9207	NaN	21.118	22.0609	21.4584
g10913.t1	g10913.t1 | organism=Naegleria_fowleri_ATCC_ 30894 | gene_product=DeSI-like protein At4g17486 [GO:0016787 ]	A0A6A5C8T6	0.703587214152019	1.62855	0	23.5883	23.5299	100	3	NaN	NaN	33.3333	1	2	2	2	9.8	9.8	9.8	27.778	0.00058858	3.0788	239720000	4	23.4968	23.5299	23.7383	NaN	NaN	24.2919
g7.t1	g7.t1 | organism=Naegleria_fowleri_ATCC_ 30894 | gene_product=Protein HEAT INTOLERANT 4 [GO:1900034 ]	A0A6A5CIA8	0.698797861735027	1.62315	0.849831888855746	22.0245	22.0245	66.6667	2	22.7233	22.5581	100	3	5	5	5	25.2	25.2	25.2	49.271	0	13.157	178790000	38	22.2188	NaN	21.8301	23.2117	22.5581	22.3999
g6827.t1	g6827.t1 | organism=Naegleria_fowleri_ATCC_ 30894 | gene_product=GTPase Obg [GO:0000287,GO:0003924,GO:0005525 ]	A0A6A5BAH0	0.69624964396159	1.62029	1.14655840251314	21.7825	21.8214	100	3	22.4788	22.4141	100	3	3	3	3	14.1	14.1	14.1	65.848	0	20.923	100510000	18	21.8215	21.7046	21.8214	22.0243	22.9979	22.4141
g5463.t1	g5463.t1 | organism=Naegleria_fowleri_ATCC_ 30894 | gene_product=Symplekin [GO:0030054,GO:0031124,GO:0044451 ]	A0A6A5BRA0	0.681709289550781	1.60404	0	21.0476	21.0476	66.6667	2	NaN	NaN	33.3333	1	4	4	4	3.5	3.5	3.5	145.24	0.00022287	4.6306	50796000	15	20.8431	NaN	21.2522	21.7293	NaN	NaN
g5220.t1	g5220.t1 | organism=Naegleria_fowleri_ATCC_ 30894 | gene_product=Protein SYM1 [GO:0016021 ]	A0A6A5BDB4	0.650405248006184	1.56961	1.48279464042833	23.1481	22.9879	100	3	23.7985	23.8185	100	3	7	7	7	27.4	27.4	27.4	44.132	0	23.156	311740000	69	22.9228	22.9879	23.5336	23.8938	23.8185	23.6831
g10037.t1	g10037.t1 | organism=Naegleria_fowleri_ATCC_ 30894 | gene_product=Signal recognition particle subunit SRP68 [GO:0005047,GO:0005786,GO:0006614,GO:0008312,GO:0030942 ]	A0A6A5BCH5	0.634931564331055	1.55286	0.435962840965564	21.3696	21.6656	100	3	22.0045	21.9296	100	3	13	13	13	21.1	21.1	21.1	96.907	0	37.145	283590000	49	20.5365	21.9067	21.6656	22.8351	21.9296	21.2489
g1787.t1	g1787.t1 | organism=Naegleria_fowleri_ATCC_ 30894 | gene_product=Uncharacterized protein At2g23090	A0A6A5BYN8	0.610241889953613	1.52652	0	NaN	NaN	33.3333	1	18.0076	18.0076	66.6667	2	3	3	3	25.3	25.3	25.3	9.4517	0.00077564	2.9558	4778600	5	NaN	17.3974	NaN	NaN	18.1485	17.8668
g5400.t1	g5400.t1 | organism=Naegleria_fowleri_ATCC_ 30894	A0A6A5BKI6	0.607824961344402	1.52396	1.95277417801007	22.8683	22.9156	100	3	23.4762	23.4765	100	3	5	5	5	49	49	49	16.843	0	16.786	328860000	45	22.6129	22.9156	23.0765	23.4598	23.4765	23.4922
g11421.t1	g11421.t1 | organism=Naegleria_fowleri_ATCC_ 30894 | gene_product=eEF1A lysine and N-terminal methyltransferase [GO:0008168 ]	A0A6A5C5X1	0.606007258097332	1.52204	1.14437466147863	23.0466	23.1629	100	3	23.6526	23.6176	100	3	12	12	12	39.6	39.6	39.6	55.318	0	20.818	423600000	62	23.3709	23.1629	22.606	23.5007	23.6176	23.8395
g1903.t1	g1903.t1 | organism=Naegleria_fowleri_ATCC_ 30894 | gene_product=NADH-ubiquinone oxidoreductase assembly factor N7BML [GO:0005739,GO:0008137,GO:0009055,GO:0016020,GO:0055114 ]	A0A6A5BLE9	0.593633651733398	1.50904	1.49611033012947	22.6941	22.6751	100	3	23.2877	23.3803	100	3	10	10	10	47.2	47.2	47.2	35.647	0	38.19	305850000	77	22.6751	22.6246	22.7825	22.9443	23.5385	23.3803
g9334.t1	g9334.t1 | organism=Naegleria_fowleri_ATCC_ 30894	A0A6A5BCP5	0.589558283487957	1.50479	0.615069593764935	21.9848	22.1405	100	3	22.5744	22.7499	100	3	4	4	4	58.2	58.2	58.2	12.511	0	6.2618	190600000	20	21.2542	22.1405	22.5598	22.1894	22.7499	22.7838
g12924.t1	g12924.t1 | organism=Naegleria_fowleri_ATCC_ 30894	A0A6A5C0B5	0.580931345621742	1.49581	0.844152443518787	22.1056	22.2956	100	3	22.6865	22.684	100	3	5	5	5	18.3	18.3	18.3	42.803	0	8.5769	234670000	30	22.2956	22.3643	21.657	22.2952	23.0804	22.684
g5034.t1	g5034.t1 | organism=Naegleria_fowleri_ATCC_ 30894 [GO:0005515 ]	A0A6A5BFH3	0.576391220092773	1.49111	1.12130107490224	27.1586	27.1217	100	3	27.735	27.6538	100	3	4	4	4	5.6	5.6	5.6	95.868	0.00022899	4.9946	2986900000	25	26.8636	27.1217	27.4905	28.0422	27.6538	27.509
g2691.t1	g2691.t1 | organism=Naegleria_fowleri_ATCC_ 30894 [GO:0005515 ]	A0A6A5BSL7	0.573248863220215	1.48787	1.42511700340287	22.7937	22.7937	66.6667	2	23.3669	23.3065	100	3	2	2	2	13.8	13.8	13.8	25.526	0	37.582	144000000	29	22.8366	NaN	22.7508	23.1926	23.3065	23.6017
g9139.t1;g9161.t1;g1444.t1	g9139.t1 | organism=Naegleria_fowleri_ATCC_ 30894 | gene_product=Probable cytosolic iron-sulfur protein assembly protein Ciao1 [GO:0005515,GO:0016226,GO:0097361 ];g9161.t1 | organism=Naegleria_fowleri_ATCC_ 30894 | gene_product=Probable cytosolic iron-s	A0A6A5BFV2	0.544226328531902	1.45824	1.22804950640523	22.6208	22.6819	100	3	23.1651	23.2751	100	3	4	4	4	14.4	14.4	14.4	54.937	0	13.771	309050000	43	22.7311	22.6819	22.4495	23.2751	23.4235	22.7965
g5787.t1	g5787.t1 | organism=Naegleria_fowleri_ATCC_ 30894 | gene_product=E3 ubiquitin-protein ligase NEDD4-like [GO:0005515 ]	A0A6A5BLU7	0.540976206461586	1.45496	2.17846343175757	22.8767	22.9423	100	3	23.4177	23.456	100	3	5	5	5	12.7	12.7	12.7	72.006	0	37.881	225530000	53	22.9423	22.6873	23.0006	23.3359	23.4611	23.456
g1190.t1	g1190.t1 | organism=Naegleria_fowleri_ATCC_ 30894 | gene_product=CSC1-like protein 1 [GO:0003676,GO:0016021 ]	A0A6A5BS78	0.5377197265625	1.45168	0	NaN	NaN	33.3333	1	21.8667	21.8667	66.6667	2	2	2	2	2.9	2.9	2.9	131.17	0	7.2861	46251000	14	21.3289	NaN	NaN	21.5209	NaN	22.2124
g10808.t1	g10808.t1 | organism=Naegleria_fowleri_ATCC_ 30894 | gene_product=Dihydrolipoyllysine-residue succinyltransferase component of 2-oxoglutarate dehydrogenase complex [GO:0000002,GO:0005515,GO:0006099,GO:0006103,GO:0006637,GO:0009353,GO:0016746,GO:0042645 ]	A0A6A5CC55	0.524797439575195	1.43873	1.1882757750311	25.4618	25.6223	100	3	25.9866	25.8857	100	3	13	13	13	47.1	47.1	47.1	31.702	0	101.24	3086500000	253	25.1002	25.6629	25.6223	25.8857	26.1893	25.8847
g3541.t1	g3541.t1 | organism=Naegleria_fowleri_ATCC_ 30894 | gene_product=Chaperone protein dnaJ A6, chloroplastic [GO:0016020 ]	A0A6A5BX96	0.523585319519043	1.43752	0	NaN	NaN	33.3333	1	23.588	23.588	66.6667	2	2	2	2	6	6	6	22.727	0.0030179	2.1736	125280000	14	23.0645	NaN	NaN	NaN	23.468	23.7081
g7959.t1	g7959.t1 | organism=Naegleria_fowleri_ATCC_ 30894 | gene_product=Conditioned medium factor	A0A6A5CBW2	0.521988868713379	1.43593	0.688954042582041	21.7235	21.7794	100	3	22.2455	22.2455	66.6667	2	10	10	10	23.7	23.7	23.7	81.11	0	37.264	254180000	68	21.3124	21.7794	22.0787	NaN	22.0485	22.4426
g9344.t1	g9344.t1 | organism=Naegleria_fowleri_ATCC_ 30894 | gene_product=Arginyl-tRNA--protein transferase 1 [GO:0004057,GO:0016598 ]	A0A6A5BCQ6	0.521486282348633	1.43543	1.15788744879465	21.215	21.215	66.6667	2	21.7365	21.7714	100	3	6	6	6	18.7	18.7	18.7	64.365	0	6.1355	73034000	14	NaN	21.3337	21.0964	21.9399	21.7714	21.4983
g8231.t1	g8231.t1 | organism=Naegleria_fowleri_ATCC_ 30894 | gene_product=NAD-dependent protein deacylase [GO:0070403 ]	A0A6A5B7T3	0.521324157714844	1.43527	0.794904818920388	22.9374	22.9217	100	3	23.4587	23.4587	66.6667	2	5	5	5	21.8	21.8	21.8	36.03	0.00023332	5.3019	137850000	11	23.0921	22.7984	22.9217	NaN	23.8054	23.1121
g10741.t1	g10741.t1 | organism=Naegleria_fowleri_ATCC_ 30894 | gene_product=Ras-like protein 3 [GO:0003924,GO:0005525,GO:0007165,GO:0016020 ]	A0A6A5C7B4	0.520788192749023	1.43474	0	20.4765	20.4765	66.6667	2	NaN	NaN	33.3333	1	2	2	2	9.3	9.3	9.3	18.533	0.0018594	2.5732	24800000	8	20.4713	NaN	20.4817	NaN	NaN	20.9973
g9799.t1	g9799.t1 | organism=Naegleria_fowleri_ATCC_ 30894 | gene_product=N-acetyltransferase family 8 member 2 [GO:0004468,GO:0005789,GO:0010628,GO:0018003,GO:0033116,GO:0043066,GO:0050435 ]	A0A6A5AVN8	0.507194519042969	1.42128	0	NaN	NaN	33.3333	1	NaN	NaN	33.3333	1	2	2	2	6.3	6.3	6.3	36.462	0.00041459	3.7033	20524000	12	NaN	NaN	19.6784	NaN	20.1856	NaN
g8619.t1;g9561.t1	g8619.t1 | organism=Naegleria_fowleri_ATCC_ 30894 | gene_product=Probable sulfite oxidase, mitochondrial [GO:0016491,GO:0030151,GO:0042128,GO:0055114 ];g9561.t1 | organism=Naegleria_fowleri_ATCC_ 30894 | gene_product=Probable sulfite oxidase, mitochondr	A0A6A5BGI7	0.505985895792644	1.42009	0.915059046079962	21.256	21.2152	100	3	21.7619	21.8827	100	3	11	11	11	24.5	24.5	24.5	70.69	0	28.251	328760000	79	21.2152	20.8878	21.6648	21.8936	21.8827	21.5095
g2011.t1	g2011.t1 | organism=Naegleria_fowleri_ATCC_ 30894 | gene_product=Cotranscriptional regulator FAM172A homolog [GO:0000381,GO:0005515,GO:0005634,GO:0005783,GO:0014032 ]	A0A6A5BWT3	0.505807240804039	1.41992	1.03487426936485	22.4849	22.5242	100	3	22.9907	22.9433	100	3	9	9	9	35.4	35.4	35.4	47.747	0	17.762	319810000	41	22.5242	22.2068	22.7236	22.9433	23.3117	22.717
g2765.t1	g2765.t1 | organism=Naegleria_fowleri_ATCC_ 30894 | gene_product=Presequence protease, mitochondrial [GO:0003824,GO:0006508,GO:0046872 ]	A0A6A5BXA0	0.504906972249351	1.41903	1.30185557158077	21.7203	21.8273	100	3	22.2252	22.1327	100	3	7	7	7	15.3	15.3	15.3	113.55	0	11.079	145520000	22	21.4233	21.9103	21.8273	22.1327	22.4288	22.114
g214.t1	g214.t1 | organism=Naegleria_fowleri_ATCC_ 30894 | gene_product=Iron-sulfur cluster assembly enzyme ISCU, mitochondrial [GO:0005506,GO:0005759,GO:0016226,GO:0051537 ]	A0A6A5CIP8	0.501496632893883	1.41568	1.1562895651059	22.3135	22.3206	100	3	22.815	22.9033	100	3	2	2	2	24.3	24.3	24.3	20.6	0	16.892	163000000	27	22.3206	22.3734	22.2464	22.9033	23.1098	22.4319
g8792.t1	g8792.t1 | organism=Naegleria_fowleri_ATCC_ 30894 | gene_product=Ultraviolet-B receptor UVR8 [GO:0005515,GO:0044424,GO:0050896 ]	A0A6A5BFZ9	0.488984425862629	1.40346	2.88441455542677	22.1314	22.1776	100	3	22.6204	22.6275	100	3	4	4	4	11.6	11.6	11.6	59.273	0	6.6584	140530000	25	22.1776	22.2004	22.0162	22.5851	22.6275	22.6486
g12810.t1	g12810.t1 | organism=Naegleria_fowleri_ATCC_ 30894 | gene_product=Dynein regulatory complex subunit 5 [GO:0005515 ]	A0A6A5C2P3	0.488831202189129	1.40331	2.25230286634916	22.528	22.4925	100	3	23.0169	23.0064	100	3	11	11	11	29.8	29.8	29.8	65.886	0	25.013	270060000	58	22.4925	22.3954	22.6962	23.0484	23.0064	22.9959
g1410.t1;g1257.t1	g1410.t1 | organism=Naegleria_fowleri_ATCC_ 30894 | gene_product=Syntaxin-6 [GO:0012505,GO:0016021,GO:0016043,GO:0031410,GO:0044446,GO:0048193,GO:0051641 ];g1257.t1 | organism=Naegleria_fowleri_ATCC_ 30894 | gene_product=Syntaxin-6 [GO:0012505,GO:00160	A0A6A5BW65	0.487580299377441	1.40209	0.742310017609981	21.6574	21.6574	66.6667	2	22.1449	22.1449	66.6667	2	5	5	5	23.6	23.6	23.6	32.557	0	8.7653	91815000	18	21.5966	NaN	21.7181	NaN	21.9112	22.3787
g1773.t1	g1773.t1 | organism=Naegleria_fowleri_ATCC_ 30894 | gene_product=Pescadillo homolog [GO:0000463,GO:0000466,GO:0005654,GO:0005730,GO:0030687,GO:0043021 ]	A0A6A5C0Q0	0.484636942545571	1.39923	0.838138194007416	22.348	22.4202	100	3	22.8327	22.7995	100	3	11	11	11	21.1	21.1	21.1	75.382	0	17.192	348480000	35	22.7367	21.8871	22.4202	22.7995	23.0247	22.6739
g4471.t1	g4471.t1 | organism=Naegleria_fowleri_ATCC_ 30894 | gene_product=ABC transporter B family member 25, mitochondrial [GO:0005524,GO:0005743,GO:0006777,GO:0006879,GO:0009555,GO:0009658,GO:0009941,GO:0010288,GO:0010380,GO:0016021,GO:0016887,GO:0042626,GO:004	A0A6A5BP50	0.482724507649738	1.39738	0.94421242049015	23.3512	23.3789	100	3	23.8339	23.8903	100	3	7	7	7	15.9	15.9	15.9	70.699	0	22.327	344320000	55	23.5499	23.3789	23.1249	23.8903	24.1572	23.4544
g5922.t1	g5922.t1 | organism=Naegleria_fowleri_ATCC_ 30894 | gene_product=ATP-dependent RNA helicase RhlE [GO:0003676,GO:0005524 ]	A0A6A5BQD0	0.48246129353841	1.39713	2.21195608815823	22.6841	22.6708	100	3	23.1666	23.2252	100	3	4	4	4	11.7	11.7	11.7	76.291	0	10.235	243890000	43	22.6333	22.6708	22.7481	23.275	22.9995	23.2252
g10384.t1	g10384.t1 | organism=Naegleria_fowleri_ATCC_ 30894	A0A6A5CDE2	0.478979110717773	1.39376	1.04412133260914	24.4092	24.5599	100	3	24.8882	24.9308	100	3	17	17	17	50.9	50.9	50.9	44.601	0	113.49	2284600000	204	24.0612	24.6066	24.5599	24.6511	25.0827	24.9308
g9532.t1	g9532.t1 | organism=Naegleria_fowleri_ATCC_ 30894	A0A6A5BDS0	0.475727081298828	1.39062	0.782620863126505	23.2897	23.3427	100	3	23.7654	23.8892	100	3	6	6	6	29.3	29.3	29.3	29.483	0	18.8	480220000	66	22.8369	23.6894	23.3427	23.5023	23.9048	23.8892
g4777.t1	g4777.t1 | organism=Naegleria_fowleri_ATCC_ 30894 | gene_product=LYR motif-containing protein 9	A0A6A5BMJ7	0.464515050252277	1.37985	0.492232959579217	23.2177	23.3073	100	3	23.6822	23.4273	100	3	2	2	2	29.3	29.3	29.3	9.2213	0.00023052	5.1316	219080000	21	23.3073	22.7732	23.5724	23.2681	24.3511	23.4273
g1850.t1	g1850.t1 | organism=Naegleria_fowleri_ATCC_ 30894	A0A6A5BYX8	0.460783004760742	1.37629	0	NaN	NaN	33.3333	1	NaN	NaN	33.3333	1	4	4	4	14.4	14.4	14.4	60.279	0	8.4075	86569000	15	NaN	NaN	22.2568	NaN	22.7175	NaN
g3092.t1	g3092.t1 | organism=Naegleria_fowleri_ATCC_ 30894	A0A6A5BVI7	0.457674026489258	1.37333	0	NaN	NaN	33.3333	1	NaN	NaN	33.3333	1	5	5	5	25.3	25.3	25.3	33.751	0	9.1773	42410000	8	NaN	20.5454	NaN	21.0031	NaN	NaN
g6755.t1	g6755.t1 | organism=Naegleria_fowleri_ATCC_ 30894 | gene_product=Zeta-crystallin [GO:0016491 ]	A0A6A5BKI8	0.453711191813152	1.36956	0.928558256768909	23.8283	23.8705	100	3	24.282	24.1225	100	3	7	7	7	40.9	40.9	40.9	35.951	0	33.823	432750000	52	23.5627	24.0518	23.8705	24.6379	24.1225	24.0857
g11333.t1	g11333.t1 | organism=Naegleria_fowleri_ATCC_ 30894 | gene_product=16.0 kDa heat shock protein, peroxisomal [GO:0005515,GO:0005737,GO:0009408,GO:0009987,GO:0042221,GO:0043231 ]	A0A6A5BWD9	0.452072143554688	1.368	1.02391273809092	22.2302	22.2772	100	3	22.6823	22.6846	100	3	7	7	7	52.6	52.6	52.6	22.808	0	22.933	297150000	68	22.2772	22.3955	22.0178	22.3784	22.6846	22.9837
g13167.t1	g13167.t1 | organism=Naegleria_fowleri_ATCC_ 30894 | gene_product=Carboxylic acid reductase [GO:0003824 ]	A0A6A5C2B0	0.450113296508789	1.36615	0.527888011170392	21.1552	21.1336	100	3	21.6053	21.6304	100	3	5	5	5	6.7	6.7	6.7	174.37	0	8.7236	79736000	23	20.5744	21.7575	21.1336	21.6304	21.8606	21.3248
g2732.t1	g2732.t1 | organism=Naegleria_fowleri_ATCC_ 30894	A0A6A5BME8	0.445985794067383	1.36224	2.22638757268093	23.1691	23.165	100	3	23.6151	23.583	100	3	4	4	4	56.2	56.2	56.2	16.726	0	11.2	336750000	34	23.2045	23.1379	23.165	23.583	23.7692	23.4931
g12282.t1	g12282.t1 | organism=Naegleria_fowleri_ATCC_ 30894 [GO:0004129,GO:0005740,GO:0022900,GO:1902600 ]	A0A6A5C855	0.44286600748698	1.3593	0.827590565104597	26.4864	26.3978	100	3	26.9293	27.0903	100	3	5	5	5	53.8	53.8	53.8	22.709	0	40.276	4569100000	130	26.3978	26.8075	26.254	26.5613	27.1362	27.0903
g10630.t1	g10630.t1 | organism=Naegleria_fowleri_ATCC_ 30894	A0A6A5CDX5	0.439508438110352	1.35614	0.368363697756622	22.3094	22.3094	66.6667	2	22.7489	22.7489	66.6667	2	2	2	2	8.3	8.3	8.3	60.514	0.00043337	4.2676	105790000	26	22.2288	NaN	22.3901	22.3104	NaN	23.1875
g8815.t1	g8815.t1 | organism=Naegleria_fowleri_ATCC_ 30894	A0A6A5B0I8	0.438866933186848	1.35554	1.15330392757416	24.6116	24.6976	100	3	25.0505	25.1343	100	3	4	4	4	36.7	36.7	36.7	13.544	0	7.2058	579530000	35	24.4033	24.734	24.6976	25.2493	25.1343	24.7679
g5157.t1	g5157.t1 | organism=Naegleria_fowleri_ATCC_ 30894 | gene_product=Ubiquitin recognition factor in ER-associated degradation protein 1 [GO:0005515,GO:0006511 ]	A0A6A5BPH7	0.435054779052734	1.35196	2.25733472408497	22.904	22.9263	100	3	23.3391	23.2884	100	3	11	11	11	23.4	23.4	23.4	87.342	0	15.444	387080000	68	22.8064	22.9263	22.9794	23.4613	23.2676	23.2884
g9253.t1	g9253.t1 | organism=Naegleria_fowleri_ATCC_ 30894 | gene_product=Guanine nucleotide-binding protein G(i) subunit alpha [GO:0003924,GO:0005525,GO:0007186,GO:0031683 ]	A0A6A5BE41	0.431802749633789	1.34892	1.25421918504244	22.297	22.2769	100	3	22.7288	22.723	100	3	7	5	5	24	18.7	18.7	41.861	0	14.15	153830000	37	22.125	22.2769	22.4892	22.723	22.5199	22.9435
g7653.t1	g7653.t1 | organism=Naegleria_fowleri_ATCC_ 30894 | gene_product=Uncharacterized protein slr1261 [GO:0016020 ]	A0A6A5CE35	0.431790033976238	1.34891	1.24226219047352	23.4521	23.4913	100	3	23.8839	23.944	100	3	9	9	9	44.7	44.7	44.7	26.143	0	51.895	1192600000	72	23.6504	23.2146	23.4913	23.6849	24.0228	23.944
g155.t1	g155.t1 | organism=Naegleria_fowleri_ATCC_ 30894	A0A6A5CBM3	0.428450902303059	1.34579	0.936153269422851	24.5353	24.52	100	3	24.9638	24.8857	100	3	3	3	3	17.2	17.2	17.2	29.378	0	6.0155	918280000	31	24.7519	24.334	24.52	25.3011	24.7045	24.8857
g10953.t1	g10953.t1 | organism=Naegleria_fowleri_ATCC_ 30894 | gene_product=von Willebrand factor A domain-containing protein 8 [GO:0005524,GO:0016887 ]	A0A6A5CC94	0.426997502644856	1.34443	0.502646907896353	21.2846	21.4449	100	3	21.7116	21.5704	100	3	6	6	6	4.4	4.4	4.4	224.54	0	8.3819	65292000	18	21.7676	20.6412	21.4449	22.0318	21.5704	21.5325
g5914.t1	g5914.t1 | organism=Naegleria_fowleri_ATCC_ 30894 | gene_product=L-gulonolactone oxidase [GO:0003885,GO:0016020,GO:0055114,GO:0071949 ]	A0A6A5BLE1	0.426747639973957	1.3442	1.05050014627671	23.878	23.878	66.6667	2	24.3048	24.3012	100	3	6	6	6	15.5	15.5	15.5	56.379	0	15.923	306740000	35	NaN	24.1083	23.6478	24.3184	24.2948	24.3012
g9929.t1	g9929.t1 | organism=Naegleria_fowleri_ATCC_ 30894 | gene_product=Damage response protein 1 [GO:0016020 ]	A0A6A5BAA1	0.425539652506512	1.34307	1.09337499143339	25.6033	25.6693	100	3	26.0289	26.0973	100	3	5	5	5	61.4	61.4	61.4	21.765	0	43.081	1971400000	98	25.8303	25.6693	25.3103	25.8332	26.0973	26.1561
g8206.t1	g8206.t1 | organism=Naegleria_fowleri_ATCC_ 30894 [GO:0016787 ]	A0A6A5BFD4	0.423911412556965	1.34156	0.636498502027364	22.6812	22.5738	100	3	23.1051	22.9009	100	3	4	4	4	24.4	24.4	24.4	29.789	0	15.587	249120000	27	23.0083	22.4615	22.5738	23.6021	22.9009	22.8123
g13418.t1	g13418.t1 | organism=Naegleria_fowleri_ATCC_ 30894 | gene_product=A-kinase anchor protein 7 isoforms delta and gamma	A0A6A5C0U6	0.422914505004883	1.34063	0.969808227216875	22.1966	22.2587	100	3	22.6195	22.7683	100	3	3	3	3	23.1	23.1	23.1	31.555	0	30.562	148890000	40	21.9782	22.3529	22.2587	22.7683	22.2794	22.8108
g2316.t1	g2316.t1 | organism=Naegleria_fowleri_ATCC_ 30894 | gene_product=Zinc finger protein ZPR1 [GO:0008270 ]	A0A6A5BTG8	0.42145601908366	1.33928	1.07087600560466	23.7667	23.9205	100	3	24.1881	24.1359	100	3	7	7	7	23.9	23.9	23.9	56.883	0	34.009	497200000	54	23.9336	23.4459	23.9205	24.1359	24.0612	24.3673
g5370.t1	g5370.t1 | organism=Naegleria_fowleri_ATCC_ 30894	A0A6A5BKG1	0.420827229817707	1.33869	0.879236925653937	23.464	23.5653	100	3	23.8848	23.9563	100	3	4	4	4	67.7	67.7	67.7	14.165	0	10.036	495850000	38	23.7316	23.5653	23.0949	24.0392	23.9563	23.6588
g4093.t1	g4093.t1 | organism=Naegleria_fowleri_ATCC_ 30894 [GO:0016021 ]	A0A6A5BRP1	0.419172286987305	1.33716	0.627598519188268	25.0887	25.2928	100	3	25.5079	25.498	100	3	3	3	3	42	42	42	11.469	0	33.938	870830000	76	24.6005	25.2928	25.3728	25.2115	25.498	25.8141
g5154.t1	g5154.t1 | organism=Naegleria_fowleri_ATCC_ 30894 [GO:0016021 ]	A0A6A5BFT3	0.417588551839192	1.33569	1.05737427203991	25.3744	25.3428	100	3	25.792	25.722	100	3	10	10	10	35	35	35	38.51	0	42.312	2788300000	125	25.2805	25.3428	25.5	25.5323	26.1217	25.722
g3988.t1	g3988.t1 | organism=Naegleria_fowleri_ATCC_ 30894	A0A6A5BFT0	0.417331059773762	1.33545	0.409793002141657	28.7511	28.5863	100	3	29.1684	29.1372	100	3	11	11	11	46.5	46.5	46.5	18.536	0	58.354	40513000000	345	28.5863	28.146	29.521	28.9244	29.1372	29.4437
g4472.t1	g4472.t1 | organism=Naegleria_fowleri_ATCC_ 30894 [GO:0032981 ]	A0A6A5BFF7	0.41623814900716	1.33444	2.47552567038747	21.7338	21.6999	100	3	22.15	22.184	100	3	2	2	2	14.2	14.2	14.2	30.825	0	8.1891	146180000	39	21.6874	21.6999	21.8142	22.184	22.22	22.0461
g10881.t1	g10881.t1 | organism=Naegleria_fowleri_ATCC_ 30894	A0A6A5C7N9	0.414644241333008	1.33297	0	NaN	NaN	33.3333	1	22.1158	22.2122	100	3	3	3	3	4.5	4.5	4.5	170.85	0.00023641	5.4852	69759000	22	NaN	NaN	21.7012	21.8059	22.3294	22.2122
g11404.t1	g11404.t1 | organism=Naegleria_fowleri_ATCC_ 30894 | gene_product=Glutaredoxin-C3 [GO:0009055,GO:0015035,GO:0045454,GO:0055114 ]	A0A6A5C7K5	0.414426167805988	1.33277	1.21718778376459	22.373	22.2782	100	3	22.7875	22.828	100	3	3	3	3	27.6	27.6	27.6	17.1	0	30.367	185290000	28	22.2049	22.636	22.2782	22.828	22.9167	22.6177
g1982.t1	g1982.t1 | organism=Naegleria_fowleri_ATCC_ 30894	A0A6A5BWA3	0.414033889770508	1.33241	0	NaN	NaN	33.3333	1	NaN	NaN	33.3333	1	2	2	2	3.2	3.2	3.2	118.76	0.00022095	4.5235	30265000	8	NaN	NaN	21.4561	NaN	NaN	21.8701
g9902.t1	g9902.t1 | organism=Naegleria_fowleri_ATCC_ 30894	A0A6A5BF45	0.41401481628418	1.33239	0.881462411337861	22.5643	22.6546	100	3	22.9783	23.1358	100	3	2	2	2	29.9	29.9	29.9	15.529	0	8.577	166040000	35	22.7516	22.2867	22.6546	23.1358	22.6449	23.1541
g7832.t1	g7832.t1 | organism=Naegleria_fowleri_ATCC_ 30894 | gene_product=Regulator of nonsense transcripts 1 homolog [GO:0000184,GO:0003677,GO:0004386,GO:0005524,GO:0005737,GO:0008270 ]	A0A6A5C3H4	0.409482320149738	1.32821	2.43481430132668	22.6111	22.5954	100	3	23.0206	22.9979	100	3	17	17	15	25.9	25.9	23.9	122.84	0	36.639	495490000	88	22.5954	22.5427	22.6953	23.1166	22.9473	22.9979
g443.t1	g443.t1 | organism=Naegleria_fowleri_ATCC_ 30894 | gene_product=RNA pseudouridylate synthase domain-containing protein 1 [GO:0001522,GO:0003723,GO:0009982 ]	A0A6A5CDA6	0.402773857116699	1.32205	0.598321266978963	22.0617	22.0617	66.6667	2	22.4644	22.4644	66.6667	2	4	4	4	20.9	20.9	20.9	39.761	0.00021973	4.437	69140000	11	NaN	21.9811	22.1422	22.7041	NaN	22.2248
g9156.t1;g9134.t1;g1440.t1	g9156.t1 | organism=Naegleria_fowleri_ATCC_ 30894 | gene_product=Putative ubiquitin thioesterase 232R;g9134.t1 | organism=Naegleria_fowleri_ATCC_ 30894 | gene_product=Putative ubiquitin thioesterase 232R;g1440.t1 | organism=Naegleria_fowleri_ATCC_ 30894	A0A6A5BD27	0.398080825805664	1.31775	0.484511253685739	23.0446	23.245	100	3	23.4427	23.6992	100	3	3	3	3	17.9	17.9	17.9	40.752	0.00022381	4.7039	173140000	19	22.6003	23.245	23.2887	22.8842	23.6992	23.7448
g4125.t1	g4125.t1 | organism=Naegleria_fowleri_ATCC_ 30894 [GO:0016021 ]	A0A6A5BSQ7	0.397272109985352	1.31702	3.00370942343552	22.722	22.7244	100	3	23.1193	23.143	100	3	7	7	7	47.6	47.6	47.6	25.473	0	61.064	351400000	73	22.7244	22.7704	22.6712	23.143	23.1663	23.0485
g11559.t1;g11671.t1	g11559.t1 | organism=Naegleria_fowleri_ATCC_ 30894 | gene_product=DEAD-box ATP-dependent RNA helicase 51 [GO:0003676,GO:0004386,GO:0005524,GO:0005730,GO:0006364 ];g11671.t1 | organism=Naegleria_fowleri_ATCC_ 30894 | gene_product=DEAD-box ATP-dependent R	A0A6A5CBI0	0.394347508748371	1.31435	0.199072202451519	20.7582	21.3912	100	3	21.1525	21.4287	100	3	12	12	12	20.3	20.3	20.3	72.409	0	53.645	352430000	52	21.4527	19.4306	21.3912	21.6179	20.411	21.4287
g589.t1	g589.t1 | organism=Naegleria_fowleri_ATCC_ 30894 [GO:0003824 ]	A0A6A5CGN6	0.394133249918621	1.31415	1.48863661876869	23.3092	23.2343	100	3	23.7034	23.7253	100	3	4	4	4	13.3	13.3	13.3	71.068	0	12.598	213130000	28	23.2343	23.5439	23.1495	23.733	23.7253	23.6518
g11339.t1	g11339.t1 | organism=Naegleria_fowleri_ATCC_ 30894	A0A6A5CAX7	0.393707911173504	1.31377	1.09990986320895	23.443	23.5019	100	3	23.8367	23.8974	100	3	9	9	9	48	48	48	34.588	0	25.458	614880000	72	23.5019	23.6703	23.1568	23.6893	23.8974	23.9235
g13177.t1	g13177.t1 | organism=Naegleria_fowleri_ATCC_ 30894 [GO:0005515 ]	A0A6A5C2C0	0.392255147298176	1.31244	0	21.4736	21.43	100	3	NaN	NaN	33.3333	1	4	4	4	7.9	7.9	7.9	115.17	0	22.644	55284000	24	21.7883	21.43	21.2024	NaN	21.8658	NaN
g6693.t1	g6693.t1 | organism=Naegleria_fowleri_ATCC_ 30894 | gene_product=Calcium-dependent protein kinase 2 [GO:0004672,GO:0005524,GO:0006468 ]	A0A6A5B675	0.392026901245117	1.31224	1.33450456365451	22.0953	21.9882	100	3	22.4874	22.4543	100	3	8	8	8	17.6	17.6	17.6	79.25	0	16.204	185400000	29	21.9882	21.9378	22.36	22.5558	22.4543	22.4519
g6852.t1	g6852.t1 | organism=Naegleria_fowleri_ATCC_ 30894 | gene_product=Stromal cell-derived factor 2-like protein [GO:0016020 ]	A0A6A5BHG0	0.390693664550781	1.31102	0.9245294616988	22.5637	22.6169	100	3	22.9544	22.9676	100	3	5	5	5	25	25	25	27.64	0	20.936	206170000	52	22.782	22.6169	22.2922	23.1817	22.9676	22.7138
g9763.t1	g9763.t1 | organism=Naegleria_fowleri_ATCC_ 30894 | gene_product=Ubiquinol oxidase, mitochondrial [GO:0009916,GO:0046872,GO:0055114 ]	A0A6A5B0I0	0.389708836873371	1.31013	0.245945753253207	23.4149	23.9546	100	3	23.8046	24.0741	100	3	4	4	4	17	17	17	38.496	0	8.6716	326430000	39	22.3022	23.9878	23.9546	23.2292	24.0741	24.1105
g6322.t1	g6322.t1 | organism=Naegleria_fowleri_ATCC_ 30894	A0A6A5BKZ1	0.389681498209637	1.3101	0.559926028904139	22.207	22.207	66.6667	2	22.5967	22.5397	100	3	3	3	3	16.8	16.8	16.8	23.595	0.00023397	5.3468	118900000	14	NaN	21.8506	22.5633	22.7833	22.5397	22.4671
g4379.t1	g4379.t1 | organism=Naegleria_fowleri_ATCC_ 30894	A0A6A5BRP2	0.385334968566895	1.30616	1.15834582171711	20.3328	20.3814	100	3	20.7182	20.7182	66.6667	2	2	2	2	4.5	4.5	4.5	58.437	0.0014956	2.6294	21868000	11	20.4602	20.1568	20.3814	20.8182	20.6182	NaN
g4460.t1	g4460.t1 | organism=Naegleria_fowleri_ATCC_ 30894 | gene_product=Pre-mRNA-splicing factor ATP-dependent RNA helicase ddx-15 [GO:0003676,GO:0004386,GO:0005524 ]	A0A6A5BQN6	0.384572982788086	1.30547	0.693579428426646	23.6653	23.7565	100	3	24.0499	24.2442	100	3	9	9	9	40.7	40.7	40.7	55.293	0	46.807	446570000	62	23.7565	23.3523	23.887	23.6606	24.2442	24.2448
g11262.t1	g11262.t1 | organism=Naegleria_fowleri_ATCC_ 30894 | gene_product=Synaptotagmin-3 [GO:0005096,GO:0005515,GO:0005794,GO:0005829,GO:0009611,GO:0009987,GO:0016020,GO:0033036,GO:0043547,GO:0071702,GO:1901002,GO:1902479 ]	A0A6A5C679	0.38227653503418	1.3034	1.5895371900628	25.2695	25.2266	100	3	25.6518	25.621	100	3	5	5	5	32	32	32	25.242	0	60.369	2030000000	96	25.4667	25.1153	25.2266	25.621	25.6075	25.727
g6706.t1	g6706.t1 | organism=Naegleria_fowleri_ATCC_ 30894 [GO:0016192,GO:0044425,GO:0044444 ]	A0A6A5BHC0	0.381832122802734	1.303	1.36626328212562	22.9149	22.9038	100	3	23.2967	23.3961	100	3	5	5	5	17.7	17.7	17.7	38.684	0	12.035	410570000	38	23.0076	22.9038	22.8333	23.4368	23.3961	23.0573
g1080.t1	g1080.t1 | organism=Naegleria_fowleri_ATCC_ 30894	A0A6A5BRW7	0.380939483642578	1.30219	1.0520339270341	22.627	22.5651	100	3	23.008	23.0222	100	3	10	10	10	24.6	24.6	24.6	74.243	0	25.069	332730000	69	22.4092	22.5651	22.9068	23.1489	23.0222	22.8529
g6609.t1	g6609.t1 | organism=Naegleria_fowleri_ATCC_ 30894 | gene_product=Co-chaperone protein p23-2 [GO:0005634,GO:0005737,GO:0009408,GO:0051085,GO:0051087,GO:0051879,GO:0101031 ]	A0A6A5BBV5	0.380692164103191	1.30197	1.45881179778792	26.9871	27.037	100	3	27.3678	27.3316	100	3	5	5	5	41.6	41.6	41.6	20.022	0	25.067	4846400000	122	27.037	26.7792	27.1451	27.4737	27.3316	27.2981
g8860.t1	g8860.t1 | organism=Naegleria_fowleri_ATCC_ 30894 | gene_product=Pre-mRNA-processing protein 40A [GO:0045292 ]	A0A6A5BDD0	0.378584861755371	1.30007	0.733493762526797	20.6813	20.6813	66.6667	2	21.0599	21.0599	66.6667	2	3	3	3	8.6	8.6	8.6	68.312	0.0042261	2.0913	37257000	7	20.6423	20.7203	NaN	20.8738	21.246	NaN
g11129.t1	g11129.t1 | organism=Naegleria_fowleri_ATCC_ 30894 [GO:0006508,GO:0008236 ]	A0A6A5C7N8	0.375339508056641	1.29714	1.26006207466998	23.9452	23.8876	100	3	24.3205	24.2819	100	3	2	2	2	17	17	17	33.197	0	11.151	352200000	28	24.0744	23.8876	23.8736	24.5519	24.2819	24.1279
g13594.t1	g13594.t1 | organism=Naegleria_fowleri_ATCC_ 30894 [GO:0016020 ]	A0A6A5C3D4	0.371713638305664	1.29389	0.333039207652589	22.6497	22.7356	100	3	23.0215	23.1518	100	3	9	9	9	14.5	14.5	14.5	93.338	0	18.937	246930000	29	23.3452	22.7356	21.8685	22.6885	23.1518	23.2241
g4866.t1	g4866.t1 | organism=Naegleria_fowleri_ATCC_ 30894 | gene_product=Protein phosphatase 2A catalytic subunit B [GO:0004721,GO:0006470,GO:0016020,GO:1905742 ]	A0A6A5BPM2	0.370636622111004	1.29292	0	NaN	NaN	33.3333	1	21.7298	21.6538	100	3	2	2	2	7.4	7.4	7.4	38.796	0.00094357	2.7233	58341000	8	NaN	21.3592	NaN	22.1686	21.6538	21.367
g9290.t1	g9290.t1 | organism=Naegleria_fowleri_ATCC_ 30894 | gene_product=Triacylglycerol lipase SDP1L [GO:0004806,GO:0016021,GO:0016042 ]	A0A6A5B297	0.369161605834961	1.2916	0	NaN	NaN	33.3333	1	22.6305	22.6305	66.6667	2	4	4	4	7	7	7	104.1	0	7.0189	87204000	15	NaN	NaN	22.2614	22.8408	NaN	22.4203
g11078.t1	g11078.t1 | organism=Naegleria_fowleri_ATCC_ 30894	A0A6A5CBU4	0.365236282348633	1.28809	0.985754135231312	22.7564	22.8659	100	3	23.1217	23.1292	100	3	8	8	8	45.1	45.1	45.1	34.024	0	82.964	428400000	76	22.8659	22.8964	22.507	22.9092	23.3266	23.1292
g11381.t1	g11381.t1 | organism=Naegleria_fowleri_ATCC_ 30894 | gene_product=NAD-dependent protein deacetylase [GO:0070403 ]	A0A6A5C5T9	0.362785339355469	1.28591	1.125534023038	21.3783	21.377	100	3	21.7411	21.7469	100	3	5	5	5	16.8	16.8	16.8	52.351	0	7.5944	97474000	30	21.2789	21.479	21.377	21.4955	21.9809	21.7469
g2363.t1	g2363.t1 | organism=Naegleria_fowleri_ATCC_ 30894	A0A6A5BKM0	0.361897786458332	1.28512	0	21.2168	21.2513	100	3	NaN	NaN	33.3333	1	2	2	2	5.9	5.9	5.9	51.268	0.0063694	1.9135	38284000	4	21.2513	21.2529	21.1464	NaN	21.5787	NaN
g736.t1	g736.t1 | organism=Naegleria_fowleri_ATCC_ 30894 | gene_product=Pentatricopeptide repeat-containing protein At2g35030, mitochondrial [GO:0005515 ]	A0A6A5C6B5	0.361476262410481	1.28474	1.08894998575221	21.9023	21.8084	100	3	22.2637	22.2723	100	3	4	4	4	7.6	7.6	7.6	89.748	0	8.1195	103850000	35	21.8084	21.7045	22.1938	22.2723	22.1785	22.3404
g6400.t1	g6400.t1 | organism=Naegleria_fowleri_ATCC_ 30894	A0A6A5BJS8	0.361366907755535	1.28464	1.34911163085974	29.754	29.7281	100	3	30.1154	30.1079	100	3	5	5	5	55.1	55.1	55.1	21.432	0	188.68	34728000000	356	29.7281	29.8228	29.7111	29.9109	30.1079	30.3274
g1915.t1	g1915.t1 | organism=Naegleria_fowleri_ATCC_ 30894 | gene_product=tRNA (adenine(58)-N(1))-methyltransferase catalytic subunit TRMT61A [GO:0016429,GO:0030488,GO:0031515 ]	A0A6A5BZU8	0.360238393147789	1.28364	0.799350650173482	21.6161	21.6823	100	3	21.9764	21.9655	100	3	5	5	5	20	20	20	46.044	0.00022558	4.82	110880000	24	21.7539	21.4122	21.6823	21.6694	21.9655	22.2942
g7138.t1	g7138.t1 | organism=Naegleria_fowleri_ATCC_ 30894 | gene_product=Peptidase T [GO:0006508,GO:0006518,GO:0008237,GO:0008270,GO:0045148 ]	A0A6A5BH25	0.359757105509441	1.28321	0.857078992715122	22.6591	22.6289	100	3	23.0189	23.0004	100	3	6	6	6	18.1	18.1	18.1	55.263	0	13.136	182890000	49	22.3903	22.9581	22.6289	22.8474	23.0004	23.2088
g4571.t1	g4571.t1 | organism=Naegleria_fowleri_ATCC_ 30894 [GO:0005515 ]	A0A6A5BPF0	0.359626770019531	1.28309	1.06938563304544	22.6427	22.7271	100	3	23.0023	23.0599	100	3	3	3	3	18.3	18.3	18.3	36.67	0	28.002	166480000	21	22.7271	22.4561	22.7449	23.0599	23.1886	22.7585
g7473.t1	g7473.t1 | organism=Naegleria_fowleri_ATCC_ 30894 | gene_product=Actin-1 [GO:0000902,GO:0001891,GO:0005200,GO:0005524,GO:0006909,GO:0007010,GO:0017022,GO:0030027,GO:0030864,GO:0032009,GO:0032010,GO:0044291,GO:0046983,GO:0051591,GO:0060187,GO:0061836 ]	A0A6A5C959	0.359329223632813	1.28283	1.93319508074655	22.5723	22.5723	66.6667	2	22.9316	22.8829	100	3	11	2	1	38.3	11.8	7.5	41.476	0.00041254	3.6315	318890000	17	NaN	22.5793	22.5653	23.032	22.88	22.8829
g2781.t1	g2781.t1 | organism=Naegleria_fowleri_ATCC_ 30894	A0A6A5BSU0	0.359202067057293	1.28272	0.767529096133507	24.7944	24.804	100	3	25.1536	25.2427	100	3	3	3	3	35.1	35.1	35.1	8.9373	0	9.9022	628400000	54	24.804	24.9989	24.5803	25.4081	25.2427	24.81
g11049.t1	g11049.t1 | organism=Naegleria_fowleri_ATCC_ 30894 | gene_product=Exosome RNA helicase MTR4 [GO:0003723,GO:0003724,GO:0005524,GO:0006401 ]	A0A6A5C7G8	0.358927726745605	1.28247	0.497198951563627	21.155	21.155	66.6667	2	21.5139	21.5139	66.6667	2	6	6	6	8.7	8.7	8.7	132.11	0	15.364	50781000	27	21.3225	NaN	20.9875	NaN	21.7287	21.2991
g7851.t1	g7851.t1 | organism=Naegleria_fowleri_ATCC_ 30894 | gene_product=Transcription initiation factor TFIID subunit 6 [GO:0000124,GO:0005669,GO:0006357,GO:0006367,GO:0046695,GO:0046982 ]	A0A6A5C846	0.358675003051758	1.28225	0	21.6516	21.6516	66.6667	2	NaN	NaN	33.3333	1	6	6	6	18.7	18.7	18.7	59.96	0	10.913	85233000	11	21.4731	21.83	NaN	NaN	NaN	22.0102
g5792.t1	g5792.t1 | organism=Naegleria_fowleri_ATCC_ 30894 | gene_product=Dihydrolipoyllysine-residue acetyltransferase component of pyruvate dehydrogenase complex [GO:0016746 ]	A0A6A5BQ18	0.357744852701824	1.28142	1.55919995036005	25.2865	25.3255	100	3	25.6442	25.7166	100	3	16	16	16	52.3	52.3	52.3	54.93	0	62.381	3098000000	299	25.146	25.3255	25.3879	25.4908	25.7253	25.7166
g8123.t1	g8123.t1 | organism=Naegleria_fowleri_ATCC_ 30894 | gene_product=Cullin-3 [GO:0006511,GO:0031625 ]	A0A6A5BKN1	0.357467651367188	1.28118	0.629825992298942	20.2959	20.3677	100	3	20.6534	20.5969	100	3	2	1	1	3.2	2.1	2.1	88.35	0.0014948	2.6289	29487000	18	20.3677	19.8518	20.6682	20.5296	20.5969	20.8336
g806.t1	g806.t1 | organism=Naegleria_fowleri_ATCC_ 30894	A0A6A5C6I1	0.357037226359051	1.28079	0.691713124483217	23.1112	23.0822	100	3	23.4682	23.4998	100	3	7	7	7	24.5	24.5	24.5	47.332	0	12.456	321120000	42	22.7397	23.5117	23.0822	23.5763	23.4998	23.3286
g12999.t1;g870.t1	g12999.t1 | organism=Naegleria_fowleri_ATCC_ 30894 | gene_product=Protein adenylyltransferase SelO-1, mitochondrial;g870.t1 | organism=Naegleria_fowleri_ATCC_ 30894 | gene_product=Protein adenylyltransferase SelO-1, mitochondrial	A0A6A5C2E7	0.355218887329102	1.27918	1.02265426732883	21.4921	21.4188	100	3	21.8473	21.8138	100	3	5	5	5	11.6	11.6	11.6	79.58	0	9.7715	116640000	38	21.729	21.4188	21.3285	21.6775	22.0506	21.8138
g13679.t1	g13679.t1 | organism=Naegleria_fowleri_ATCC_ 30894	A0A6A5C4R8	0.354626973470054	1.27865	1.43845227402495	23.148	23.1817	100	3	23.5026	23.4463	100	3	16	16	16	38.9	38.9	38.9	62.95	0	133.26	819610000	117	23.0476	23.1817	23.2146	23.3598	23.7017	23.4463
g4725.t1	g4725.t1 | organism=Naegleria_fowleri_ATCC_ 30894 | gene_product=Pentatricopeptide repeat-containing protein At1g09820 [GO:0005515 ]	A0A6A5BT07	0.351646423339844	1.27602	2.08549833601283	25.171	25.1867	100	3	25.5227	25.5318	100	3	10	10	10	42.5	42.5	42.5	27.311	0	43.879	2155300000	99	25.1867	25.2102	25.1162	25.4033	25.5318	25.6329
g13461.t1	g13461.t1 | organism=Naegleria_fowleri_ATCC_ 30894 | gene_product=Vesicle-associated protein 1-2 [GO:0005789,GO:0009055,GO:0015035,GO:0045454,GO:0055114 ]	A0A6A5BST9	0.347759882609047	1.27258	1.17544866158409	22.2543	22.1528	100	3	22.602	22.6622	100	3	8	8	8	24.5	24.5	24.5	58.806	0	13.142	246520000	54	22.1493	22.1528	22.4607	22.6622	22.419	22.7248
g1623.t1	g1623.t1 | organism=Naegleria_fowleri_ATCC_ 30894 | gene_product=Putative NADP-dependent oxidoreductase YfmJ [GO:0055114 ]	A0A6A5C0A3	0.346137682596844	1.27115	1.62046052611277	22.7755	22.7597	100	3	23.1216	23.1216	66.6667	2	4	4	4	12	12	12	49.602	0.00023935	5.6353	121450000	27	22.7475	22.8193	22.7597	23.2241	23.0192	NaN
g13457.t1	g13457.t1 | organism=Naegleria_fowleri_ATCC_ 30894 | gene_product=LYR motif-containing protein 2 [GO:0005515 ]	A0A6A5BQD2	0.34566370646159	1.27074	0.570144485052335	19.8404	19.7948	100	3	20.186	20.2406	100	3	2	2	2	26.4	26.4	26.4	10.928	0.0037168	2.1371	16594000	9	19.7948	20.2132	19.513	19.8559	20.4615	20.2406
g993.t1	g993.t1 | organism=Naegleria_fowleri_ATCC_ 30894	A0A6A5C1V9	0.345580418904621	1.27066	0.500527651757468	22.2576	22.3147	100	3	22.6032	22.6032	66.6667	2	3	3	3	10	10	10	48.732	0.00059773	3.2757	141620000	9	22.5966	22.3147	21.8615	NaN	22.7102	22.4961
g2867.t1	g2867.t1 | organism=Naegleria_fowleri_ATCC_ 30894 [GO:0004672,GO:0005524,GO:0006468 ]	A0A6A5BUG0	0.34381103515625	1.2691	0	NaN	NaN	33.3333	1	23.5913	23.5913	66.6667	2	2	2	2	4.5	4.5	4.5	85.88	0.0086455	1.8077	101870000	4	NaN	NaN	23.2475	NaN	23.4164	23.7662
g8997.t1	g8997.t1 | organism=Naegleria_fowleri_ATCC_ 30894 | gene_product=Glycine cleavage system H protein, mitochondrial [GO:0005739,GO:0005960,GO:0019464 ]	A0A6A5BFK1	0.343548456827801	1.26887	1.19552547863656	26.379	26.4178	100	3	26.7226	26.7548	100	3	7	7	7	50	50	50	16.934	0	72.821	2969600000	127	26.4672	26.4178	26.252	26.5034	26.7548	26.9095
g4961.t2;g4961.t1	g4961.t2 | organism=Naegleria_fowleri_ATCC_ 30894;g4961.t1 | organism=Naegleria_fowleri_ATCC_ 30894	A0A6A5BMX5	0.342412948608398	1.26788	0	21.1969	21.1969	66.6667	2	NaN	NaN	33.3333	1	3	3	3	6.9	6.9	6.9	111.99	0.0004171	3.7629	78352000	7	21.3986	NaN	20.9952	21.5393	NaN	NaN
g11829.t1	g11829.t1 | organism=Naegleria_fowleri_ATCC_ 30894	A0A6A5C889	0.341734568277996	1.26728	0.873581193459736	21.684	21.7301	100	3	22.0257	22.0941	100	3	3	3	3	12.9	12.9	12.9	44.386	0.00023929	5.6338	93524000	16	21.5397	21.7822	21.7301	22.2738	22.0941	21.7093
g5166.t1	g5166.t1 | organism=Naegleria_fowleri_ATCC_ 30894 | gene_product=Atypical kinase COQ8B, mitochondrial [GO:0004672,GO:0005743,GO:0006468,GO:0006744,GO:0010224,GO:0015996,GO:0021692,GO:0032559,GO:0032836,GO:0043168,GO:0044425,GO:0072015 ]	A0A6A5BSG7	0.339246114095051	1.2651	1.37200765558813	23.711	23.765	100	3	24.0503	24.0298	100	3	25	25	25	52.4	52.4	52.4	80.453	0	83.477	1647300000	255	23.5114	23.765	23.8567	24.0298	24.1481	23.9729
g12077.t1	g12077.t1 | organism=Naegleria_fowleri_ATCC_ 30894 | gene_product=Vacuolar protein sorting-associated protein 53 A [GO:0000938,GO:0005783,GO:0005829,GO:0042147,GO:0048193 ]	A0A6A5C6H1	0.338746388753254	1.26466	0.590682833738883	21.5495	21.6888	100	3	21.8882	22.008	100	3	6	6	6	11	11	11	106.37	0	44.413	98726000	36	21.161	21.7987	21.6888	22.0928	22.008	21.5639
g4983.t1	g4983.t1 | organism=Naegleria_fowleri_ATCC_ 30894	A0A6A5BL84	0.338652928670246	1.26458	1.11819742229095	22.2901	22.2246	100	3	22.6288	22.5967	100	3	3	3	3	6.3	6.3	6.3	95.015	0.00022548	4.8073	102230000	25	22.2246	22.1612	22.4847	22.8201	22.4696	22.5967
g12935.t1	g12935.t1 | organism=Naegleria_fowleri_ATCC_ 30894 | gene_product=PITH domain-containing protein GA19395	A0A6A5BVB0	0.335738499959309	1.26202	1.02874440964765	23.1001	23.0775	100	3	23.4359	23.3265	100	3	5	5	5	29.9	29.9	29.9	26.679	0	15.14	487200000	72	22.9797	23.0775	23.2433	23.6996	23.2815	23.3265
g5500.t1	g5500.t1 | organism=Naegleria_fowleri_ATCC_ 30894 | gene_product=Vacuolar protein sorting-associated protein 4B [GO:0005524,GO:0005768,GO:0007032,GO:0007346,GO:0010824,GO:0015630,GO:0016197,GO:0016887,GO:0042802,GO:0044089,GO:0044430,GO:0048523,GO:005160	A0A6A5BKV4	0.335666656494141	1.26196	0.225377608003447	22.741	23.0548	100	3	23.0767	23.0138	100	3	16	16	16	58.1	58.1	58.1	49.383	0	36.523	635980000	67	21.6438	23.0548	23.5244	23.0138	23.3445	22.8718
g12682.t1	g12682.t1 | organism=Naegleria_fowleri_ATCC_ 30894 | gene_product=Calcium uptake protein, mitochondrial [GO:0005509,GO:0006851 ]	A0A6A5C2Y6	0.33507792154948	1.26145	0.648804228596463	24.0919	24.1549	100	3	24.427	24.5559	100	3	13	13	13	27.5	27.5	27.5	52.849	0	59.708	1319700000	138	23.8606	24.2602	24.1549	24.0337	24.6913	24.5559
g2398.t1	g2398.t1 | organism=Naegleria_fowleri_ATCC_ 30894 | gene_product=Pathogenesis-related protein 1C [GO:0005576 ]	A0A6A5BXV3	0.334576288859051	1.26101	1.57172986453583	23.2838	23.2928	100	3	23.6184	23.6491	100	3	3	3	3	16.3	16.3	16.3	27.389	0	8.7988	310750000	20	23.4293	23.1293	23.2928	23.6491	23.5291	23.6769
g5404.t1	g5404.t1 | organism=Naegleria_fowleri_ATCC_ 30894 | gene_product=Cytochrome c oxidase assembly protein COX15 homolog [GO:0006784,GO:0016021,GO:0016627,GO:0055114 ]	A0A6A5BN58	0.333562215169273	1.26012	1.24956031321458	22.6801	22.7277	100	3	23.0136	23.0258	100	3	4	4	4	10.3	10.3	10.3	55.21	0	6.6724	232660000	45	22.7277	22.8417	22.4708	23.0258	22.9031	23.112
g4107.t1	g4107.t1 | organism=Naegleria_fowleri_ATCC_ 30894 | gene_product=Uncharacterized protein C24B11.05 [GO:0016791,GO:0044237 ]	A0A6A5BPS7	0.333500862121582	1.26007	0	21.0132	21.0132	66.6667	2	NaN	NaN	33.3333	1	3	3	3	15.3	15.3	15.3	31.83	0.00023315	5.2917	19062000	21	20.787	21.2395	NaN	NaN	NaN	21.3467
g3441.t1	g3441.t1 | organism=Naegleria_fowleri_ATCC_ 30894 | gene_product=17.8 kDa class I heat shock protein [GO:0000302,GO:0005737,GO:0006457,GO:0009408,GO:0009651,GO:0043621,GO:0051259 ]	A0A6A5BX00	0.332799911499023	1.25946	0.555856503498073	28.8331	28.7867	100	3	29.1659	29.1914	100	3	10	10	10	51.2	51.2	51.2	19.719	0	206.55	34032000000	342	28.5423	29.1701	28.7867	28.8205	29.4856	29.1914
g12979.t1	g12979.t1 | organism=Naegleria_fowleri_ATCC_ 30894 | gene_product=Protein phosphatase PTC7 homolog [GO:0003824 ]	A0A6A5C2D0	0.332517623901367	1.25921	0	NaN	NaN	33.3333	1	23.0207	23.0207	66.6667	2	5	5	5	14.4	14.4	14.4	60.241	0	9.7564	139540000	19	NaN	22.6882	NaN	NaN	22.9221	23.1194
g2897.t1	g2897.t1 | organism=Naegleria_fowleri_ATCC_ 30894 | gene_product=Ubiquitin-like modifier-activating enzyme 1 [GO:0005524,GO:0006464,GO:0008641 ]	A0A6A5BUJ2	0.331829706827801	1.25861	0.408029526742602	21.298	21.1672	100	3	21.6298	21.6332	100	3	6	4	4	8.6	7	7	117.47	0	7.7098	41030000	15	21.1032	21.6236	21.1672	21.1019	22.1543	21.6332
g13046.t1	g13046.t1 | organism=Naegleria_fowleri_ATCC_ 30894 | gene_product=Putative RNA-binding protein 15B [GO:0003676 ]	A0A6A5C600	0.329703330993652	1.25675	0.434134312095776	21.7492	21.7492	66.6667	2	22.0789	22.0789	66.6667	2	5	5	5	20.6	20.6	20.6	31.768	0	24.843	639040000	24	NaN	21.5948	21.9037	21.8384	NaN	22.3195
g7677.t1	g7677.t1 | organism=Naegleria_fowleri_ATCC_ 30894 | gene_product=Polyadenylate-binding protein 2 [GO:0003723,GO:0016604,GO:0043232 ]	A0A6A5C9V9	0.32909107208252	1.25622	0	19.811	19.811	66.6667	2	NaN	NaN	33.3333	1	1	1	1	10.5	10.5	10.5	21.925	0.0018495	2.5387	30152000	11	19.9466	NaN	19.6754	NaN	NaN	20.1401
g5180.t1	g5180.t1 | organism=Naegleria_fowleri_ATCC_ 30894 | gene_product=Notchless protein homolog [GO:0005515,GO:0005730 ]	A0A6A5BD75	0.328388214111328	1.25561	1.26239688506819	22.3889	22.3272	100	3	22.7173	22.687	100	3	6	6	6	19.7	19.7	19.7	61.834	0	27.077	150130000	45	22.263	22.5765	22.3272	22.6036	22.8612	22.687
g4050.t1	g4050.t1 | organism=Naegleria_fowleri_ATCC_ 30894 | gene_product=Aurora kinase A [GO:0004672,GO:0005524,GO:0005819,GO:0006468,GO:0010965,GO:0045132,GO:0045931,GO:0051641,GO:0090068,GO:0098687,GO:1901990,GO:1902099 ]	A0A6A5BTP6	0.327884356180828	1.25517	1.1569747079538	20.7613	20.7613	66.6667	2	21.0892	21.0875	100	3	5	5	5	4.5	4.5	4.5	221.16	0	7.1071	32991000	23	20.6047	20.9179	NaN	21.1169	21.063	21.0875
g5135.t1	g5135.t1 | organism=Naegleria_fowleri_ATCC_ 30894	A0A6A5BNS4	0.327857335408531	1.25515	1.94854267486731	23.3013	23.2888	100	3	23.6291	23.6254	100	3	8	8	8	40.5	40.5	40.5	42.687	0	82.276	652480000	105	23.2888	23.2078	23.4072	23.552	23.7099	23.6254
g4902.t1	g4902.t1 | organism=Naegleria_fowleri_ATCC_ 30894	A0A6A5BH51	0.327765782674152	1.25507	0.949352321891448	26.4362	26.4235	100	3	26.7639	26.8452	100	3	8	8	8	48.7	48.7	48.7	24.988	0	36.294	2287100000	202	26.4235	26.2224	26.6626	26.8808	26.8452	26.5659
g8749.t1	g8749.t1 | organism=Naegleria_fowleri_ATCC_ 30894 [GO:0004672,GO:0005524,GO:0006468 ]	A0A6A5B4K7	0.327438354492188	1.25478	1.40907270937435	21.0658	21.098	100	3	21.3932	21.4175	100	3	2	2	2	6.2	6.2	6.2	50.324	0.00060217	3.3438	35356000	11	21.098	21.173	20.9263	21.4175	21.5179	21.2443
g3826.t1	g3826.t1 | organism=Naegleria_fowleri_ATCC_ 30894	A0A6A5BH07	0.325726191202797	1.2533	1.0607394460174	26.2811	26.3268	100	3	26.6069	26.6573	100	3	4	4	4	29.9	29.9	29.9	20.709	0	32.372	2729800000	139	26.4846	26.3268	26.032	26.6573	26.6699	26.4934
g12250.t1	g12250.t1 | organism=Naegleria_fowleri_ATCC_ 30894 | gene_product=D-glutamate cyclase, mitochondrial	A0A6A5BU13	0.325420379638672	1.25303	0.192810326577552	21.7741	22.0579	100	3	22.0995	22.1124	100	3	3	3	3	17.3	17.3	17.3	33.124	0	7.4455	125560000	26	20.7187	22.5456	22.0579	22.1124	22.6942	21.4918
g2505.t1	g2505.t1 | organism=Naegleria_fowleri_ATCC_ 30894 | gene_product=tRNA pseudouridine synthase A [GO:0003723,GO:0009982,GO:0031119 ]	A0A6A5BZD4	0.324647903442383	1.25236	0	NaN	NaN	33.3333	1	NaN	NaN	33.3333	1	3	3	3	8.3	8.3	8.3	55.869	0.0014953	2.6293	67475000	10	NaN	NaN	21.2171	21.5418	NaN	NaN
g9558.t1;g8621.t1	g9558.t1 | organism=Naegleria_fowleri_ATCC_ 30894 | gene_product=DnaJ homolog subfamily B member 2 [GO:0000502,GO:0001671,GO:0005829,GO:0006986,GO:0008285,GO:0016234,GO:0030308,GO:0030433,GO:0030544,GO:0031227,GO:0031398,GO:0031593,GO:0031625,GO:0031965,	A0A6A5BDK8	0.318003972371418	1.2466	0.919866875304272	23.5404	23.5254	100	3	23.8584	23.9505	100	3	6	6	6	39.8	39.8	39.8	25.808	0	32.396	577510000	63	23.6448	23.5254	23.4511	23.9505	24.0621	23.5628
g4751.t1	g4751.t1 | organism=Naegleria_fowleri_ATCC_ 30894	A0A6A5BRP0	0.317964871724445	1.24657	0.487277910853889	21.2924	21.2924	66.6667	2	21.6104	21.5489	100	3	2	2	2	11.8	11.8	11.8	52.009	0	9.515	49578000	31	21.338	NaN	21.2468	21.2841	21.9981	21.5489
g12092.t1	g12092.t1 | organism=Naegleria_fowleri_ATCC_ 30894	A0A6A5C7H9	0.317221959431969	1.24593	1.06561940049353	23.6439	23.6144	100	3	23.9611	24.0444	100	3	4	4	4	21.7	21.7	21.7	29.473	0	8.6371	206920000	23	23.6144	23.8474	23.4699	24.0444	24.0508	23.7882
g2241.t1	g2241.t1 | organism=Naegleria_fowleri_ATCC_ 30894	A0A6A5BVH6	0.317010243733726	1.24575	0.929830554475613	23.4313	23.4003	100	3	23.7483	23.6699	100	3	5	5	5	45.9	45.9	45.9	24.623	0	34.545	373520000	76	23.6334	23.4003	23.2603	23.9774	23.5978	23.6699
g772.t1	g772.t1 | organism=Naegleria_fowleri_ATCC_ 30894 [GO:0006890,GO:0030126 ]	A0A6A5C397	0.315970102945965	1.24485	0.338911011168706	21.8899	21.6766	100	3	22.2059	22.2059	66.6667	2	2	2	2	11.6	11.6	11.6	24.942	0.00040908	3.5652	101580000	10	21.5792	22.4139	21.6766	22.4083	NaN	22.0035
g12768.t1	g12768.t1 | organism=Naegleria_fowleri_ATCC_ 30894 [GO:0005515 ]	A0A6A5C551	0.31524880727132	1.24423	0.517018576692452	22.9831	22.9831	66.6667	2	23.2984	23.3214	100	3	3	3	3	8.2	8.2	8.2	66.269	0	5.7034	196210000	26	22.8133	23.153	NaN	23.3214	23.5829	22.9908
g13534.t1	g13534.t1 | organism=Naegleria_fowleri_ATCC_ 30894 | gene_product=Short-chain dehydrogenase TIC 32, chloroplastic [GO:0001523,GO:0009507,GO:0009526,GO:0016616,GO:0031090,GO:0050896 ]	A0A6A5C376	0.314294179280601	1.2434	0.264456951304581	22.2754	22.5187	100	3	22.5897	22.4302	100	3	4	4	4	18.3	18.3	18.3	44.557	0	8.1491	135450000	26	22.7842	22.5187	21.5232	23.1323	22.2064	22.4302
g141.t1	g141.t1 | organism=Naegleria_fowleri_ATCC_ 30894 | gene_product=Succinate dehydrogenase assembly factor 3, mitochondrial [GO:0005739,GO:0034553 ]	A0A6A5CDD6	0.311578750610352	1.24107	0.548291464963189	24.3617	24.3328	100	3	24.6733	24.7746	100	3	4	4	4	48.3	48.3	48.3	17.297	0	16.101	477080000	52	24.2437	24.5086	24.3328	24.218	25.0273	24.7746
g11275.t1	g11275.t1 | organism=Naegleria_fowleri_ATCC_ 30894 | gene_product=50S ribosomal protein L24 [GO:0003735,GO:0005840,GO:0006412 ]	A0A6A5CAE2	0.311490376790363	1.24099	1.54328677982073	24.6644	24.631	100	3	24.9759	24.9367	100	3	8	8	8	39.1	39.1	39.1	26.768	0	27.405	1699400000	103	24.5818	24.7805	24.631	24.9367	25.1143	24.8768
g6750.t1	g6750.t1 | organism=Naegleria_fowleri_ATCC_ 30894 | gene_product=Mitochondrial import inner membrane translocase subunit TIM14-1 [GO:0001405,GO:0001671,GO:0030150 ]	A0A6A5BJE8	0.304419199625649	1.23492	0.65439973036094	24.5318	24.5443	100	3	24.8363	24.8223	100	3	3	3	3	31.3	31.3	31.3	14.426	0	8.7805	575890000	35	24.5443	24.3531	24.6981	24.5225	24.8223	25.164
g263.t1	g263.t1 | organism=Naegleria_fowleri_ATCC_ 30894 | gene_product=40S ribosomal protein S21 [GO:0003735,GO:0005840,GO:0006412 ]	A0A6A5CF54	0.302566528320313	1.23334	0.853399316080454	27.9257	27.8511	100	3	28.2283	28.1594	100	3	2	2	2	57.3	57.3	57.3	9.0732	0	105.17	6962000000	147	28.1613	27.7648	27.8511	28.1594	28.4481	28.0774
g8757.t1	g8757.t1 | organism=Naegleria_fowleri_ATCC_ 30894 [GO:0016787 ]	A0A6A5BFV4	0.301820755004883	1.2327	0	NaN	NaN	33.3333	1	NaN	NaN	33.3333	1	2	2	2	9.7	9.7	9.7	62.305	0.00042928	4.1489	88587000	6	22.0007	NaN	NaN	NaN	NaN	22.3025
g3084.t1	g3084.t1 | organism=Naegleria_fowleri_ATCC_ 30894 [GO:0016021 ]	A0A6A5BSR6	0.301482518513996	1.23241	0.849304177028148	22.9993	23.013	100	3	23.3008	23.3821	100	3	3	3	3	7.1	7.1	7.1	87.191	0	75.955	328330000	72	23.013	22.7699	23.2152	23.4242	23.3821	23.0962
g10978.t1	g10978.t1 | organism=Naegleria_fowleri_ATCC_ 30894	A0A6A5CBH4	0.300642967224121	1.23169	0.157322165077104	22.0571	22.0571	66.6667	2	22.3578	22.3578	66.6667	2	9	9	9	18.2	18.2	18.2	86.487	0	20.816	168020000	33	NaN	21.6438	22.4705	NaN	21.835	22.8806
g6537.t1	g6537.t1 | organism=Naegleria_fowleri_ATCC_ 30894 | gene_product=UPF0394 inner membrane protein YeeE [GO:0016021 ]	A0A6A5BLR9	0.299830754597981	1.231	0.966389392018918	24.7221	24.7411	100	3	25.022	25.0987	100	3	6	6	6	29.2	29.2	29.2	38.136	0	30.221	1259400000	69	24.8163	24.7411	24.609	24.7647	25.2025	25.0987
g4321.t1	g4321.t1 | organism=Naegleria_fowleri_ATCC_ 30894 | gene_product=Mannosyl-oligosaccharide 1,2-alpha-mannosidase MNS1 [GO:0004571,GO:0005509,GO:0008152,GO:0016021 ]	A0A6A5BNK7	0.299602826436359	1.23081	0.469201150079201	21.1631	21.1631	66.6667	2	21.4627	21.4539	100	3	1	1	1	2.5	2.5	2.5	87.064	0.0021938	2.4267	44040000	7	21.2023	21.1238	NaN	21.8195	21.4539	21.1146
g6308.t1	g6308.t1 | organism=Naegleria_fowleri_ATCC_ 30894 | gene_product=Actophorin [GO:0003779,GO:0015629,GO:0030042 ]	A0A6A5BLA8	0.298744837443035	1.23007	1.79370738224454	31.4463	31.3884	100	3	31.745	31.7441	100	3	18	18	18	95.7	95.7	95.7	15.668	0	323.31	127330000000	2793	31.5914	31.359	31.3884	31.7717	31.7193	31.7441
g12870.t1	g12870.t1 | organism=Naegleria_fowleri_ATCC_ 30894 | gene_product=Ribonuclease 3 [GO:0004525,GO:0006396 ]	A0A6A5C2V5	0.298179626464844	1.22959	0.448040654288524	20.2373	20.2373	66.6667	2	20.5355	20.5355	66.6667	2	3	3	3	8.2	8.2	8.2	86.041	0	10.248	30945000	7	20.4619	NaN	20.0126	20.4241	NaN	20.6468
g6846.t1	g6846.t1 | organism=Naegleria_fowleri_ATCC_ 30894	A0A6A5BHP0	0.29785664876302	1.22932	0.788657997688794	22.2764	22.2072	100	3	22.5743	22.5076	100	3	15	15	15	26.4	26.4	26.4	99.624	0	45.172	423170000	66	22.5578	22.0643	22.2072	22.7604	22.4548	22.5076
g10066.t1	g10066.t1 | organism=Naegleria_fowleri_ATCC_ 30894 | gene_product=Aurora kinase A-A [GO:0004674,GO:0005524,GO:0006468 ]	A0A6A5AU66	0.297585169474285	1.22909	0.76829206613244	24.5522	24.5953	100	3	24.8498	24.7482	100	3	1	1	1	3.6	3.6	3.6	50.63	0.00058962	3.1078	480380000	21	24.7058	24.5953	24.3557	25.1365	24.7482	24.6648
g10409.t1	g10409.t1 | organism=Naegleria_fowleri_ATCC_ 30894 [GO:0005515 ]	A0A6A5C9Y6	0.295990626017254	1.22773	0.628424747087814	22.9935	22.8628	100	3	23.2895	23.2253	100	3	6	6	6	12.7	12.7	12.7	93.532	0	17.999	269690000	51	22.8073	22.8628	23.3105	23.5577	23.2253	23.0856
g164.t1	g164.t1 | organism=Naegleria_fowleri_ATCC_ 30894	A0A6A5CIK0	0.295788447062176	1.22756	0.780552678004421	25.7741	25.7603	100	3	26.0699	26.2215	100	3	4	4	4	38.8	38.8	38.8	11.323	0.0018525	2.5489	1189800000	26	25.7603	25.7383	25.8236	26.2631	26.2215	25.725
g10597.t1	g10597.t1 | organism=Naegleria_fowleri_ATCC_ 30894	A0A6A5C999	0.294256846110024	1.22625	0.317573753545064	20.4717	20.7175	100	3	20.7659	20.7749	100	3	2	2	2	4.8	4.8	4.8	59.359	0.00095021	2.7778	34424000	20	20.7175	19.7369	20.9606	20.8717	20.7749	20.6511
g1221.t1	g1221.t1 | organism=Naegleria_fowleri_ATCC_ 30894 | gene_product=Putative oxidoreductase YteT [GO:0016491,GO:0055114 ]	A0A6A5C2F0	0.293675104777019	1.22576	0.532919544686139	23.9502	23.9475	100	3	24.2438	24.342	100	3	8	8	8	27.8	27.8	27.8	55.1	0	55.811	551530000	83	24.3359	23.5671	23.9475	24.342	24.3429	24.0466
g5425.t1	g5425.t1 | organism=Naegleria_fowleri_ATCC_ 30894 | gene_product=Protein KTI12 homolog [GO:0005488,GO:0006400,GO:0044424,GO:0048507,GO:0099402 ]	A0A6A5BM86	0.292836507161457	1.22505	1.12838717557895	23.4394	23.4367	100	3	23.7323	23.6906	100	3	8	8	8	38.4	38.4	38.4	33.067	0	23.741	567620000	77	23.4492	23.4367	23.4324	23.6906	23.545	23.9612
g828.t1	g828.t1 | organism=Naegleria_fowleri_ATCC_ 30894	A0A6A5CI08	0.290569941202801	1.22312	0.7840855166738	23.117	23.1009	100	3	23.4076	23.307	100	3	5	5	5	22.3	22.3	22.3	53.159	0	126.28	194510000	59	23.3504	22.8996	23.1009	23.307	23.2873	23.6283
g9616.t1	g9616.t1 | organism=Naegleria_fowleri_ATCC_ 30894 | gene_product=Uncharacterized protein TM_0508 [GO:0016787,GO:0044260,GO:0065007,GO:0097159,GO:1901363 ]	A0A6A5BCW3	0.289102554321289	1.22188	0.604922629720434	23.9969	23.9725	100	3	24.286	24.4304	100	3	6	6	6	34	34	34	23.9	0	65.789	782440000	52	23.9651	24.0532	23.9725	24.5596	23.8681	24.4304
g9758.t1	g9758.t1 | organism=Naegleria_fowleri_ATCC_ 30894	A0A6A5BAE0	0.288967768351238	1.22177	0.460241645838513	21.9199	21.885	100	3	22.2089	22.1633	100	3	1	1	1	11.5	11.5	11.5	11.925	0.0004178	3.7794	57266000	17	21.885	22.2742	21.6005	22.5551	22.1633	21.9083
g1382.t1	g1382.t1 | organism=Naegleria_fowleri_ATCC_ 30894 | gene_product=Nuclear export mediator factor NEMF [GO:0003723,GO:0043043,GO:0044267,GO:0051168,GO:1902231 ]	A0A6A5BZE0	0.287284533182781	1.22034	0.534625432087186	22.936	23.0443	100	3	23.2233	23.2233	66.6667	2	5	5	5	7	7	7	133.23	0	9.1883	148780000	30	23.162	22.6018	23.0443	NaN	23.1592	23.2874
g10447.t1	g10447.t1 | organism=Naegleria_fowleri_ATCC_ 30894 | gene_product=Novel plant SNARE 11 [GO:0016021 ]	A0A6A5C8W2	0.286176045735676	1.2194	1.17260481289797	24.1369	24.183	100	3	24.4231	24.4572	100	3	9	9	9	33.6	33.6	33.6	39.301	0	82.147	1000200000	122	24.183	23.9537	24.2741	24.2994	24.5127	24.4572
g4058.t1	g4058.t1 | organism=Naegleria_fowleri_ATCC_ 30894 | gene_product=Histone H2A [GO:0000786,GO:0003677,GO:0005634,GO:0046982 ]	A0A6A5BFZ2	0.286073684692383	1.21932	1.27251748965388	26.4912	26.508	100	3	26.7772	26.794	100	3	4	3	3	33.9	28.7	28.7	18.669	0	41.79	2221600000	111	26.5842	26.508	26.3813	26.794	26.9193	26.6183
g8353.t1	g8353.t1 | organism=Naegleria_fowleri_ATCC_ 30894 | gene_product=ATP-dependent RNA helicase SUV3L, mitochondrial [GO:0004386 ]	A0A6A5BEW7	0.28546142578125	1.2188	0.350510613275492	22.7995	23.0473	100	3	23.085	23.1088	100	3	5	5	5	10.1	10.1	10.1	119.49	0	8.8435	148420000	19	23.2064	22.1449	23.0473	22.951	23.1088	23.1953
g2928.t1	g2928.t1 | organism=Naegleria_fowleri_ATCC_ 30894 | gene_product=Glutathione peroxidase-like peroxiredoxin GPX3 [GO:0004602,GO:0006979,GO:0055114 ]	A0A6A5BS93	0.284154891967773	1.2177	0.836330594677421	25.7605	25.7824	100	3	26.0447	26.1557	100	3	9	2	1	46.3	10	4.4	26.8	0.0027047	2.3099	1182400000	39	25.8036	25.7824	25.6957	26.2383	25.7402	26.1557
g9191.t1	g9191.t1 | organism=Naegleria_fowleri_ATCC_ 30894	A0A6A5BEB9	0.283661524454754	1.21728	0.727059483123539	24.382	24.442	100	3	24.6657	24.7892	100	3	5	5	5	35.1	35.1	35.1	23.565	0	18.416	932680000	73	24.2252	24.442	24.4789	24.348	24.8598	24.7892
g9679.t1	g9679.t1 | organism=Naegleria_fowleri_ATCC_ 30894 | gene_product=BolA-like protein 3 [GO:0005759,GO:0106035 ]	A0A6A5AV26	0.282457987467449	1.21627	0.559590037359571	23.6294	23.5304	100	3	23.9118	24.0808	100	3	3	3	3	24.4	24.4	24.4	18.378	0	14.593	396270000	36	23.5058	23.852	23.5304	23.5246	24.1301	24.0808
g8452.t1	g8452.t1 | organism=Naegleria_fowleri_ATCC_ 30894 | gene_product=Exocyst complex component EXO70A1 [GO:0000145,GO:0005801,GO:0006886,GO:0006887,GO:0016020 ]	A0A6A5BGU8	0.282035827636719	1.21591	1.30594398338647	21.631	21.6114	100	3	21.913	21.9475	100	3	4	4	4	10.3	10.3	10.3	75.82	0	9.4187	112550000	17	21.6114	21.793	21.4886	21.9475	21.9756	21.816
g3166.t1	g3166.t1 | organism=Naegleria_fowleri_ATCC_ 30894 | gene_product=Superoxide dismutase [Cu-Zn] (Fragment) [GO:0006801,GO:0046872 ]	A0A6A5BUB4	0.281829833984375	1.21574	0.461810913146372	23.2857	23.4109	100	3	23.5675	23.6016	100	3	2	2	2	10.7	10.7	10.7	44.239	0	10.331	392280000	45	23.6436	23.4109	22.8025	23.6883	23.4126	23.6016
g9904.t1	g9904.t1 | organism=Naegleria_fowleri_ATCC_ 30894 | gene_product=Rho GTPase-activating protein 39 [GO:0005515,GO:0005856,GO:0007165 ]	A0A6A5B9M8	0.280365626017254	1.2145	0.496395710192575	23.2935	23.3333	100	3	23.5739	23.7179	100	3	11	11	11	18.8	18.8	18.8	93.276	0	25.254	437900000	89	23.5203	23.3333	23.027	23.7179	23.8255	23.1783
g2281.t1	g2281.t1 | organism=Naegleria_fowleri_ATCC_ 30894 [GO:0016021 ]	A0A6A5BVL1	0.279315312703453	1.21362	1.33015183747448	24.3248	24.3342	100	3	24.6041	24.6	100	3	3	3	3	18.2	18.2	18.2	37.914	0	36.865	369710000	39	24.4825	24.3342	24.1577	24.6	24.556	24.6563
g3208.t1	g3208.t1 | organism=Naegleria_fowleri_ATCC_ 30894 | gene_product=Protein BOBBER 1 [GO:0005515,GO:0005634,GO:0005794,GO:0005829,GO:0006457,GO:0007097,GO:0009555,GO:0009735,GO:0009880,GO:0009965,GO:0010286,GO:0010450,GO:0043434,GO:0044446,GO:0048448,GO:004	A0A6A5BRV2	0.27850850423177	1.21294	1.61093767868887	22.848	22.8268	100	3	23.1265	23.1295	100	3	8	8	8	58.8	58.8	58.8	22.275	0	25.65	473330000	41	22.9752	22.742	22.8268	23.0553	23.1295	23.1948
g1191.t1	g1191.t1 | organism=Naegleria_fowleri_ATCC_ 30894 | gene_product=Oligoribonuclease, mitochondrial [GO:0000175,GO:0003676 ]	A0A6A5C2B8	0.278278350830078	1.21275	0	NaN	NaN	33.3333	1	NaN	NaN	33.3333	1	4	4	4	28.1	28.1	28.1	29.758	0.00022252	4.6173	66129000	11	NaN	21.41	NaN	NaN	NaN	21.6882
g13636.t1	g13636.t1 | organism=Naegleria_fowleri_ATCC_ 30894 | gene_product=Putative beta-lactamase HcpC [GO:0005515 ]	A0A6A5C0V3	0.27747917175293	1.21208	0.686867824319465	23.5034	23.5369	100	3	23.7809	23.9197	100	3	9	9	9	27	27	27	75.488	0	19.088	503380000	56	23.5369	23.5594	23.4138	23.4273	23.9197	23.9956
g6456.t1;g6988.t1	g6456.t1 | organism=Naegleria_fowleri_ATCC_ 30894 | gene_product=D-alanine--D-alanyl carrier protein ligase [GO:0003824,GO:0016020 ];g6988.t1 | organism=Naegleria_fowleri_ATCC_ 30894 [GO:0003824,GO:0016021 ]	A0A6A5BK49	0.275318145751953	1.21026	0.460663205895129	21.3238	21.1558	100	3	21.5991	21.4874	100	3	5	5	5	14	14	14	86.168	0	8.5084	90788000	24	21.6791	21.1558	21.1365	21.9644	21.3456	21.4874
g10554.t1	g10554.t1 | organism=Naegleria_fowleri_ATCC_ 30894 | gene_product=Protein atp12, mitochondrial [GO:0043461 ]	A0A6A5CDW5	0.275258382161457	1.21021	0.388736255092986	23.5852	23.818	100	3	23.8604	23.8073	100	3	10	10	10	34.6	34.6	34.6	54.292	0	36.629	636260000	91	23.0857	23.8519	23.818	23.6083	24.1657	23.8073
g596.t1	g596.t1 | organism=Naegleria_fowleri_ATCC_ 30894	A0A6A5C5X8	0.275074005126953	1.21006	0.93954773723788	29.1331	29.1628	100	3	29.4081	29.3605	100	3	4	4	4	39.1	39.1	39.1	17.033	0	23.99	11253000000	143	29.1628	29.0709	29.1655	29.2047	29.3605	29.6592
g5037.t1	g5037.t1 | organism=Naegleria_fowleri_ATCC_ 30894 [GO:0005576,GO:0006869,GO:0008289,GO:0042157 ]	A0A6A5BP36	0.275055567423504	1.21004	0.200329599128364	22.8197	23.0606	100	3	23.0947	22.9929	100	3	6	6	6	16.2	16.2	16.2	43.733	0	17.215	573650000	23	23.0606	23.174	22.2244	22.9929	23.8956	22.3957
g10315.t1	g10315.t1 | organism=Naegleria_fowleri_ATCC_ 30894	A0A6A5CCB5	0.274550120035805	1.20962	2.21290241096562	20.985	20.9822	100	3	21.2595	21.2331	100	3	5	5	5	23.8	23.8	23.8	46.392	0	15.831	68352000	37	20.9822	21.0402	20.9324	21.2331	21.3409	21.2045
g6161.t1	g6161.t1 | organism=Naegleria_fowleri_ATCC_ 30894 [GO:0016020 ]	A0A6A5BC70	0.274092356363933	1.20923	1.66178957925123	25.1612	25.1358	100	3	25.4353	25.3857	100	3	5	5	5	20.3	20.3	20.3	32.075	0	8.2944	1060800000	41	25.0831	25.1358	25.2646	25.5398	25.3857	25.3803
g7102.t1	g7102.t1 | organism=Naegleria_fowleri_ATCC_ 30894 | gene_product=Signal recognition particle 9 kDa protein [GO:0005786,GO:0006616,GO:0008312,GO:0045900 ]	A0A6A5BJ27	0.271809260050457	1.20732	0.530442141606667	23.2448	23.2555	100	3	23.5166	23.3994	100	3	2	2	2	29.2	29.2	29.2	11.141	0	10.487	239430000	21	23.1382	23.3407	23.2555	23.9388	23.2117	23.3994
g13276.t1	g13276.t1 | organism=Naegleria_fowleri_ATCC_ 30894 | gene_product=Multidrug resistance protein 1 [GO:0005524,GO:0016021,GO:0016887,GO:0042626,GO:0055085 ]	A0A6A5BRU3	0.270407676696777	1.20615	0.440895527256498	25.4302	25.4302	66.6667	2	25.7006	25.7006	66.6667	2	4	4	4	9.1	9.1	9.1	74.535	0	5.7144	617300000	15	NaN	25.266	25.5944	25.5381	25.863	NaN
g10840.t1	g10840.t1 | organism=Naegleria_fowleri_ATCC_ 30894	A0A6A5C6X6	0.270271301269531	1.20603	0.982647224410954	22.1224	22.1224	66.6667	2	22.3926	22.3926	66.6667	2	4	4	4	15.3	15.3	15.3	42.846	0	5.8236	64043000	13	22.0507	22.1941	NaN	22.4546	22.3307	NaN
g13575.t1	g13575.t1 | organism=Naegleria_fowleri_ATCC_ 30894 | gene_product=Retinol dehydrogenase 14 [GO:0001523,GO:0005576,GO:0005739,GO:0005783,GO:0008106,GO:0010508,GO:0031090,GO:0044446 ]	A0A6A5C0C7	0.267120997111004	1.2034	1.59055768670086	24.0169	23.9826	100	3	24.2841	24.2998	100	3	6	6	6	31.9	31.9	31.9	35.913	0	25.806	584470000	53	24.1334	23.9826	23.9348	24.2998	24.1933	24.3592
g10638.t1	g10638.t1 | organism=Naegleria_fowleri_ATCC_ 30894 | gene_product=DNA mismatch repair protein MutS [GO:0005524,GO:0006298,GO:0030983 ]	A0A6A5BZI9	0.266860326131184	1.20319	1.79660957598146	23.0439	23.0534	100	3	23.3108	23.3522	100	3	7	7	7	11	11	11	120.98	0	15.436	178780000	43	23.0747	23.0037	23.0534	23.3522	23.1868	23.3934
g2738.t1	g2738.t1 | organism=Naegleria_fowleri_ATCC_ 30894	A0A6A5BJU6	0.266185760498047	1.20262	1.62690736337001	23.8096	23.8262	100	3	24.0758	24.0604	100	3	10	10	10	54	54	54	36.832	0	58.671	681380000	129	23.9058	23.8262	23.6969	24.1576	24.0095	24.0604
g13076.t1	g13076.t1 | organism=Naegleria_fowleri_ATCC_ 30894 | gene_product=Eukaryotic translation initiation factor 5A-1 [GO:0003743,GO:0003746,GO:0006413,GO:0006452,GO:0010089,GO:0016021,GO:0019706,GO:0043022,GO:0045901,GO:0045905 ]	A0A6A5BRA8	0.265989303588867	1.20246	1.10788212790287	29.8498	29.7962	100	3	30.1158	30.1461	100	3	14	14	14	89.8	89.8	89.8	17.208	0	181.37	41197000000	1647	29.7962	29.7136	30.0396	30.1945	30.1461	30.0066
g13225.t1	g13225.t1 | organism=Naegleria_fowleri_ATCC_ 30894 | gene_product=Chaperone protein DnaJ [GO:0005524,GO:0006457,GO:0009408,GO:0031072,GO:0046872,GO:0051082 ]	A0A6A5C1V3	0.265951792399086	1.20243	0.94867149968589	24.6486	24.605	100	3	24.9146	24.9836	100	3	14	14	14	45.8	45.8	45.8	52.064	0	210.49	2406300000	269	24.605	24.8308	24.51	24.7355	25.0246	24.9836
g12608.t1;g12619.t1;g277.t1	g12608.t1 | organism=Naegleria_fowleri_ATCC_ 30894 | gene_product=Collagen alpha-6(VI) chain [GO:0031012 ];g12619.t1 | organism=Naegleria_fowleri_ATCC_ 30894 | gene_product=Collagen alpha-6(VI) chain [GO:0031012 ];g277.t1 | organism=Naegleria_fowleri_A	A0A6A5C6B6	0.265448252360027	1.20201	0.849457964036396	24.2116	24.2091	100	3	24.477	24.502	100	3	13	13	13	20.2	20.2	20.2	127.46	0	89.419	1277800000	180	24.2091	24.4603	23.9653	24.5027	24.502	24.4263
g6232.t1	g6232.t1 | organism=Naegleria_fowleri_ATCC_ 30894 [GO:0005515 ]	A0A6A5BKR0	0.264901161193848	1.20155	1.04723911924207	22.3825	22.3825	66.6667	2	22.6474	22.6474	66.6667	2	2	2	2	6.4	6.4	6.4	65.41	0	7.7972	91318000	26	NaN	22.4421	22.3229	NaN	22.5866	22.7082
g10552.t1	g10552.t1 | organism=Naegleria_fowleri_ATCC_ 30894 | gene_product=EEF1A lysine methyltransferase 4 [GO:0008168,GO:0032259 ]	A0A6A5C265	0.264746348063152	1.20142	0.662430562939294	22.9254	22.9972	100	3	23.1902	23.2472	100	3	9	9	9	32.9	32.9	32.9	41.217	0	32.176	558790000	63	22.6355	23.1435	22.9972	22.9957	23.3276	23.2472
g2205.t1;g10194.t1;g10168.t1	g2205.t1 | organism=Naegleria_fowleri_ATCC_ 30894;g10194.t1 | organism=Naegleria_fowleri_ATCC_ 30894;g10168.t1 | organism=Naegleria_fowleri_ATCC_ 30894	A0A6A5C0T5	0.264673233032227	1.20136	1.30715307434692	24.9467	25.0221	100	3	25.2114	25.1945	100	3	12	12	12	39.8	39.8	39.8	30.474	0	29.574	2302200000	128	24.7687	25.0493	25.0221	25.1945	25.273	25.1666
g4894.t1	g4894.t1 | organism=Naegleria_fowleri_ATCC_ 30894 [GO:0005515 ]	A0A6A5BTH7	0.264238357543945	1.201	0	22.1675	22.1885	100	3	NaN	NaN	33.3333	1	7	7	7	26.6	26.6	26.6	47.274	0	22.557	89355000	25	21.896	22.1885	22.4179	NaN	22.4317	NaN
g49.t1	g49.t1 | organism=Naegleria_fowleri_ATCC_ 30894 | gene_product=Inositol-tetrakisphosphate 1-kinase [GO:0000287,GO:0005524,GO:0032957,GO:0047325,GO:0052725,GO:0052726 ]	A0A6A5CHN5	0.264195760091145	1.20097	1.00829028099754	22.8289	22.7616	100	3	23.0931	23.0843	100	3	4	4	4	11.7	11.7	11.7	44.848	0.00021791	4.3271	177560000	23	22.7616	23.065	22.6601	23.0673	23.1276	23.0843
g8339.t1	g8339.t1 | organism=Naegleria_fowleri_ATCC_ 30894 | gene_product=Bactericidal permeability-increasing protein (Fragment) [GO:0008289,GO:0050896 ]	A0A6A5BE74	0.264125823974609	1.20091	0	23.59	23.59	66.6667	2	NaN	NaN	33.3333	1	3	3	3	8	8	8	56.266	0	8.1886	87516000	20	23.7379	NaN	23.4422	NaN	NaN	23.8541
g4146.t1	g4146.t1 | organism=Naegleria_fowleri_ATCC_ 30894 | gene_product=Mitochondrial import inner membrane translocase subunit TIM9 [GO:0042719,GO:0042721,GO:0045039,GO:0046872 ]	A0A6A5BRE6	0.26313908894857	1.20009	0.515592417066256	25.2597	25.199	100	3	25.5228	25.4997	100	3	5	5	5	72.9	72.9	72.9	11.52	0	16.587	848270000	50	25.199	25.4744	25.1056	25.1979	25.8709	25.4997
g3601.t1	g3601.t1 | organism=Naegleria_fowleri_ATCC_ 30894 | gene_product=SET and MYND domain-containing protein 5	A0A6A5BXF3	0.262976964314777	1.19995	0.488998294027254	22.7262	22.854	100	3	22.9892	23.0558	100	3	10	10	10	30.3	30.3	30.3	74.831	0	28.189	460200000	63	22.3035	22.854	23.0212	22.8137	23.0558	23.0981
g7253.t1	g7253.t1 | organism=Naegleria_fowleri_ATCC_ 30894 | gene_product=La-related protein 4 [GO:0003676 ]	A0A6A5BGQ6	0.262029647827148	1.19916	0.348884290772005	23.4919	23.5813	100	3	23.754	23.7916	100	3	9	9	9	29.5	29.5	29.5	57.899	0	41.535	446910000	46	23.8865	23.008	23.5813	23.7916	24.0375	23.4328
g902.t1	g902.t1 | organism=Naegleria_fowleri_ATCC_ 30894 [GO:0032592,GO:0055088 ]	A0A6A5C389	0.261865615844727	1.19903	0.151961331840331	22.6144	22.9567	100	3	22.8762	22.8107	100	3	4	4	4	15	15	15	25.307	0	48.385	455700000	33	23.5105	22.9567	21.376	22.8044	22.8107	23.0136
g3163.t1	g3163.t1 | organism=Naegleria_fowleri_ATCC_ 30894 | gene_product=Probable histone-binding protein lin-53 [GO:0005515,GO:0005634 ]	A0A6A5BTZ4	0.261240005493164	1.19851	2.17297916166134	24.7337	24.7168	100	3	24.9949	24.9762	100	3	12	12	12	42.6	42.6	42.6	47.549	0	162.28	1939500000	244	24.7168	24.8075	24.6769	24.9762	24.9499	25.0587
g7623.t1	g7623.t1 | organism=Naegleria_fowleri_ATCC_ 30894 | gene_product=Protein RAE1 [GO:0005515,GO:0005623,GO:0006406,GO:0006996 ]	A0A6A5CDZ5	0.261115392049152	1.1984	0.599184032057945	21.9027	21.8443	100	3	22.1639	22.0798	100	3	6	6	6	24.7	24.7	24.7	39.992	0	14.961	139710000	58	22.1036	21.8443	21.7603	22.483	21.9288	22.0798
g12371.t1	g12371.t1 | organism=Naegleria_fowleri_ATCC_ 30894 | gene_product=DNA polymerase delta catalytic subunit [GO:0000166,GO:0003677,GO:0003887,GO:0005634,GO:0006260,GO:0046872,GO:0051539,GO:0071897 ]	A0A6A5C5H2	0.260665893554688	1.19803	0.936535503587545	22.4177	22.4107	100	3	22.6784	22.7863	100	3	9	9	9	12.5	12.5	12.5	130.15	0	8.5198	277420000	21	22.296	22.4107	22.5463	22.7863	22.462	22.7867
g4005.t1	g4005.t1 | organism=Naegleria_fowleri_ATCC_ 30894 [GO:0003824 ]	A0A6A5BSC9	0.260624567667644	1.198	0.646912853586086	22.1434	22.2019	100	3	22.4041	22.4041	66.6667	2	4	4	4	14.2	14.2	14.2	55.919	0	10.625	149670000	34	21.9827	22.2457	22.2019	NaN	22.5856	22.2225
g10400.t1	g10400.t1 | organism=Naegleria_fowleri_ATCC_ 30894 | gene_product=Protein transport protein Sec61 subunit beta [GO:0005784,GO:0006886 ]	A0A6A5CDA7	0.260553359985352	1.19794	0.358208933157681	23.6497	23.8575	100	3	23.9103	23.9044	100	3	2	2	2	5.6	5.6	5.6	49.555	0.00042608	4.0523	497970000	39	23.2236	23.8575	23.8681	23.5401	24.2863	23.9044
g4201.t1	g4201.t1 | organism=Naegleria_fowleri_ATCC_ 30894 | gene_product=Mediator of RNA polymerase II transcription subunit 14 [GO:0003712,GO:0006357,GO:0016592 ]	A0A6A5BPH1	0.260215759277344	1.19766	0	21.045	20.8721	100	3	NaN	NaN	33.3333	1	3	3	3	5.7	5.7	5.7	140.09	0	6.139	52251000	8	20.8448	21.4182	20.8721	21.3052	NaN	NaN
g7536.t1	g7536.t1 | organism=Naegleria_fowleri_ATCC_ 30894 | gene_product=tRNA (guanosine(18)-2-O)-methyltransferase [GO:0001510,GO:0003723,GO:0006396,GO:0008173 ]	A0A6A5CGD7	0.258966445922852	1.19662	0.434559169196677	22.5595	22.7199	100	3	22.8184	22.8751	100	3	6	6	6	28.7	28.7	28.7	36.699	0	12.946	271620000	43	22.0855	22.873	22.7199	22.9268	22.6533	22.8751
g44.t1	g44.t1 | organism=Naegleria_fowleri_ATCC_ 30894	A0A6A5CI63	0.258481343587242	1.19622	1.97702107390968	24.9704	24.9433	100	3	25.2289	25.2369	100	3	18	18	18	49	49	49	46.373	0	70.17	3986900000	234	24.9226	25.0454	24.9433	25.1516	25.2983	25.2369
g13609.t1	g13609.t1 | organism=Naegleria_fowleri_ATCC_ 30894 | gene_product=Arrestin domain-containing protein A [GO:0005488,GO:0006950,GO:0031410 ]	A0A6A5C4J7	0.257201512654621	1.19516	0.76857370824016	22.4267	22.4846	100	3	22.6839	22.7666	100	3	4	4	4	12.4	12.4	12.4	36.952	0	6.3936	156780000	36	22.507	22.2884	22.4846	22.8698	22.4153	22.7666
g2060.t1	g2060.t1 | organism=Naegleria_fowleri_ATCC_ 30894 | gene_product=Ribonuclease R [GO:0003723,GO:0004540,GO:0090501 ]	A0A6A5BZH9	0.256704330444336	1.19475	0.693405045517883	22.4833	22.4359	100	3	22.74	22.7771	100	3	8	8	8	13.5	13.5	13.5	96.925	0	38.577	266320000	35	22.6743	22.4359	22.3397	22.4878	22.7771	22.955
g7601.t1	g7601.t1 | organism=Naegleria_fowleri_ATCC_ 30894 [GO:0005515 ]	A0A6A5C7F0	0.255972544352215	1.19414	0.915340668794513	23.0423	23.07	100	3	23.2982	23.1868	100	3	7	7	7	17.6	17.6	17.6	61.33	0	23.798	267680000	33	23.07	22.978	23.0788	23.1571	23.5507	23.1868
g5927.t1	g5927.t1 | organism=Naegleria_fowleri_ATCC_ 30894 | gene_product=Protein YjdN	A0A6A5BM71	0.255736033121746	1.19394	0.717541839444961	23.7081	23.6584	100	3	23.9638	23.9789	100	3	3	3	3	34.7	34.7	34.7	15.619	0	14.428	448470000	29	24.0092	23.6584	23.4566	23.9925	23.9789	23.92
g5396.t1	g5396.t1 | organism=Naegleria_fowleri_ATCC_ 30894 | gene_product=High mobility group B protein 13 [GO:0003677,GO:0005634 ]	A0A6A5BKJ5	0.255521774291992	1.19377	1.14234950871225	24.8554	24.796	100	3	25.1109	25.1485	100	3	7	7	7	26.5	26.5	26.5	25.116	0	24.251	1554700000	88	24.7294	24.796	25.0408	25.1485	25.0198	25.1645
g73.t1	g73.t1 | organism=Naegleria_fowleri_ATCC_ 30894	A0A6A5CEL9	0.254184087117512	1.19266	1.17908944742644	25.8012	25.7738	100	3	26.0554	26.0832	100	3	23	23	23	52.6	52.6	52.6	60.454	0	107.94	8451600000	440	25.7184	25.9114	25.7738	25.8987	26.1841	26.0832
g7124.t1	g7124.t1 | organism=Naegleria_fowleri_ATCC_ 30894 | gene_product=Ubiquitin thioesterase otubain-like [GO:0008233 ]	A0A6A5B8K9	0.253824551900227	1.19236	1.13223966858474	24.1718	24.1718	100	3	24.4256	24.4256	66.6667	2	2	2	2	19.6	19.6	19.6	33.406	0.00023392	5.3444	304260000	11	24.0816	24.2621	24.1718	24.5137	NaN	24.3376
g5487.t1	g5487.t1 | organism=Naegleria_fowleri_ATCC_ 30894 | gene_product=Probable ribosomal RNA small subunit methyltransferase B [GO:0008168 ]	A0A6A5BC47	0.253727595011391	1.19228	0.648123155743414	20.433	20.3705	100	3	20.6867	20.5702	100	3	6	6	6	15.8	15.8	15.8	75.866	0	19.701	56093000	42	20.3705	20.6685	20.2601	20.9427	20.5473	20.5702
g5435.t1	g5435.t1 | organism=Naegleria_fowleri_ATCC_ 30894 | gene_product=ER membrane protein complex subunit 3 [GO:0016021 ]	A0A6A5BMA0	0.253620783487953	1.1922	0.921293398969581	24.1417	24.1253	100	3	24.3953	24.3477	100	3	4	4	4	24	24	24	29.926	0	16.202	440010000	46	24.1253	24.0088	24.2909	24.5859	24.2523	24.3477
g3396.t1	g3396.t1 | organism=Naegleria_fowleri_ATCC_ 30894 | gene_product=60S ribosome subunit biogenesis protein NIP7 homolog [GO:0003723,GO:0005730,GO:0030687,GO:0042255,GO:0042273 ]	A0A6A5BT54	0.253488540649414	1.19209	0.325993821914803	23.0695	22.9374	100	3	23.323	23.3097	100	3	4	4	4	45.3	45.3	45.3	20.89	0	13.718	259890000	27	23.6722	22.5989	22.9374	23.2575	23.4017	23.3097
g5438.t1	g5438.t1 | organism=Naegleria_fowleri_ATCC_ 30894 | gene_product=Protein ABHD1 [GO:0004620,GO:0044255,GO:0052689 ]	A0A6A5BN06	0.253208160400391	1.19185	0.75253843835731	22.4005	22.3008	100	3	22.6537	22.6577	100	3	4	4	4	19.7	19.7	19.7	46.256	0	41.131	170600000	51	22.6549	22.3008	22.2458	22.8013	22.6577	22.5021
g6384.t1	g6384.t1 | organism=Naegleria_fowleri_ATCC_ 30894 [GO:0016021 ]	A0A6A5BHR1	0.252184232076008	1.19101	0.244042307893705	22.7647	22.6449	100	3	23.0169	23.0169	66.6667	2	2	2	2	9.7	9.7	9.7	25.188	0	8.613	159040000	24	22.6449	22.5938	23.0553	22.5487	23.4851	NaN
g13734.t1	g13734.t1 | organism=Naegleria_fowleri_ATCC_ 30894 | gene_product=Myosin-8 [GO:0005515,GO:0043232 ]	A0A6A5C3T1	0.251341501871746	1.19031	1.0968205354705	21.6804	21.6097	100	3	21.9317	21.9317	66.6667	2	7	7	7	6.2	6.2	6.2	179.44	0	14.385	111820000	22	21.8221	21.6097	21.6093	21.8907	21.9727	NaN
g2758.t1	g2758.t1 | organism=Naegleria_fowleri_ATCC_ 30894 | gene_product=Protein disulfide-isomerase 2 [GO:0003756,GO:0005623,GO:0045454 ]	A0A6A5BJW1	0.251143137613933	1.19015	1.13313797723632	27.2473	27.335	100	3	27.4984	27.535	100	3	30	30	30	72.7	72.7	72.7	52.769	0	303.45	21252000000	794	27.3423	27.335	27.0646	27.3993	27.561	27.535
g3018.t1	g3018.t1 | organism=Naegleria_fowleri_ATCC_ 30894 | gene_product=Nucleoid-associated protein Shew_2234	A0A6A5BRE4	0.250446955362957	1.18958	0.713951336753174	25.0015	24.9583	100	3	25.2519	25.3805	100	3	8	8	8	57.5	57.5	57.5	12.604	0	82.761	1831100000	181	24.9163	25.1298	24.9583	24.9598	25.3805	25.4154
g11067.t1	g11067.t1 | organism=Naegleria_fowleri_ATCC_ 30894	A0A6A5CCU3	0.249776522318523	1.18902	0.314621291933037	22.0081	21.7967	100	3	22.2579	22.2579	66.6667	2	4	4	4	27.6	27.6	27.6	34.125	0.00023646	5.4906	111570000	20	21.7967	22.4415	21.7862	NaN	22.0663	22.4495
g8122.t1	g8122.t1 | organism=Naegleria_fowleri_ATCC_ 30894 | gene_product=28S ribosomal protein S29, mitochondrial [GO:0005488,GO:0005739,GO:0005840,GO:0009987,GO:0044446 ]	A0A6A5BHA6	0.24968147277832	1.18894	1.04221454093791	25.0161	25.0359	100	3	25.2658	25.2876	100	3	32	32	32	39.9	39.9	39.9	117.12	0	197.04	4612700000	378	24.9672	25.0453	25.0359	25.0657	25.4442	25.2876
g3290.t1	g3290.t1 | organism=Naegleria_fowleri_ATCC_ 30894	A0A6A5BVM3	0.24846076965332	1.18794	0.369178693142543	23.1541	23.2261	100	3	23.4026	23.4728	100	3	3	3	3	16.3	16.3	16.3	13.916	0.00043234	4.2485	252630000	29	23.2261	22.851	23.3852	23.4728	22.9688	23.7661
g3145.t1	g3145.t1 | organism=Naegleria_fowleri_ATCC_ 30894 | gene_product=Protein sel-1 homolog 1 [GO:0005515 ]	A0A6A5BIT5	0.247451782226563	1.18711	1.82591471038811	24.1039	24.1028	100	3	24.3514	24.3574	100	3	11	11	11	29	29	29	59.165	0	21.574	654590000	61	24.0529	24.1561	24.1028	24.4393	24.2574	24.3574
g10906.t1	g10906.t1 | organism=Naegleria_fowleri_ATCC_ 30894 [GO:0016020 ]	A0A6A5C0C0	0.246683120727539	1.18648	0	19.9134	19.9134	66.6667	2	NaN	NaN	33.3333	1	2	2	2	9.2	9.2	9.2	62.364	0.001318	2.7078	19415000	10	19.9356	19.8911	NaN	NaN	NaN	20.16
g10421.t1	g10421.t1 | organism=Naegleria_fowleri_ATCC_ 30894 | gene_product=Small nuclear ribonucleoprotein Sm D2 [GO:0000387,GO:0005685 ]	A0A6A5C6H4	0.246676127115883	1.18647	0.571857594856005	22.3992	22.3725	100	3	22.6459	22.4573	100	3	4	4	4	40.7	40.7	40.7	13.578	0.00023294	5.2783	261860000	21	22.3725	22.3689	22.4563	23.0254	22.455	22.4573
g770.t1	g770.t1 | organism=Naegleria_fowleri_ATCC_ 30894 | gene_product=Phosphatidylinositol 4-kinase beta [GO:0016301,GO:0046854,GO:0048015 ]	A0A6A5CC59	0.245974540710449	1.18589	0	20.3997	20.3997	66.6667	2	NaN	NaN	33.3333	1	2	2	2	4	4	4	88.798	0.00096712	2.9362	23814000	12	20.4367	NaN	20.3627	20.6457	NaN	NaN
g3108.t1	g3108.t1 | organism=Naegleria_fowleri_ATCC_ 30894 | gene_product=Probable 20S rRNA accumulation protein 4 [GO:0005737 ]	A0A6A5BRL5	0.245795567830406	1.18575	1.16171344948245	26.4542	26.4971	100	3	26.7	26.6792	100	3	5	5	5	17.2	17.2	17.2	58.962	0	17.853	2381500000	51	26.5008	26.3645	26.4971	26.5576	26.6792	26.8631
g1777.t1	g1777.t1 | organism=Naegleria_fowleri_ATCC_ 30894 | gene_product=GPI inositol-deacylase [GO:0016020,GO:0016788 ]	A0A6A5BYM8	0.244690577189125	1.18484	0.932533185233741	22.7058	22.6737	100	3	22.9505	22.8856	100	3	5	5	5	7.3	7.3	7.3	112.3	0	7.9535	141210000	21	22.5833	22.6737	22.8604	23.1313	22.8346	22.8856
g6230.t1	g6230.t1 | organism=Naegleria_fowleri_ATCC_ 30894 | gene_product=Solute carrier family 35 member F6 [GO:0016021 ]	A0A6A5BIW6	0.244040807088215	1.18431	0.850145199842286	24.1867	24.1709	100	3	24.4307	24.4072	100	3	4	4	4	7	7	7	45.284	0	10.036	609820000	50	24.2607	24.1284	24.1709	24.6624	24.2225	24.4072
g795.t1	g795.t1 | organism=Naegleria_fowleri_ATCC_ 30894 | gene_product=Protein Tob1 [GO:0005102,GO:0005737,GO:0010558,GO:0030278,GO:0031327,GO:0045596,GO:0051241,GO:0051253,GO:0060211,GO:0090092,GO:1900153,GO:1903506,GO:2000112 ]	A0A6A5CB30	0.243827819824219	1.18413	0	NaN	NaN	33.3333	1	NaN	NaN	33.3333	1	1	1	1	12.1	12.1	12.1	17.996	0.0026891	2.255	13336000	10	NaN	NaN	20.1791	NaN	20.423	NaN
g4178.t1	g4178.t1 | organism=Naegleria_fowleri_ATCC_ 30894 | gene_product=Vesicle-associated membrane protein 713 [GO:0016021,GO:0016192 ]	A0A6A5BGA0	0.241680145263672	1.18237	0.517949732795165	25.2595	25.1563	100	3	25.5012	25.4638	100	3	7	7	7	27	27	27	27.675	0	14.881	1329600000	65	25.5962	25.1563	25.026	25.7084	25.4638	25.3313
g13297.t1	g13297.t1 | organism=Naegleria_fowleri_ATCC_ 30894	A0A6A5C2N9	0.241662979125977	1.18235	0.639342314768088	23.3421	23.3332	100	3	23.5838	23.7352	100	3	9	9	9	40.8	40.8	40.8	52.364	0	103.63	544900000	112	23.3198	23.3332	23.3733	23.2448	23.7712	23.7352
g4198.t1	g4198.t1 | organism=Naegleria_fowleri_ATCC_ 30894 | gene_product=NADH dehydrogenase [ubiquinone] 1 alpha subcomplex assembly factor 3 [GO:0008643,GO:0016021,GO:0055085 ]	A0A6A5BGB8	0.241216659545898	1.18199	0.711625076111763	22.9498	22.9517	100	3	23.191	23.228	100	3	4	4	4	25.2	25.2	25.2	26.609	0	13.527	249650000	38	22.7935	22.9517	23.1042	22.9563	23.228	23.3888
g6066.t1	g6066.t1 | organism=Naegleria_fowleri_ATCC_ 30894 | gene_product=Leucine aminopeptidase [GO:0006508,GO:0008237,GO:0008270 ]	A0A6A5BPP3	0.2412109375	1.18198	0.405913473997662	24.3958	24.2429	100	3	24.637	24.6339	100	3	23	3	3	56.2	5.8	5.8	60.89	0.00021944	4.4188	345170000	23	24.1037	24.2429	24.8408	24.6339	24.8313	24.4457
g13620.t1	g13620.t1 | organism=Naegleria_fowleri_ATCC_ 30894 | gene_product=Bifunctional protein FolD 2 [GO:0004488,GO:0006725,GO:0008652,GO:0034641,GO:0046483,GO:0055114,GO:1901360 ]	A0A6A5BYF0	0.241084416707356	1.18188	0.237679321423748	22.591	22.9075	100	3	22.8321	22.9252	100	3	3	3	3	14.1	14.1	14.1	47.45	0	6.8032	174410000	21	22.9075	22.9184	21.9472	22.9252	22.3846	23.1866
g12375.t1	g12375.t1 | organism=Naegleria_fowleri_ATCC_ 30894 [GO:0016021 ]	A0A6A5C7J2	0.240856806437176	1.18169	1.26382534353812	25.3366	25.2839	100	3	25.5775	25.622	100	3	11	11	11	50	50	50	23.207	0	92.005	2161700000	220	25.2688	25.4572	25.2839	25.4477	25.6627	25.622
g3212.t1	g3212.t1 | organism=Naegleria_fowleri_ATCC_ 30894	A0A6A5BVY3	0.240614573160805	1.1815	0.849749188383493	22.1503	22.1227	100	3	22.3909	22.4405	100	3	3	3	3	6.6	6.6	6.6	55.933	0.0023525	2.3383	121990000	7	22.3613	21.9669	22.1227	22.4692	22.4405	22.2632
g10795.t1	g10795.t1 | organism=Naegleria_fowleri_ATCC_ 30894	A0A6A5C4Z0	0.240291595458984	1.18123	0.244503284919051	21.1542	20.9864	100	3	21.3945	21.3945	66.6667	2	5	5	5	43.5	43.5	43.5	29.369	0	15.823	83358000	44	20.8838	21.5925	20.9864	21.7256	NaN	21.0635
g13015.t1	g13015.t1 | organism=Naegleria_fowleri_ATCC_ 30894 | gene_product=Uncharacterized inositol polyphosphate kinase C607.04 [GO:0016301,GO:0032958 ]	A0A6A5BVJ0	0.240205764770508	1.18116	0.475784897461304	22.2967	22.3221	100	3	22.5369	22.5438	100	3	5	5	5	11.3	11.3	11.3	59.877	0	9.3521	145280000	40	22.3221	22.6227	21.9454	22.5438	22.7029	22.364
g571.t1	g571.t1 | organism=Naegleria_fowleri_ATCC_ 30894 [GO:0001522,GO:0003723,GO:0006364,GO:0031429 ]	A0A6A5CC70	0.240106582641602	1.18108	0.530339787525001	25.5329	25.6386	100	3	25.773	25.8555	100	3	4	4	4	24.6	24.6	24.6	23.022	0	18.873	1194800000	59	25.7739	25.1861	25.6386	25.871	25.8555	25.5924
g9194.t1	g9194.t1 | organism=Naegleria_fowleri_ATCC_ 30894 | gene_product=Putative phytanoyl-CoA dioxygenase	A0A6A5BC23	0.239886283874512	1.1809	0.7955968505336	21.0248	21.0248	66.6667	2	21.2647	21.2647	66.6667	2	2	2	2	6.3	6.3	6.3	67.867	0.0014993	2.6558	30678000	5	20.9652	NaN	21.0845	21.1727	21.3567	NaN
g3941.t1	g3941.t1 | organism=Naegleria_fowleri_ATCC_ 30894 | gene_product=Sporulation-specific protein 15	A0A6A5BTK2	0.239362080891929	1.18047	0.856179275053116	23.0444	22.9426	100	3	23.2837	23.2626	100	3	16	16	16	17.5	17.5	17.5	132.17	0	47.409	541500000	77	23.2811	22.9095	22.9426	23.2626	23.3839	23.2048
g11752.t1	g11752.t1 | organism=Naegleria_fowleri_ATCC_ 30894 [GO:0008289 ]	A0A6A5C479	0.238927205403648	1.18011	2.05374825652857	26.2435	26.2754	100	3	26.4824	26.4571	100	3	10	10	10	68.2	68.2	68.2	23.789	0	62.261	4028600000	137	26.2848	26.2754	26.1703	26.5499	26.4403	26.4571
g11542.t1	g11542.t1 | organism=Naegleria_fowleri_ATCC_ 30894 [GO:0016491,GO:0055114 ]	A0A6A5C6X4	0.238459269205727	1.17973	1.20371316465312	24.03	24.0414	100	3	24.2685	24.335	100	3	18	18	18	44.6	44.6	44.6	74.002	0	104.32	1407700000	157	23.9539	24.0414	24.0947	24.1025	24.3681	24.335
g1916.t1	g1916.t1 | organism=Naegleria_fowleri_ATCC_ 30894 | gene_product=Selenoprotein F	A0A6A5BUD7	0.237977981567383	1.17934	0.683580351100384	22.3016	22.3202	100	3	22.5396	22.5396	66.6667	2	3	3	3	21.7	21.7	21.7	20.238	0.00023901	5.6204	104100000	20	22.3202	22.3394	22.2453	22.3468	22.7324	NaN
g4627.t1;g3654.t1	g4627.t1 | organism=Naegleria_fowleri_ATCC_ 30894 | gene_product=Probable small nuclear ribonucleoprotein F [GO:0000387,GO:0003723,GO:0005681,GO:0005732 ];g3654.t1 | organism=Naegleria_fowleri_ATCC_ 30894 | gene_product=Probable small nuclear ribonucleo	A0A6A5BQ08	0.236954371134438	1.1785	0.912079348905394	24.6924	24.7172	100	3	24.9294	25.0045	100	3	4	4	3	47	47	40.2	13.304	0	25.858	660600000	29	24.5783	24.7172	24.7818	24.7212	25.0045	25.0623
g6859.t1;g4388.t1;g2467.t1;g9941.t1;Q6NXT2	g6859.t1 | organism=Naegleria_fowleri_ATCC_ 30894 | gene_product=Histone H3.3 [GO:0000786,GO:0030875,GO:0031492,GO:0046982 ];g4388.t1 | organism=Naegleria_fowleri_ATCC_ 30894 | gene_product=Histone H3.3 [GO:0000786,GO:0030875,GO:0031492,GO:0046982 ];g2	A0A6A5BUB6	0.236828486124676	1.1784	0	19.4105	19.4658	100	3	NaN	NaN	33.3333	1	2	1	1	28.3	23.2	23.2	15.693	0	8.8882	14911000	45	19.4658	19.7447	19.0208	NaN	19.6473	NaN
g3619.t1;g4684.t1	g3619.t1 | organism=Naegleria_fowleri_ATCC_ 30894 | gene_product=Probable maleylacetoacetate isomerase 1 [GO:0003824,GO:0044237,GO:1901564 ];g4684.t1 | organism=Naegleria_fowleri_ATCC_ 30894 | gene_product=Probable maleylacetoacetate isomerase 1 [GO:00	A0A6A5BKU6	0.236756006876625	1.17834	0.576977035689067	21.0789	21.0209	100	3	21.3156	21.2997	100	3	3	3	3	18.2	18.2	18.2	31.852	0.00022316	4.6538	43680000	13	20.9365	21.2793	21.0209	21.0627	21.2997	21.5846
g5403.t1	g5403.t1 | organism=Naegleria_fowleri_ATCC_ 30894 [GO:0016740 ]	A0A6A5BR40	0.235331217447914	1.17718	0.343238018139499	23.3765	23.4626	100	3	23.6118	23.7368	100	3	5	5	5	35.8	35.8	35.8	19.094	0	14.11	445690000	27	23.486	23.4626	23.1807	23.9978	23.1008	23.7368
g228.t1	g228.t1 | organism=Naegleria_fowleri_ATCC_ 30894 | gene_product=Nucleolar protein 12 [GO:0003723 ]	A0A6A5CIT1	0.235137303670246	1.17702	0.360529024366629	22.5324	22.5969	100	3	22.7676	22.5246	100	3	4	4	4	15	15	15	41.157	0	8.6829	199490000	22	22.6941	22.5969	22.3062	23.259	22.5191	22.5246
g4042.t1	g4042.t1 | organism=Naegleria_fowleri_ATCC_ 30894 | gene_product=Deoxyribonuclease-1 [GO:0004536,GO:0006308 ]	A0A6A5BIE7	0.234522183736164	1.17652	0.615146072508078	22.8608	22.941	100	3	23.0953	23.0953	66.6667	2	4	4	4	13.8	13.8	13.8	40.251	0.00022168	4.5662	237180000	17	22.6154	23.026	22.941	23.0913	NaN	23.0993
g10855.t1	g10855.t1 | organism=Naegleria_fowleri_ATCC_ 30894 [GO:0016020 ]	A0A6A5C545	0.234460194905598	1.17647	1.63781164102756	23.3294	23.304	100	3	23.5638	23.5723	100	3	3	3	3	11.3	11.3	11.3	49.98	0.00022272	4.6242	233940000	17	23.304	23.261	23.4232	23.5723	23.4841	23.6351
g5302.t1	g5302.t1 | organism=Naegleria_fowleri_ATCC_ 30894 | gene_product=Exosome complex exonuclease RRP44 [GO:0000178,GO:0003723,GO:0004527,GO:0004540,GO:0005634,GO:0090501 ]	A0A6A5BRD7	0.23249944051107	1.17487	0.882765976647415	21.8287	21.77	100	3	22.0612	22.03	100	3	11	11	11	17.5	17.5	17.5	128.15	0	12.931	189420000	38	21.77	21.6998	22.0163	22.2064	21.9472	22.03
g5555.t1;g10111.t1	g5555.t1 | organism=Naegleria_fowleri_ATCC_ 30894 | gene_product=Glutamine amidotransferase-like class 1 domain-containing protein 3A, mitochondrial [GO:0006541,GO:0016740 ];g10111.t1 | organism=Naegleria_fowleri_ATCC_ 30894 | gene_product=ES1 protein h	A0A6A5BMM5	0.231836954752605	1.17433	0.838520413478463	30.1612	30.1794	100	3	30.3931	30.3856	100	3	16	16	16	63.4	63.4	63.4	33.497	0	322.35	55748000000	756	30.108	30.1794	30.1964	30.1797	30.6139	30.3856
g5238.t1	g5238.t1 | organism=Naegleria_fowleri_ATCC_ 30894 | gene_product=COP9 signalosome complex subunit 7a [GO:0008180,GO:0010387 ]	A0A6A5BNQ9	0.231670379638672	1.17419	3.30495263793052	26.4431	26.4367	100	3	26.6747	26.6687	100	3	14	14	14	65.3	65.3	65.3	29.316	0	298.55	6808900000	274	26.4367	26.4767	26.4158	26.6549	26.6687	26.7007
g9423.t1	g9423.t1 | organism=Naegleria_fowleri_ATCC_ 30894	A0A6A5BEN0	0.231026967366535	1.17367	1.17149657714263	23.2559	23.2477	100	3	23.4869	23.4601	100	3	8	8	8	21.3	21.3	21.3	63.682	0	28.84	466740000	83	23.3153	23.2046	23.2477	23.3515	23.4601	23.6491
g11597.t1	g11597.t1 | organism=Naegleria_fowleri_ATCC_ 30894 | gene_product=12 kDa FK506-binding protein [GO:0003755 ]	A0A6A5BZI1	0.230419158935547	1.17318	0.973911471769568	26.3487	26.3785	100	3	26.5791	26.5712	100	3	7	7	7	56.1	56.1	56.1	17.59	0	19.121	2858500000	197	26.3818	26.3785	26.2857	26.5712	26.767	26.3991
g6306.t1	g6306.t1 | organism=Naegleria_fowleri_ATCC_ 30894 | gene_product=Protein unc-119 homolog B-B [GO:0000281,GO:0000922,GO:0005515,GO:0005813,GO:0005829,GO:0007268,GO:0007601,GO:0007602,GO:0008289,GO:0035869,GO:0042953,GO:0045171,GO:0045806,GO:0051233,GO:006	A0A6A5BIZ9	0.230269432067871	1.17305	0.966180772240708	22.0757	22.0757	66.6667	2	22.306	22.306	66.6667	2	3	3	3	19.4	19.4	19.4	22.237	0	6.1782	91205000	11	NaN	21.9958	22.1556	NaN	22.2853	22.3267
g8090.t1	g8090.t1 | organism=Naegleria_fowleri_ATCC_ 30894 | gene_product=Major vault protein [GO:0043227,GO:0043229,GO:0048731 ]	A0A6A5BFH5	0.228527704874676	1.17164	0.418131117659722	23.8611	23.9494	100	3	24.0896	24.0989	100	3	5	5	5	15.5	15.5	15.5	60.602	0	22.81	296000000	34	24.1924	23.4414	23.9494	24.21	24.0989	23.9599
g5033.t1	g5033.t1 | organism=Naegleria_fowleri_ATCC_ 30894 | gene_product=Neural Wiskott-Aldrich syndrome protein [GO:0005515,GO:0007015,GO:0015629,GO:0022607,GO:0044446 ]	A0A6A5BLC5	0.228059132893883	1.17126	0.617840372191915	26.1255	26.2614	100	3	26.3535	26.3402	100	3	5	5	5	18.8	18.8	18.8	47.093	0	8.8814	1557800000	74	26.2614	26.3069	25.8081	26.3402	26.2808	26.4396
g13322.t1;g12758.t1	g13322.t1 | organism=Naegleria_fowleri_ATCC_ 30894 [GO:0003779 ];g12758.t1 | organism=Naegleria_fowleri_ATCC_ 30894 [GO:0003779 ]	A0A6A5C539	0.227937062581379	1.17116	1.32589572001586	24.5335	24.5647	100	3	24.7614	24.7874	100	3	7	7	7	23.2	23.2	23.2	44.084	0	71.267	614100000	62	24.6383	24.3975	24.5647	24.8092	24.6876	24.7874
g4481.t1	g4481.t1 | organism=Naegleria_fowleri_ATCC_ 30894 | gene_product=Probable transcriptional regulatory protein THEYE_A1868	A0A6A5BP60	0.227904637654621	1.17113	1.39994494060307	24.3353	24.34	100	3	24.5632	24.6143	100	3	6	6	6	24.3	24.3	24.3	36.292	0	14.852	723720000	66	24.3778	24.288	24.34	24.4223	24.6528	24.6143
g12911.t1	g12911.t1 | organism=Naegleria_fowleri_ATCC_ 30894 | gene_product=Pentatricopeptide repeat-containing protein At2g35030, mitochondrial [GO:0005515 ]	A0A6A5BSS0	0.227872848510742	1.17111	1.05441739357897	22.7998	22.8034	100	3	23.0277	23.0371	100	3	5	5	5	6.5	6.5	6.5	145.25	0	11.159	148420000	34	22.6296	22.8034	22.9665	23.0371	23.0728	22.9731
g6085.t1;g5580.t1	g6085.t1 | organism=Naegleria_fowleri_ATCC_ 30894 | gene_product=Translation machinery-associated protein 22 [GO:0003743,GO:0006413 ];g5580.t1 | organism=Naegleria_fowleri_ATCC_ 30894 | gene_product=Translation machinery-associated protein 22 [GO:00037	A0A6A5BL64	0.227645238240559	1.17092	1.06886835494944	23.4576	23.3685	100	3	23.6853	23.6612	100	3	5	5	5	40.3	40.3	40.3	26.941	0	22.46	370110000	50	23.6484	23.3685	23.356	23.7451	23.6612	23.6495
g11578.t1	g11578.t1 | organism=Naegleria_fowleri_ATCC_ 30894 | gene_product=ADP-ribosylation factor-like protein 8 [GO:0005525 ]	A0A6A5CAI1	0.227597554524738	1.17088	1.01454367475555	24.9087	24.8388	100	3	25.1363	25.0715	100	3	5	5	5	26.6	26.6	26.6	21.461	0	7.2163	808360000	35	25.0504	24.837	24.8388	25.0461	25.0715	25.2914
g2402.t1	g2402.t1 | organism=Naegleria_fowleri_ATCC_ 30894 [GO:0005509,GO:0005576,GO:0007160 ]	A0A6A5BVB3	0.226904551188149	1.17032	0.956151546470188	28.8616	28.8815	100	3	29.0885	29.0924	100	3	14	14	14	56	56	56	24.508	0	74.513	32894000000	387	28.9402	28.8815	28.763	28.9166	29.0924	29.2564
g6681.t1	g6681.t1 | organism=Naegleria_fowleri_ATCC_ 30894 | gene_product=DNA-directed RNA polymerase II subunit rpb7 [GO:0003676,GO:0003899,GO:0005634,GO:0005737,GO:0006366,GO:0010468,GO:0010604,GO:0031325,GO:0032991,GO:0051173,GO:0080090 ]	A0A6A5BHZ6	0.226271947224934	1.16981	0.449088419412011	22.8467	22.8386	100	3	23.0729	23.0127	100	3	5	5	5	43.6	43.6	43.6	19.14	0	8.3943	403780000	39	23.2027	22.8386	22.4987	23.2228	22.9833	23.0127
g680.t1	g680.t1 | organism=Naegleria_fowleri_ATCC_ 30894 | gene_product=SH3 and F-BAR domain-containing protein DDB_G0271676 [GO:0005737,GO:0006897,GO:0019904 ]	A0A6A5CBX4	0.224497477213539	1.16837	0.29193804061954	23.8518	23.8621	100	3	24.0763	24.0044	100	3	7	7	7	25.4	25.4	25.4	48.949	0	32.517	489590000	67	23.8621	23.6708	24.0224	23.6066	24.0044	24.6178
g7120.t1	g7120.t1 | organism=Naegleria_fowleri_ATCC_ 30894 [GO:0016020 ]	A0A6A5B4N0	0.224460601806641	1.16834	0.221353810957513	21.6478	21.5501	100	3	21.8723	21.755	100	3	2	2	2	9.4	9.4	9.4	32.304	0.00096656	2.9298	56694000	14	21.5501	21.9132	21.4802	22.5673	21.2947	21.755
g6424.t1	g6424.t1 | organism=Naegleria_fowleri_ATCC_ 30894 | gene_product=Protein misato homolog 1 [GO:0006996 ]	A0A6A5BHU8	0.223915100097656	1.1679	0.407852301257683	23.8237	23.8243	100	3	24.0476	23.9989	100	3	7	7	7	17.4	17.4	17.4	78.483	0	24.829	455660000	78	23.5899	24.0571	23.8243	23.7456	23.9989	24.3984
g5878.t1	g5878.t1 | organism=Naegleria_fowleri_ATCC_ 30894	A0A6A5BNG6	0.223161697387695	1.16729	0.988749450515154	23.2255	23.2195	100	3	23.4486	23.4681	100	3	7	7	7	35.2	35.2	35.2	42.977	0	19.55	449360000	35	23.284	23.1729	23.2195	23.4681	23.2651	23.6127
g12126.t1	g12126.t1 | organism=Naegleria_fowleri_ATCC_ 30894 | gene_product=Phosphatidate cytidylyltransferase, mitochondrial [GO:0004605,GO:0032049 ]	A0A6A5C874	0.222954432169598	1.16712	0.351677220321064	24.1597	24.0464	100	3	24.3826	24.4003	100	3	9	9	9	31.5	31.5	31.5	49.552	0	12.28	514440000	58	24.0464	24.5078	23.9248	24.0372	24.4003	24.7104
g5032.t1	g5032.t1 | organism=Naegleria_fowleri_ATCC_ 30894	A0A6A5BQJ0	0.222371419270832	1.16665	0.514153662417508	22.07	22.067	100	3	22.2924	22.1262	100	3	3	3	3	9.7	9.7	9.7	46.777	0	7.8962	140510000	23	21.9409	22.067	22.2022	22.1107	22.6403	22.1262
g5202.t1	g5202.t1 | organism=Naegleria_fowleri_ATCC_ 30894	A0A6A5BR30	0.221586863199871	1.16602	0.988363281218206	25.1614	25.1962	100	3	25.383	25.3642	100	3	18	18	18	48.4	48.4	48.4	55.63	0	224.08	5194700000	355	25.2831	25.1962	25.0049	25.2799	25.5047	25.3642
g8257.t1	g8257.t1 | organism=Naegleria_fowleri_ATCC_ 30894 | gene_product=Splicing factor 3B subunit 1 [GO:0000245,GO:0003729 ]	A0A6A5B3L0	0.221525192260742	1.16597	0.571970607534213	20.5744	20.4544	100	3	20.7959	20.7246	100	3	4	4	4	5.5	5.5	5.5	130.21	0	7.699	35936000	22	20.4544	20.8731	20.3956	20.7246	20.6995	20.9637
g5807.t1	g5807.t1 | organism=Naegleria_fowleri_ATCC_ 30894	A0A6A5BLW6	0.221494674682617	1.16594	0.402915756929793	21.7711	21.7711	66.6667	2	21.9926	21.8512	100	3	6	6	6	19.9	19.9	19.9	56.879	0	20.06	128020000	29	NaN	21.8465	21.6957	21.8512	22.327	21.7996
g12161.t1	g12161.t1 | organism=Naegleria_fowleri_ATCC_ 30894 | gene_product=Peroxisomal targeting signal 2 receptor [GO:0005515 ]	A0A6A5C4W7	0.220888773600262	1.16545	0.84441058621639	24.745	24.6611	100	3	24.9659	24.983	100	3	9	9	9	50.5	50.5	50.5	33.308	0	55.75	1196100000	111	24.6611	24.9695	24.6044	24.8836	25.0309	24.983
g894.t1	g894.t1 | organism=Naegleria_fowleri_ATCC_ 30894 [GO:0016757 ]	A0A6A5BYY3	0.220607757568359	1.16522	0.28998395416811	22.9384	22.9277	100	3	23.159	23.195	100	3	7	7	7	16.4	16.4	16.4	77.798	0	31.54	259720000	53	23.4456	22.9277	22.4419	23.3169	23.195	22.9651
g4718.t1	g4718.t1 | organism=Naegleria_fowleri_ATCC_ 30894	A0A6A5BMD8	0.220544179280601	1.16517	2.69521020681938	25.0055	25.0204	100	3	25.2261	25.2091	100	3	17	17	17	72.6	72.6	72.6	42.731	0	130.97	3463500000	356	25.0346	25.0204	24.9616	25.2091	25.2682	25.2009
g12461.t1	g12461.t1 | organism=Naegleria_fowleri_ATCC_ 30894 | gene_product=Nucleolar complex protein 2 homolog [GO:0003682,GO:0005515,GO:0044428,GO:0048523 ]	A0A6A5C5Q7	0.220469792683918	1.16511	0.22619915726035	23.0351	23.3969	100	3	23.2556	23.27	100	3	10	10	10	17.9	17.9	17.9	86.865	0	61.73	423540000	37	23.4294	23.3969	22.279	23.27	23.1663	23.3305
g8225.t1	g8225.t1 | organism=Naegleria_fowleri_ATCC_ 30894 | gene_product=Centractin [GO:0005815,GO:0099568 ]	A0A6A5BGB6	0.220105171203613	1.16482	0.467997450592371	22.2308	22.2308	66.6667	2	22.4509	22.4509	66.6667	2	8	8	8	21.9	21.9	21.9	72.22	0	18.106	121950000	25	22.1653	22.2963	NaN	NaN	22.2861	22.6157
g8826.t1	g8826.t1 | organism=Naegleria_fowleri_ATCC_ 30894 | gene_product=Translocon-associated protein subunit alpha [GO:0005789,GO:0016021 ]	A0A6A5B344	0.219986597696941	1.16472	0.404169621151305	24.4601	24.4783	100	3	24.6801	24.6642	100	3	5	5	5	21.2	21.2	21.2	29.203	0	45.115	687970000	87	24.4783	24.6953	24.2066	24.6642	25.0035	24.3725
g5239.t1	g5239.t1 | organism=Naegleria_fowleri_ATCC_ 30894 | gene_product=Nuclear pore complex protein Nup54 [GO:0005643 ]	A0A6A5BM23	0.219505945841473	1.16433	1.31173451978181	22.8673	22.857	100	3	23.0868	23.0951	100	3	4	4	4	11.7	11.7	11.7	43.094	0.00060655	3.4251	184010000	22	22.857	22.9368	22.8081	23.2016	22.9637	23.0951
g11407.t1	g11407.t1 | organism=Naegleria_fowleri_ATCC_ 30894 | gene_product=Methyltransferase-like protein 17, mitochondrial [GO:0006412,GO:0008168 ]	A0A6A5BYV7	0.219430287679035	1.16427	0.897998220685226	22.4204	22.5045	100	3	22.6398	22.6826	100	3	10	10	10	18	18	18	109.61	0	23.22	322390000	39	22.2226	22.5341	22.5045	22.5289	22.708	22.6826
g4723.t1	g4723.t1 | organism=Naegleria_fowleri_ATCC_ 30894 | gene_product=28S ribosomal protein S6, mitochondrial [GO:0003735,GO:0005840,GO:0006412,GO:0019843 ]	A0A6A5BGC5	0.219403584798176	1.16425	1.76395486727561	25.6489	25.6488	100	3	25.8683	25.8182	100	3	7	7	7	59.6	59.6	59.6	20.036	0	93.673	2267600000	129	25.6839	25.6488	25.6139	25.8141	25.8182	25.9726
g4045.t1	g4045.t1 | organism=Naegleria_fowleri_ATCC_ 30894 | gene_product=Protein VAC14 homolog [GO:0006661,GO:0070772 ]	A0A6A5BSH3	0.219313939412434	1.16418	0.370692166781658	22.292	22.1659	100	3	22.5113	22.4746	100	3	6	6	6	12.2	12.2	12.2	80.607	0	10.934	123860000	42	21.9582	22.1659	22.7518	22.6463	22.4129	22.4746
g3591.t1	g3591.t1 | organism=Naegleria_fowleri_ATCC_ 30894 [GO:0016020,GO:0019825,GO:0020037 ]	A0A6A5BXE3	0.218313852945961	1.16337	0.34321574822785	23.8351	23.7908	100	3	24.0534	24.0972	100	3	13	12	12	64.9	61	61	26.208	0	24.204	1627100000	109	24.0769	23.7908	23.6375	24.4276	24.0972	23.6354
g5429.t1	g5429.t1 | organism=Naegleria_fowleri_ATCC_ 30894 | gene_product=Nipped-B-like protein [GO:0003682,GO:0005634,GO:0007049,GO:0010468,GO:0051276 ]	A0A6A5BPH6	0.218303680419922	1.16336	0.230579443171263	20.9631	20.9631	66.6667	2	21.1814	21.0224	100	3	3	3	3	3.2	3.2	3.2	190.69	0.00023855	5.597	51847000	19	NaN	21.004	20.9222	21.0224	20.7984	21.7235
g11240.t1	g11240.t1 | organism=Naegleria_fowleri_ATCC_ 30894 [GO:0016020 ]	A0A6A5C996	0.218105951944988	1.16321	2.31352552723106	23.161	23.1907	100	3	23.3791	23.3688	100	3	14	14	14	32.1	32.1	32.1	76.583	0	35.055	715690000	130	23.1907	23.1956	23.0967	23.4202	23.3688	23.3483
g9332.t1	g9332.t1 | organism=Naegleria_fowleri_ATCC_ 30894	A0A6A5BHD6	0.217255910237629	1.16252	0.399523267735007	21.7002	21.6998	100	3	21.9174	21.9404	100	3	3	3	3	40.8	40.8	40.8	14.107	0.00022188	4.5753	96132000	12	21.5817	21.819	21.6998	21.9404	22.2859	21.526
g5164.t1	g5164.t1 | organism=Naegleria_fowleri_ATCC_ 30894	A0A6A5BFT8	0.216856002807617	1.1622	0.50891238210627	26.5771	26.5602	100	3	26.794	26.7403	100	3	12	12	12	47.9	47.9	47.9	31.895	0	159.96	8002300000	278	26.8934	26.2778	26.5602	26.9064	26.7352	26.7403
g13544.t1	g13544.t1 | organism=Naegleria_fowleri_ATCC_ 30894 | gene_product=Transmembrane protein 189 [GO:0016020 ]	A0A6A5C385	0.216484069824219	1.1619	0.879847639029891	23.4813	23.5462	100	3	23.6977	23.6621	100	3	2	2	2	6.9	6.9	6.9	36.164	0.00096025	2.8667	199100000	14	23.3083	23.5462	23.5893	23.8402	23.5909	23.6621
g9980.t1	g9980.t1 | organism=Naegleria_fowleri_ATCC_ 30894 | gene_product=Sex-lethal homolog [GO:0003676 ]	A0A6A5AZ14	0.215993881225586	1.1615	0	NaN	NaN	33.3333	1	21.6871	21.6871	66.6667	2	3	3	3	7.8	7.8	7.8	84.352	0.0002318	5.2301	62643000	10	21.4711	NaN	NaN	21.6447	21.7295	NaN
g11044.t1	g11044.t1 | organism=Naegleria_fowleri_ATCC_ 30894 | gene_product=Coiled-coil domain-containing protein 186 [GO:0009617 ]	A0A6A5C5N0	0.21576436360677	1.16132	0.409127088381981	21.1766	21.0743	100	3	21.3924	21.4162	100	3	3	3	3	5.6	5.6	5.6	106.97	0.00041946	3.8395	71334000	19	21.5537	21.0743	20.9019	21.5701	21.4162	21.1909
g1540.t1	g1540.t1 | organism=Naegleria_fowleri_ATCC_ 30894	A0A6A5BQ09	0.215334574381512	1.16097	0.619056846834356	24.0916	24.0916	66.6667	2	24.3069	24.2358	100	3	3	3	3	32	32	32	16.687	0	6.2412	278050000	17	NaN	24.2081	23.975	24.2358	24.49	24.1949
g12806.t1	g12806.t1 | organism=Naegleria_fowleri_ATCC_ 30894 | gene_product=EGF domain-specific O-linked N-acetylglucosamine transferase [GO:0016757 ]	A0A6A5C5A0	0.215059280395508	1.16075	0.422458438068432	22.2781	22.2226	100	3	22.4932	22.59	100	3	5	5	5	12.3	12.3	12.3	66.541	0	6.7328	156630000	31	22.1413	22.2226	22.4704	22.7689	22.59	22.1207
g13551.t1	g13551.t1 | organism=Naegleria_fowleri_ATCC_ 30894	A0A6A5BT30	0.214966456095379	1.16068	1.03914039383588	23.5582	23.6131	100	3	23.7732	23.7379	100	3	12	12	12	38.5	38.5	38.5	54.916	0	41.647	459570000	67	23.6776	23.3839	23.6131	23.8505	23.7379	23.7311
g8891.t1	g8891.t1 | organism=Naegleria_fowleri_ATCC_ 30894 [GO:0016021 ]	A0A6A5BCQ0	0.214249293009441	1.1601	1.57302231800452	24.3239	24.2879	100	3	24.5382	24.5048	100	3	21	21	21	43	43	43	75.719	0	164.53	2739600000	267	24.2703	24.4136	24.2879	24.4855	24.6242	24.5048
g1689.t1	g1689.t1 | organism=Naegleria_fowleri_ATCC_ 30894 | gene_product=NADH-cytochrome b5 reductase-like protein [GO:0016491,GO:0055114 ]	A0A6A5BVN8	0.214143117268879	1.16001	1.12161304555041	24.3209	24.2959	100	3	24.5351	24.5916	100	3	10	10	10	39	39	39	35.362	0	18.328	891920000	68	24.2959	24.4431	24.2238	24.6032	24.5916	24.4104
g1356.t1	g1356.t1 | organism=Naegleria_fowleri_ATCC_ 30894	A0A6A5C1C7	0.21413294474284	1.16001	0.542823472389082	23.0343	22.9829	100	3	23.2484	23.2463	100	3	9	9	9	20.5	20.5	20.5	79.555	0	20.335	380510000	78	23.1391	22.981	22.9829	22.9617	23.5374	23.2463
g4243.t1	g4243.t1 | organism=Naegleria_fowleri_ATCC_ 30894 | gene_product=ABC transporter permease YtrF [GO:0016021 ]	A0A6A5BS71	0.213992754618328	1.15989	0.274297931329043	20.9761	20.9761	66.6667	2	21.1901	21.3338	100	3	4	4	4	6.6	6.6	6.6	138.51	0	19.849	64295000	23	NaN	21.2708	20.6813	20.866	21.3338	21.3703
g5294.t1	g5294.t1 | organism=Naegleria_fowleri_ATCC_ 30894	A0A6A5BG53	0.21387767791748	1.1598	0.391871993845113	22.9524	22.9524	66.6667	2	23.1663	23.1252	100	3	4	4	4	61.9	61.9	61.9	9.7622	0	67.34	170370000	26	NaN	23.2409	22.6639	23.1245	23.249	23.1252
g1536.t1	g1536.t1 | organism=Naegleria_fowleri_ATCC_ 30894	A0A6A5BMF4	0.213168462117512	1.15923	0.274619953977522	21.4165	21.3569	100	3	21.6296	21.3977	100	3	8	8	8	29.6	29.6	29.6	50.231	0	31.975	184420000	43	21.1727	21.7199	21.3569	22.1618	21.3294	21.3977
g11733.t1	g11733.t1 | organism=Naegleria_fowleri_ATCC_ 30894	A0A6A5C503	0.212687174479168	1.15884	0.944227260417924	24.2927	24.2554	100	3	24.5054	24.498	100	3	11	11	11	25	25	25	58.646	0	70.167	1321200000	169	24.2554	24.4904	24.1323	24.5218	24.498	24.4963
g3599.t1	g3599.t1 | organism=Naegleria_fowleri_ATCC_ 30894	A0A6A5BKS7	0.212452570597332	1.15866	0.937637907814253	25.092	25.0996	100	3	25.3045	25.3011	100	3	11	11	11	53.4	53.4	53.4	44.68	0	73.336	2168000000	140	25.0996	24.9476	25.2289	25.1885	25.3011	25.4238
g737.t1	g737.t1 | organism=Naegleria_fowleri_ATCC_ 30894 | gene_product=Protein BOBBER 1 [GO:0005794,GO:0005829,GO:0005856,GO:0006457,GO:0007097,GO:0009555,GO:0009735,GO:0009880,GO:0009965,GO:0010286,GO:0010450,GO:0043434,GO:0048448,GO:0048833,GO:0051082 ]	A0A6A5CHX1	0.212270736694336	1.15851	0.85154105394829	24.9399	24.9321	100	3	25.1522	25.1342	100	3	5	5	5	38.1	38.1	38.1	20.562	0	12.299	1168400000	61	25.0893	24.9321	24.7983	25.2982	25.1342	25.0242
g4785.t1	g4785.t1 | organism=Naegleria_fowleri_ATCC_ 30894 | gene_product=Cleavage and polyadenylation specificity factor subunit 3 [GO:0004518,GO:0031124 ]	A0A6A5BQG6	0.212244669596355	1.15849	0.804626667347453	22.6109	22.6043	100	3	22.8231	22.7762	100	3	5	5	5	11.7	11.7	11.7	85.418	0	14.619	143690000	24	22.4405	22.6043	22.7878	22.7334	22.7762	22.9597
g4152.t1	g4152.t1 | organism=Naegleria_fowleri_ATCC_ 30894 | gene_product=Peptidyl-prolyl cis-trans isomerase B1 [GO:0000413,GO:0003755 ]	A0A6A5BIR6	0.212117513020832	1.15839	1.00623535727849	24.8737	24.8411	100	3	25.0858	25.085	100	3	14	14	14	44.7	44.7	44.7	42.891	0	49.134	2218000000	159	24.9693	24.8411	24.8107	24.937	25.2354	25.085
g11448.t1;g11448.t2	g11448.t1 | organism=Naegleria_fowleri_ATCC_ 30894 | gene_product=Brix domain-containing protein ZK795.3 [GO:0001650,GO:0005515,GO:0005654,GO:0006364,GO:0034457 ];g11448.t2 | organism=Naegleria_fowleri_ATCC_ 30894 | gene_product=Brix domain-containing p	A0A6A5CA23	0.211506525675457	1.1579	0.412720286699712	21.2118	21.0791	100	3	21.4233	21.394	100	3	5	5	5	20.2	20.2	20.2	37.641	0	7.0282	140310000	20	21.5952	21.0791	20.9612	21.6054	21.2706	21.394
g11824.t1	g11824.t1 | organism=Naegleria_fowleri_ATCC_ 30894 | gene_product=Plasminogen receptor (KT) [GO:0005887,GO:0010756 ]	A0A6A5BV52	0.21142069498698	1.15783	0.678521211925452	22.5227	22.4135	100	3	22.7342	22.7676	100	3	4	4	4	62.9	62.9	62.9	13	0	91.188	197100000	38	22.3707	22.784	22.4135	22.8048	22.7676	22.6301
g1987.t1	g1987.t1 | organism=Naegleria_fowleri_ATCC_ 30894 | gene_product=NADP-reducing hydrogenase subunit HndD [GO:0005506,GO:0008901,GO:0009055,GO:0022900,GO:0051536 ]	A0A6A5BPA2	0.21130879720052	1.15774	1.82139455580957	26.6201	26.6068	100	3	26.8314	26.8294	100	3	33	33	32	43.5	43.5	42.8	113.74	0	323.31	13488000000	775	26.5699	26.6835	26.6068	26.764	26.8294	26.9008
g2421.t1	g2421.t1 | organism=Naegleria_fowleri_ATCC_ 30894 | gene_product=Leucine-rich melanocyte differentiation-associated protein [GO:0005515 ]	A0A6A5BVY4	0.211269378662109	1.15771	0.886492402887542	22.4615	22.4642	100	3	22.6728	22.6328	100	3	3	3	3	16.5	16.5	16.5	28.705	0	22.996	210750000	33	22.4092	22.5111	22.4642	22.875	22.6328	22.5106
g1513.t1	g1513.t1 | organism=Naegleria_fowleri_ATCC_ 30894 | gene_product=Ras-related protein Rap-1b [GO:0003924,GO:0005525,GO:0016020,GO:0032486 ]	A0A6A5C022	0.211237589518227	1.15768	1.34546514255843	26.071	26.062	100	3	26.2823	26.241	100	3	11	11	9	59.9	59.9	54.8	24.337	0	288.08	5206600000	250	26.062	26.1088	26.0423	26.1858	26.4201	26.241
g6668.t1	g6668.t1 | organism=Naegleria_fowleri_ATCC_ 30894 [GO:0005089,GO:0035023 ]	A0A6A5BJ29	0.211063385009766	1.15754	2.04318528282576	23.2994	23.3073	100	3	23.5104	23.544	100	3	12	12	12	21.7	21.7	21.7	95.496	0	39.611	586120000	101	23.2778	23.313	23.3073	23.4247	23.544	23.5626
g6405.t1	g6405.t1 | organism=Naegleria_fowleri_ATCC_ 30894 | gene_product=Sca1 complex scaffold protein scaA [GO:0044464 ]	A0A6A5B7G8	0.210537592569985	1.15712	0.554010066369558	21.5662	21.4604	100	3	21.7767	21.7707	100	3	6	6	6	5.1	5.1	5.1	171.61	0.00023036	5.1266	80867000	21	21.3564	21.8817	21.4604	21.867	21.6924	21.7707
g5618.t1	g5618.t1 | organism=Naegleria_fowleri_ATCC_ 30894	A0A6A5BNG4	0.210337320963543	1.15696	0.294970298992759	21.0984	21.088	100	3	21.3088	21.3487	100	3	3	3	3	5.8	5.8	5.8	79.156	0.00043253	4.2532	62336000	16	20.9439	21.088	21.2635	20.8158	21.3487	21.7618
g3236.t1	g3236.t1 | organism=Naegleria_fowleri_ATCC_ 30894 | gene_product=Probable methylenetetrahydrofolate reductase [GO:0004489,GO:0005829,GO:0009086,GO:0035999,GO:0055114,GO:0071949 ]	A0A6A5BUH5	0.209987640380859	1.15668	1.52369232969902	24.14	24.1845	100	3	24.35	24.3654	100	3	11	11	11	27.1	27.1	27.1	68.152	0	44.347	1075600000	102	24.1972	24.0382	24.1845	24.2777	24.3654	24.4067
g8870.t1	g8870.t1 | organism=Naegleria_fowleri_ATCC_ 30894 [GO:0003796 ]	A0A6A5BDE0	0.209900538126629	1.15661	0.477227501596481	22.7013	22.8068	100	3	22.9112	22.9967	100	3	6	6	6	26.9	26.9	26.9	42.314	0	30.561	492760000	52	22.8255	22.8068	22.4714	22.9967	23.1216	22.6151
g5051.t1	g5051.t1 | organism=Naegleria_fowleri_ATCC_ 30894 | gene_product=Methionine--tRNA ligase, mitochondrial [GO:0004825,GO:0005524,GO:0006431 ]	A0A6A5BNQ7	0.209277470906574	1.15611	1.08227023429165	22.8365	22.8244	100	3	23.0458	23.0925	100	3	9	9	9	21.1	21.1	21.1	74.167	0	18.916	434920000	88	22.8893	22.8244	22.7958	22.878	23.0925	23.1668
g11458.t1	g11458.t1 | organism=Naegleria_fowleri_ATCC_ 30894 | gene_product=Mitochondrial import inner membrane translocase subunit TIM44-1 [GO:0005515,GO:0006886,GO:0009987,GO:0016020,GO:0044429 ]	A0A6A5CA33	0.209137598673504	1.156	2.01060381238545	24.6035	24.5975	100	3	24.8127	24.8403	100	3	22	22	22	45.1	45.1	45.1	60.199	0	83.802	3514600000	375	24.5975	24.6386	24.5745	24.8403	24.8658	24.732
g3655.t1;g4628.t1	g3655.t1 | organism=Naegleria_fowleri_ATCC_ 30894 | gene_product=Rho-related protein racB [GO:0003924,GO:0005525 ];g4628.t1 | organism=Naegleria_fowleri_ATCC_ 30894 | gene_product=Ras-related protein ced-10 [GO:0003924,GO:0005525,GO:0007264 ]	A0A6A5BQM6	0.208985010782875	1.15587	0.389892247576007	23.6416	23.5446	100	3	23.8505	23.9773	100	3	5	4	4	41.9	36	36	21.182	0	10.886	366980000	33	23.9079	23.4721	23.5446	23.9773	24.0816	23.4928
g7540.t1	g7540.t1 | organism=Naegleria_fowleri_ATCC_ 30894 | gene_product=Protein kinase C beta type [GO:0002682,GO:0004674,GO:0005515,GO:0005634,GO:0005829,GO:0006325,GO:0006355,GO:0006468,GO:0009966,GO:0016020,GO:0018193,GO:0048522,GO:0048584,GO:0065008 ]	A0A6A5C1R1	0.208738962809246	1.15568	0.724305468713864	22.6142	22.618	100	3	22.8229	22.765	100	3	3	3	3	6.3	6.3	6.3	74.834	0.00023764	5.5386	126430000	19	22.5979	22.6266	22.618	23.0743	22.6295	22.765
g371.t1	g371.t1 | organism=Naegleria_fowleri_ATCC_ 30894 | gene_product=Protein transport protein Sec61 subunit alpha [GO:0015031,GO:0016021 ]	A0A6A5CBP7	0.207997004191082	1.15508	0.754497505675055	26.7331	26.7078	100	3	26.9411	26.984	100	3	12	12	12	19.5	19.5	19.5	52.49	0	22.755	3937600000	164	26.8984	26.7078	26.5931	26.984	26.768	27.0712
g1388.t1	g1388.t1 | organism=Naegleria_fowleri_ATCC_ 30894 | gene_product=50S ribosomal protein L22 [GO:0003735,GO:0006412,GO:0015934 ]	A0A6A5C1G6	0.207249959309898	1.15449	0.424653166607151	23.5957	23.7268	100	3	23.8029	23.7621	100	3	7	7	7	19.4	19.4	19.4	36.532	0	11.41	659070000	57	23.2368	23.7268	23.8234	23.65	23.9966	23.7621
g8981.t1	g8981.t1 | organism=Naegleria_fowleri_ATCC_ 30894 | gene_product=NAD-dependent protein deacetylase [GO:0008270,GO:0070403 ]	A0A6A5BD03	0.207130432128906	1.15439	0.386109844582191	22.2756	22.3557	100	3	22.4828	22.5084	100	3	6	6	6	22.3	22.3	22.3	53.742	0	9.2991	227320000	36	22.0874	22.3839	22.3557	22.5084	22.1152	22.8246
g11494.t1	g11494.t1 | organism=Naegleria_fowleri_ATCC_ 30894 | gene_product=Cytochrome c oxidase copper chaperone [GO:0005758,GO:0006825,GO:0016531 ]	A0A6A5C7U2	0.205834706624348	1.15335	0.485411934097819	24.6868	24.5938	100	3	24.8927	24.8511	100	3	5	5	5	35.5	35.5	35.5	12.409	0	21.085	547430000	61	24.9529	24.5138	24.5938	24.6987	24.8511	25.1282
g173.t1	g173.t1 | organism=Naegleria_fowleri_ATCC_ 30894 [GO:0000159,GO:0005515,GO:0019888,GO:0043666 ]	A0A6A5CEW2	0.204849243164063	1.15257	1.17963446588321	25.5258	25.5049	100	3	25.7306	25.7596	100	3	11	11	11	41.1	41.1	41.1	49.489	0	107.77	1992800000	186	25.5049	25.6661	25.4063	25.6697	25.7596	25.7625
g10528.t1	g10528.t1 | organism=Naegleria_fowleri_ATCC_ 30894 | gene_product=Ubiquitin carboxyl-terminal hydrolase 2 [GO:0016579,GO:0036459 ]	A0A6A5BZ87	0.204418182373047	1.15222	0	NaN	NaN	33.3333	1	NaN	NaN	33.3333	1	6	6	6	12.7	12.7	12.7	84.415	0	10.215	71167000	15	NaN	NaN	21.9516	22.156	NaN	NaN
g10523.t1	g10523.t1 | organism=Naegleria_fowleri_ATCC_ 30894	A0A6A5CD47	0.203871409098308	1.15178	0.925750152742282	25.6346	25.6415	100	3	25.8385	25.86	100	3	19	19	19	69.8	69.8	69.8	42.79	0	142.03	3220200000	226	25.602	25.6415	25.6603	25.653	26.0025	25.86
g5492.t1	g5492.t1 | organism=Naegleria_fowleri_ATCC_ 30894 | gene_product=Mitochondrial ATPase complex subunit ATP10	A0A6A5BMX6	0.203452428181965	1.15145	1.2596315496242	23.461	23.471	100	3	23.6645	23.6249	100	3	6	6	6	21	21	21	36.087	0	9.1762	219210000	22	23.471	23.4043	23.5078	23.7997	23.5689	23.6249
g5730.t1	g5730.t1 | organism=Naegleria_fowleri_ATCC_ 30894 | gene_product=Peroxisome biogenesis protein 5 [GO:0005515 ]	A0A6A5BD38	0.203430811564125	1.15143	0.380779196365543	23.3139	23.3998	100	3	23.5173	23.4804	100	3	7	7	7	23.4	23.4	23.4	58.156	0	11.885	415150000	43	23.3998	23.6203	22.9215	23.4804	23.686	23.3855
g437.t1	g437.t1 | organism=Naegleria_fowleri_ATCC_ 30894 | gene_product=ATP-dependent zinc metalloprotease FTSH 8, mitochondrial [GO:0004222,GO:0005524,GO:0005743,GO:0008053,GO:0034982,GO:0042407,GO:0046872,GO:0065003 ]	A0A6A5CGV3	0.202333450317383	1.15056	0.84549778889347	25.933	25.8963	100	3	26.1353	26.1994	100	3	27	27	27	40.4	40.4	40.4	105.21	0	169.76	4956700000	327	25.8569	26.0457	25.8963	25.9482	26.1994	26.2583
g3107.t1	g3107.t1 | organism=Naegleria_fowleri_ATCC_ 30894 | gene_product=Granzyme-like protein 1 [GO:0004252,GO:0006508 ]	A0A6A5BWT5	0.202300389607746	1.15053	1.40666564425033	23.0686	23.0934	100	3	23.2709	23.309	100	3	6	6	6	27.7	27.7	27.7	36.791	0	16.349	435160000	69	23.0934	23.1193	22.9932	23.1627	23.309	23.3411
g4564.t1	g4564.t1 | organism=Naegleria_fowleri_ATCC_ 30894 | gene_product=DNA-directed RNA polymerases I and III subunit RPAC1 [GO:0003677,GO:0003899,GO:0006351,GO:0046983 ]	A0A6A5BTE1	0.202140808105469	1.1504	0.562302825328197	22.9146	22.9249	100	3	23.1167	23.244	100	3	6	6	6	23.3	23.3	23.3	52.617	0	16.707	392560000	36	22.9249	22.7503	23.0686	23.2501	22.856	23.244
g5713.t1	g5713.t1 | organism=Naegleria_fowleri_ATCC_ 30894 | gene_product=Mitochondrial pyruvate carrier 1 [GO:0005743,GO:0006850,GO:0016021 ]	A0A6A5BLS2	0.201978047688801	1.15027	0.529450985512961	24.5416	24.4406	100	3	24.7435	24.7098	100	3	3	3	3	28.1	28.1	28.1	13.116	0	6.7262	728060000	45	24.4406	24.8606	24.3235	24.7098	24.8238	24.697
g5708.t1	g5708.t1 | organism=Naegleria_fowleri_ATCC_ 30894 | gene_product=Dihydrolipoyllysine-residue acetyltransferase component of pyruvate dehydrogenase complex, mitochondrial [GO:0004742,GO:0005759,GO:0006090,GO:0045254 ]	A0A6A5BN12	0.201819737752281	1.15015	1.15147296782394	26.648	26.6994	100	3	26.8498	26.804	100	3	22	22	22	44.7	44.7	44.7	71.102	0	274.94	13559000000	584	26.5357	26.6994	26.709	26.7762	26.9693	26.804
g4319.t1	g4319.t1 | organism=Naegleria_fowleri_ATCC_ 30894 | gene_product=Acyl-coenzyme A oxidase, peroxisomal [GO:0003997,GO:0005777,GO:0006635,GO:0071949 ]	A0A6A5BRI2	0.201579411824547	1.14996	1.05353524162083	23.8315	23.8293	100	3	24.0331	24.0885	100	3	17	17	17	26.4	26.4	26.4	84.01	0	26.882	1223000000	88	23.8293	23.9258	23.7395	24.0885	24.1206	23.8902
g9014.t1	g9014.t1 | organism=Naegleria_fowleri_ATCC_ 30894 | gene_product=NPC intracellular cholesterol transporter 1 homolog 1 [GO:0007275,GO:0050789 ]	A0A6A5BFF9	0.201308568318687	1.14974	0.805150524118097	23.2328	23.2235	100	3	23.4341	23.4858	100	3	4	4	4	15	15	15	45.97	0	21.941	311660000	39	23.2594	23.2156	23.2235	23.4858	23.2145	23.6021
g13187.t1	g13187.t1 | organism=Naegleria_fowleri_ATCC_ 30894	A0A6A5C2C8	0.200703303019203	1.14926	0.600912782039064	21.551	21.4867	100	3	21.7517	21.722	100	3	3	3	3	5.5	5.5	5.5	71.298	0	7.6777	93935000	23	21.4867	21.3415	21.8249	21.6965	21.8368	21.722
g9493.t1	g9493.t1 | organism=Naegleria_fowleri_ATCC_ 30894 | gene_product=Glycoprotein endo-alpha-1,2-mannosidase [GO:0016020,GO:0016798 ]	A0A6A5BDL4	0.200043360392254	1.14873	0.867728193267064	26.641	26.6921	100	3	26.841	26.8721	100	3	9	4	4	22.8	10	10	77.179	0	13.502	1678100000	63	26.7212	26.6921	26.5097	26.6818	26.9692	26.8721
g2158.t1	g2158.t1 | organism=Naegleria_fowleri_ATCC_ 30894	A0A6A5BZK4	0.199406941731773	1.14823	1.045546516535	24.1748	24.1516	100	3	24.3742	24.3149	100	3	10	10	10	50.6	50.6	50.6	29.309	0	84.811	1345700000	131	24.0781	24.2947	24.1516	24.3149	24.5004	24.3073
g2185.t1;g10150.t1	g2185.t1 | organism=Naegleria_fowleri_ATCC_ 30894;g10150.t1 | organism=Naegleria_fowleri_ATCC_ 30894	A0A6A5BBF7	0.198832829793297	1.14777	0.768927835873367	24.4399	24.4529	100	3	24.6387	24.7441	100	3	9	9	9	45.7	45.7	45.7	31.307	0	21.246	1108800000	46	24.4571	24.4529	24.4096	24.403	24.7441	24.769
g1906.t1	g1906.t1 | organism=Naegleria_fowleri_ATCC_ 30894 | gene_product=WD repeat-containing protein 48 homolog [GO:0005515 ]	A0A6A5BUC6	0.198521931966145	1.14752	0.544251354962904	21.3281	21.2474	100	3	21.5266	21.4982	100	3	3	3	3	5.3	5.3	5.3	108.33	0	6.345	84897000	27	21.2474	21.6136	21.1233	21.4982	21.6521	21.4295
g11686.t1	g11686.t1 | organism=Naegleria_fowleri_ATCC_ 30894 | gene_product=Trophinin [GO:0005515,GO:0016021 ]	A0A6A5C8W6	0.198167165120442	1.14724	0.699605081440941	23.11	23.0129	100	3	23.3082	23.2482	100	3	11	11	11	16.3	16.3	16.3	98.368	0	97.262	1268900000	142	23.3264	22.9907	23.0129	23.2482	23.4482	23.2281
g2911.t1	g2911.t1 | organism=Naegleria_fowleri_ATCC_ 30894	A0A6A5BT80	0.197769800821941	1.14692	0	NaN	NaN	33.3333	1	22.6354	22.455	100	3	6	3	3	34	24.3	24.3	33.363	0	8.0372	93890000	5	NaN	22.4376	NaN	23.1195	22.3317	22.455
g7857.t1	g7857.t1 | organism=Naegleria_fowleri_ATCC_ 30894 | gene_product=Amino acid transporter ANT1 [GO:0016021 ]	A0A6A5CAD7	0.197273254394531	1.14653	0.56714467833013	24.0028	24.1119	100	3	24.2001	24.1354	100	3	5	5	5	10.7	10.7	10.7	65.626	0	35.759	450920000	86	23.7438	24.1528	24.1119	24.0991	24.3658	24.1354
g8008.t1	g8008.t1 | organism=Naegleria_fowleri_ATCC_ 30894 | gene_product=Syntaxin-71 [GO:0016021 ]	A0A6A5C0X4	0.196912129720054	1.14624	0.869948512574327	25.3041	25.284	100	3	25.501	25.517	100	3	12	12	12	40.8	40.8	40.8	36.336	0	29.153	1023200000	91	25.1374	25.284	25.491	25.5323	25.517	25.4538
g6275.t1	g6275.t1 | organism=Naegleria_fowleri_ATCC_ 30894 | gene_product=KRR1 small subunit processome component homolog [GO:0003723,GO:0005634 ]	A0A6A5BKB5	0.196399688720703	1.14584	0.322053390611282	22.4216	22.3332	100	3	22.618	22.4627	100	3	5	5	5	19.5	19.5	19.5	42.16	0	9.3949	215190000	44	22.711	22.3332	22.2205	23.0177	22.3736	22.4627
g10697.t1	g10697.t1 | organism=Naegleria_fowleri_ATCC_ 30894 | gene_product=Proliferating cell nuclear antigen [GO:0003677,GO:0005634,GO:0006259,GO:0006275,GO:0030337 ]	A0A6A5C9J0	0.19598897298177	1.14551	0.489133793532951	25.2218	25.1363	100	3	25.4177	25.4115	100	3	17	17	17	78.5	78.5	78.5	29.176	0	132.34	4681200000	249	25.5022	25.1363	25.0267	25.5921	25.2496	25.4115
g7226.t1;g8077.t1	g7226.t1 | organism=Naegleria_fowleri_ATCC_ 30894;g8077.t1 | organism=Naegleria_fowleri_ATCC_ 30894	A0A6A5BLQ4	0.194222450256348	1.14411	0	19.2589	19.2589	66.6667	2	NaN	NaN	33.3333	1	1	1	1	4.4	4.4	4.4	54.855	0.0018625	2.6017	10987000	7	19.4386	NaN	19.0792	19.4531	NaN	NaN
g11088.t1;g11656.t1	g11088.t1 | organism=Naegleria_fowleri_ATCC_ 30894 | gene_product=MORN repeat-containing protein 4 [GO:0043226,GO:0044424,GO:0098858,GO:0120038 ];g11656.t1 | organism=Naegleria_fowleri_ATCC_ 30894 | gene_product=MORN repeat-containing protein 4 [GO:004	A0A6A5CBV5	0.194217046101887	1.1441	0	NaN	NaN	33.3333	1	23.8485	23.779	100	3	3	3	3	9.1	9.1	9.1	58.67	0	5.9237	164620000	28	NaN	23.6543	NaN	23.7602	24.0062	23.779
g5198.t1	g5198.t1 | organism=Naegleria_fowleri_ATCC_ 30894 | gene_product=Ribosomal silencing factor RsfS [GO:0050794 ]	A0A6A5BNL3	0.194124857584637	1.14403	0.670244700008199	23.3685	23.3973	100	3	23.5627	23.574	100	3	6	6	6	30.8	30.8	30.8	34.148	0	17.657	339610000	59	23.1808	23.5275	23.3973	23.574	23.702	23.412
g3016.t1	g3016.t1 | organism=Naegleria_fowleri_ATCC_ 30894 [GO:0006450 ]	A0A6A5BTX3	0.193039894104004	1.14317	0	23.2412	23.2412	66.6667	2	NaN	NaN	33.3333	1	4	4	4	54.3	54.3	54.3	17.386	0	17.933	193240000	26	NaN	23.0509	23.4316	NaN	23.4343	NaN
g6525.t1	g6525.t1 | organism=Naegleria_fowleri_ATCC_ 30894	A0A6A5B830	0.192950566609699	1.1431	0.94849295355761	22.0841	22.0985	100	3	22.2771	22.2487	100	3	4	4	4	17.1	17.1	17.1	45.563	0	8.2455	115670000	30	22.2045	22.0985	21.9493	22.3919	22.2487	22.1905
g12163.t1	g12163.t1 | organism=Naegleria_fowleri_ATCC_ 30894 [GO:0003824 ]	A0A6A5C1H0	0.192516962687176	1.14276	0.365247558975999	20.5071	20.3821	100	3	20.6996	20.8569	100	3	4	4	4	14.6	14.6	14.6	59.517	0	8.7234	41010000	39	20.7689	20.3821	20.3704	20.3464	20.8569	20.8957
g215.t1	g215.t1 | organism=Naegleria_fowleri_ATCC_ 30894 | gene_product=Mevalonate kinase [GO:0004496,GO:0005524,GO:0005737,GO:0008299 ]	A0A6A5CBT2	0.192267100016277	1.14256	0.413733373601731	22.9135	22.7601	100	3	23.1058	23.0523	100	3	7	7	7	21.4	21.4	21.4	51.022	0	58.179	282470000	56	22.7601	22.7056	23.275	23.2603	23.0523	23.0048
g3512.t1	g3512.t1 | organism=Naegleria_fowleri_ATCC_ 30894 | gene_product=PCI domain-containing protein 2 homolog [GO:0003676,GO:0006403,GO:0010467,GO:0016070,GO:0032991,GO:0044260,GO:0044446,GO:0070727 ]	A0A6A5BUV4	0.192143758138023	1.14246	1.29236312355244	21.2079	21.1771	100	3	21.4001	21.4181	100	3	2	2	2	7.6	7.6	7.6	47.509	0.00023095	5.1696	54862000	29	21.3073	21.1393	21.1771	21.472	21.31	21.4181
g8581.t1	g8581.t1 | organism=Naegleria_fowleri_ATCC_ 30894 | gene_product=Phospholipase A I [GO:0006629 ]	A0A6A5BH70	0.192010243733723	1.14235	1.12216290814023	22.3205	22.2886	100	3	22.5125	22.4973	100	3	9	9	9	17.7	17.7	17.7	101.94	0	14.371	172770000	46	22.4464	22.2886	22.2265	22.6001	22.4401	22.4973
g11807.t1	g11807.t1 | organism=Naegleria_fowleri_ATCC_ 30894 [GO:0016021 ]	A0A6A5C2M1	0.191977183024086	1.14233	0.698013477252297	25.0752	24.9757	100	3	25.2672	25.3041	100	3	7	7	7	74.8	74.8	74.8	14.599	0	130.05	2658100000	146	24.9591	25.2909	24.9757	25.3544	25.3041	25.143
g12637.t1	g12637.t1 | organism=Naegleria_fowleri_ATCC_ 30894	A0A6A5C699	0.191712697347004	1.14212	0.433947134520348	23.7768	23.7597	100	3	23.9685	24.0082	100	3	7	7	7	62	62	62	17.614	0	21.126	686560000	101	23.551	24.0197	23.7597	23.7228	24.1746	24.0082
g11489.t1	g11489.t1 | organism=Naegleria_fowleri_ATCC_ 30894 [GO:0004672,GO:0005515,GO:0005524,GO:0006468,GO:0007165,GO:0044424,GO:0048522,GO:0048731 ]	A0A6A5CBC1	0.191452662150063	1.14191	0.631063197486245	23.965	24.0063	100	3	24.1565	24.1174	100	3	10	10	10	27.9	27.9	27.9	51.002	0	20.512	748680000	68	24.0063	23.7237	24.1651	24.246	24.1061	24.1174
g6583.t1	g6583.t1 | organism=Naegleria_fowleri_ATCC_ 30894 | gene_product=Uncharacterized Nudix hydrolase P35G2.12 [GO:0016787 ]	A0A6A5BJG5	0.19141960144043	1.14189	0.527361247997294	22.8103	22.787	100	3	23.0017	22.9566	100	3	5	5	5	37.2	37.2	37.2	23.579	0	12.304	296030000	46	22.5885	22.787	23.0555	22.8825	22.9566	23.166
g6783.t1	g6783.t1 | organism=Naegleria_fowleri_ATCC_ 30894 | gene_product=Uncharacterized membrane protein C20F10.07 [GO:0001786,GO:0005789,GO:0005886,GO:0009723,GO:0009751,GO:0015485,GO:0042632,GO:0042742,GO:0043069,GO:0051179,GO:0070300,GO:0071397,GO:0120020,GO	A0A6A5B6J4	0.190898895263672	1.14147	0.575602734160535	20.8925	20.9269	100	3	21.0834	21.1343	100	3	3	3	3	4.7	4.7	4.7	116.24	0	21.392	63030000	35	20.737	21.0137	20.9269	21.2665	20.8496	21.1343
g9943.t1	g9943.t1 | organism=Naegleria_fowleri_ATCC_ 30894 | gene_product=Membrane-associated progesterone receptor component 1 [GO:0016020 ]	A0A6A5BCA4	0.190752029418945	1.14136	0.574449583128299	24.906	24.8327	100	3	25.0968	25.0535	100	3	7	7	7	50.3	50.3	50.3	18.846	0	30.181	1464000000	97	25.1461	24.7393	24.8327	24.9816	25.0535	25.2553
g7831.t1	g7831.t1 | organism=Naegleria_fowleri_ATCC_ 30894	A0A6A5C827	0.190340042114258	1.14103	0	NaN	NaN	33.3333	1	23.2855	23.2855	66.6667	2	2	2	2	17.1	17.1	17.1	20.695	0	18.192	169340000	27	NaN	NaN	23.0952	NaN	23.2567	23.3144
g6647.t1	g6647.t1 | organism=Naegleria_fowleri_ATCC_ 30894	A0A6A5B9T7	0.189990361531574	1.14076	0.755332180309209	24.6268	24.6449	100	3	24.8168	24.7657	100	3	37	5	1	50.8	9.7	2.1	109.5	0	12.601	1261700000	73	24.6449	24.7864	24.449	24.7657	24.9395	24.7452
g12005.t1	g12005.t1 | organism=Naegleria_fowleri_ATCC_ 30894	A0A6A5C6M7	0.189986228942871	1.14075	0.549958351870557	22.4902	22.505	100	3	22.6802	22.6802	66.6667	2	3	3	3	9.9	9.9	9.9	52.811	0.00041762	3.7752	99276000	17	22.411	22.5546	22.505	22.8608	NaN	22.4996
g8933.t1	g8933.t1 | organism=Naegleria_fowleri_ATCC_ 30894 | gene_product=Ubiquitin carboxyl-terminal hydrolase 40 [GO:0016579,GO:0036459 ]	A0A6A5BF76	0.188778241475422	1.1398	0.256499571100039	21.4476	21.4476	66.6667	2	21.6364	21.5795	100	3	2	2	2	2.2	2.2	2.2	156.62	0.00040486	3.443	54684000	17	21.4744	21.4208	NaN	21.5795	21.2877	22.0419
g2748.t1	g2748.t1 | organism=Naegleria_fowleri_ATCC_ 30894	A0A6A5BJV4	0.188644409179688	1.13969	0.50514102553571	24.2613	24.2557	100	3	24.4499	24.3923	100	3	9	9	9	27.5	27.5	27.5	48.784	0	47.66	787280000	77	24.5254	24.2557	24.0027	24.3923	24.575	24.3825
g1656.t1	g1656.t1 | organism=Naegleria_fowleri_ATCC_ 30894 [GO:0003676 ]	A0A6A5BMS8	0.188454310099285	1.13954	1.23077531592821	22.5869	22.5583	100	3	22.7753	22.7759	100	3	7	7	7	18.6	18.6	18.6	65.005	0	20.54	280890000	45	22.6534	22.5489	22.5583	22.8853	22.7759	22.6647
g8498.t1	g8498.t1 | organism=Naegleria_fowleri_ATCC_ 30894	A0A6A5BFM3	0.187709808349609	1.13895	0.754805273268548	26.29	26.2731	100	3	26.4777	26.3832	100	3	12	12	12	43.9	43.9	43.9	37.748	0	31.006	3331300000	147	26.2419	26.3551	26.2731	26.6955	26.3545	26.3832
g12418.t1	g12418.t1 | organism=Naegleria_fowleri_ATCC_ 30894 | gene_product=Unknown protein NLV016 from 2D-PAGE (Fragment)	A0A6A5C3V6	0.187399546305336	1.13871	0.382303441788466	28.2079	28.2562	100	3	28.3953	28.2399	100	3	11	4	4	84	43.1	43.1	20.089	0	62.606	6082200000	128	28.3139	28.2562	28.0536	28.172	28.7741	28.2399
g8063.t1;g7239.t1	g8063.t1 | organism=Naegleria_fowleri_ATCC_ 30894 | gene_product=30S ribosomal protein S18 [GO:0003735,GO:0005840,GO:0006412 ];g7239.t1 | organism=Naegleria_fowleri_ATCC_ 30894 | gene_product=30S ribosomal protein S18 [GO:0003735,GO:0005840,GO:0006412	A0A6A5BGD5	0.18731689453125	1.13864	3.53931804146551	25.2296	25.2238	100	3	25.417	25.4175	100	3	15	15	15	54	54	54	45.877	0	105.16	3734600000	249	25.2095	25.2557	25.2238	25.4305	25.403	25.4175
g3972.t1	g3972.t1 | organism=Naegleria_fowleri_ATCC_ 30894	A0A6A5BWM2	0.18695894877116	1.13836	1.02038238006731	21.8348	21.8805	100	3	22.0218	22.0068	100	3	4	4	4	9.8	9.8	9.8	70.407	0	10.548	107220000	28	21.9031	21.7208	21.8805	21.919	22.1394	22.0068
g9457.t1	g9457.t1 | organism=Naegleria_fowleri_ATCC_ 30894 | gene_product=Glutathione peroxidase homolog [GO:0004602,GO:0006979,GO:0055114 ]	A0A6A5AWI4	0.186521530151367	1.13802	0.849007477071165	27.6244	27.6078	100	3	27.8109	27.7763	100	3	11	11	1	71.1	71.1	7.2	22.419	0	72.871	8556700000	226	27.5033	27.7621	27.6078	27.7125	27.944	27.7763
g8336.t1	g8336.t1 | organism=Naegleria_fowleri_ATCC_ 30894 | gene_product=Protein C2-DOMAIN ABA-RELATED 11 [GO:0005509,GO:0005543,GO:0005634,GO:0005773,GO:0005829,GO:0005886,GO:0009789,GO:0042803,GO:0043621,GO:1901002 ]	A0A6A5BJ92	0.186395009358723	1.13792	0.451971227402954	24.4398	24.4538	100	3	24.6262	24.7068	100	3	5	5	5	25.2	25.2	25.2	34.616	0	27.622	1060700000	72	24.4538	24.7045	24.1611	24.7116	24.7068	24.4601
g11029.t1	g11029.t1 | organism=Naegleria_fowleri_ATCC_ 30894 [GO:0016021 ]	A0A6A5C7E8	0.185822804768879	1.13747	0.657116932808893	22.1515	22.1351	100	3	22.3373	22.3209	100	3	4	4	4	15.1	15.1	15.1	44.116	0.00078018	3.0043	110330000	19	21.9956	22.1351	22.3237	22.4933	22.3209	22.1977
g3822.t1	g3822.t1 | organism=Naegleria_fowleri_ATCC_ 30894	A0A6A5BW68	0.185718536376953	1.13738	0.371103336705753	23.8852	23.9892	100	3	24.0709	24.1152	100	3	2	2	2	27.1	27.1	27.1	16.451	0.00041537	3.7144	337750000	22	24.1338	23.9892	23.5326	24.1152	23.8705	24.2269
g4728.t1	g4728.t1 | organism=Naegleria_fowleri_ATCC_ 30894	A0A6A5BME7	0.185569763183594	1.13727	1.59503733251585	23.3193	23.2945	100	3	23.5049	23.5009	100	3	10	10	10	39.9	39.9	39.9	36.071	0	22.125	653760000	106	23.2446	23.4188	23.2945	23.5009	23.4848	23.5289
g11606.t1	g11606.t1 | organism=Naegleria_fowleri_ATCC_ 30894	A0A6A5C4K5	0.185335795084633	1.13708	0.430706036711713	23.7904	23.828	100	3	23.9757	24.1105	100	3	5	5	5	46.5	46.5	46.5	19.569	0	8.9202	447580000	29	23.649	23.828	23.894	24.1765	23.6401	24.1105
g6212.t1	g6212.t1 | organism=Naegleria_fowleri_ATCC_ 30894 [GO:0002161,GO:0106074 ]	A0A6A5BKP7	0.185178756713867	1.13696	0.716073935689621	22.8164	22.8135	100	3	23.0016	22.9936	100	3	8	8	8	33.5	33.5	33.5	31.984	0	20.68	470110000	60	22.8135	22.697	22.9386	22.9936	23.1707	22.8404
g527.t1	g527.t1 | organism=Naegleria_fowleri_ATCC_ 30894 | gene_product=Myosin-5 [GO:0005515,GO:0007275,GO:0016043,GO:0048869,GO:0051640 ]	A0A6A5CH62	0.184837977091469	1.13669	0.442716809262096	22.7799	22.7553	100	3	22.9648	22.9438	100	3	5	5	5	10.2	10.2	10.2	95.367	0	22.009	227180000	52	22.5076	22.7553	23.0768	23.0962	22.9438	22.8542
g5609.t1	g5609.t1 | organism=Naegleria_fowleri_ATCC_ 30894 [GO:0005515 ]	A0A6A5BQB2	0.184796651204426	1.13666	0.763167407010653	22.8663	22.8608	100	3	23.0511	23.1173	100	3	6	6	2	19.5	19.5	4.8	48.164	0	32.966	274430000	61	22.7521	22.986	22.8608	22.8757	23.1604	23.1173
g2855.t1	g2855.t1 | organism=Naegleria_fowleri_ATCC_ 30894	A0A6A5BXK1	0.184677759806313	1.13656	1.17869317211144	24.4162	24.4582	100	3	24.6009	24.5668	100	3	3	3	3	10.3	10.3	10.3	59.778	0	7.3368	340240000	31	24.3098	24.4806	24.4582	24.5668	24.5355	24.7003
g1874.t1	g1874.t1 | organism=Naegleria_fowleri_ATCC_ 30894 | gene_product=Cysteine--tRNA ligase, cytoplasmic [GO:0004817,GO:0005524,GO:0006423 ]	A0A6A5BWW9	0.184559504191082	1.13647	1.35770851074939	22.4699	22.4767	100	3	22.6545	22.6545	66.6667	2	3	3	3	5.6	5.6	5.6	88.621	0.0009542	2.8181	96434000	6	22.4767	22.4769	22.4562	NaN	22.7273	22.5817
g5985.t1	g5985.t1 | organism=Naegleria_fowleri_ATCC_ 30894 | gene_product=General transcriptional corepressor tupA [GO:0000122,GO:0003714,GO:0005634,GO:0042393 ]	A0A6A5BB90	0.184553782145183	1.13647	0.839087669021596	23.5586	23.5298	100	3	23.7431	23.7731	100	3	14	14	14	29.4	29.4	29.4	81.585	0	34.356	841730000	81	23.5242	23.6218	23.5298	23.7731	23.8942	23.5621
g11601.t1	g11601.t1 | organism=Naegleria_fowleri_ATCC_ 30894	A0A6A5C6F9	0.184470494588219	1.1364	0.604537705147407	23.8159	23.7451	100	3	24.0004	24.0061	100	3	6	6	6	18.2	18.2	18.2	59.413	0	23.117	414210000	48	23.7451	23.6493	24.0532	24.0061	24.1048	23.8902
g9541.t1	g9541.t1 | organism=Naegleria_fowleri_ATCC_ 30894 | gene_product=Dihydrolipoyllysine-residue succinyltransferase component of 2-oxoglutarate dehydrogenase complex, mitochondrial [GO:0004149,GO:0006099,GO:0045252 ]	A0A6A5AWE5	0.184398015340172	1.13634	1.08451792885835	28.1808	28.1605	100	3	28.3652	28.393	100	3	22	22	21	61.3	61.3	61.3	45.054	0	323.31	33469000000	884	28.1605	28.2269	28.1551	28.221	28.4817	28.393
g3481.t1	g3481.t1 | organism=Naegleria_fowleri_ATCC_ 30894 | gene_product=Transcription elongation factor SPT5 [GO:0003735,GO:0005634,GO:0005840,GO:0006357,GO:0006412,GO:0032784 ]	A0A6A5BX35	0.184219360351563	1.1362	0.466337892912031	22.6974	22.6009	100	3	22.8816	22.7944	100	3	7	7	7	10.4	10.4	10.4	103.2	0	11.734	246610000	18	22.5991	22.8923	22.6009	23.1564	22.6941	22.7944
g8305.t1	g8305.t1 | organism=Naegleria_fowleri_ATCC_ 30894 | gene_product=Putative pentatricopeptide repeat-containing protein At2g02150 [GO:0005515 ]	A0A6A5BGJ0	0.183944702148438	1.13599	0.263106945412248	22.8795	22.8295	100	3	23.0635	23.0066	100	3	9	9	9	18.3	18.3	18.3	99.228	0	34.724	218570000	44	22.4747	22.8295	23.3343	22.8812	23.3026	23.0066
g9215.t1	g9215.t1 | organism=Naegleria_fowleri_ATCC_ 30894	A0A6A5BBH7	0.18361028035482	1.13572	0.190490442150137	26.3942	26.2981	100	3	26.5778	26.8977	100	3	3	3	3	51.9	51.9	51.9	9.095	0	45.794	2211800000	125	26.1603	26.7242	26.2981	25.9225	26.9133	26.8977
g3225.t1;g3225.t2	g3225.t1 | organism=Naegleria_fowleri_ATCC_ 30894 | gene_product=Glucosidase 2 subunit beta [GO:0005515 ];g3225.t2 | organism=Naegleria_fowleri_ATCC_ 30894 | gene_product=Glucosidase 2 subunit beta [GO:0005515 ]	A0A6A5BJ14	0.183483759562176	1.13562	0.902750738544242	23.4777	23.4556	100	3	23.6612	23.6177	100	3	14	14	14	21.1	21.1	21.1	83.551	0	51.543	1029800000	128	23.4556	23.3494	23.6282	23.6072	23.6177	23.7588
g406.t1	g406.t1 | organism=Naegleria_fowleri_ATCC_ 30894 | gene_product=Ras-related protein rapA [GO:0000281,GO:0003924,GO:0005525,GO:0005829,GO:0005938,GO:0006935,GO:0006972,GO:0006997,GO:0009409,GO:0017160,GO:0022407,GO:0030250,GO:0030587,GO:0030838,GO:0031032	A0A6A5C5D5	0.183320363362629	1.13549	0.496826808434012	22.4457	22.4774	100	3	22.629	22.6294	100	3	4	4	4	29.5	29.5	29.5	23.207	0	15.317	173380000	17	22.6674	22.4774	22.1921	22.6294	22.4853	22.7722
g82.t1	g82.t1 | organism=Naegleria_fowleri_ATCC_ 30894 | gene_product=Nuclease EXOG, mitochondrial [GO:0003676,GO:0004519,GO:0016020,GO:0046872,GO:0090305 ]	A0A6A5C3R3	0.183276494344074	1.13546	0.41084423858325	23.6834	23.721	100	3	23.8667	23.8986	100	3	9	9	9	31.6	31.6	31.6	50.949	0	17.19	681070000	67	23.4866	23.8427	23.721	23.5783	24.1233	23.8986
g2517.t1	g2517.t1 | organism=Naegleria_fowleri_ATCC_ 30894 | gene_product=17.8 kDa class I heat shock protein [GO:0005783,GO:0006457,GO:0006979,GO:0009408,GO:0009651,GO:0043621,GO:0051259 ]	A0A6A5BNQ0	0.183087031046551	1.13531	0.266797111553314	25.2705	25.4239	100	3	25.4536	25.445	100	3	12	6	6	71.3	50.7	50.7	17.403	0	21.499	1892200000	95	24.8743	25.4239	25.5133	25.1323	25.7833	25.445
g2826.t1	g2826.t1 | organism=Naegleria_fowleri_ATCC_ 30894 | gene_product=Proofreading thioesterase EntH	A0A6A5BV49	0.182924270629883	1.13518	0	22.6125	22.6125	66.6667	2	NaN	NaN	33.3333	1	3	3	3	10.9	10.9	10.9	48.638	0	6.3023	136130000	13	22.3976	NaN	22.8274	NaN	22.7954	NaN
g3652.t1;g4625.t1	g3652.t1 | organism=Naegleria_fowleri_ATCC_ 30894 | gene_product=DEAD-box ATP-dependent RNA helicase 27 [GO:0003676,GO:0005524 ];g4625.t1 | organism=Naegleria_fowleri_ATCC_ 30894 | gene_product=DEAD-box ATP-dependent RNA helicase 27 [GO:0003676,GO:0005	A0A6A5BVM0	0.18263053894043	1.13495	1.23776199607799	25.2911	25.2459	100	3	25.4737	25.5017	100	3	21	21	21	61.6	61.6	61.6	58.509	0	302.1	4566600000	310	25.2459	25.2179	25.4094	25.4038	25.5156	25.5017
g13259.t1	g13259.t1 | organism=Naegleria_fowleri_ATCC_ 30894 | gene_product=Nuclear pore complex protein NUP88 [GO:0000055,GO:0000056,GO:0017056 ]	A0A6A5BZD5	0.182301839192707	1.13469	0	NaN	NaN	33.3333	1	21.9427	22.0055	100	3	6	6	6	12.1	12.1	12.1	78.189	0	7.8114	85435000	21	NaN	21.7604	NaN	21.8007	22.0055	22.0218
g3924.t1	g3924.t1 | organism=Naegleria_fowleri_ATCC_ 30894 | gene_product=Nicotinate-nucleotide pyrophosphorylase [carboxylating] [GO:0004514,GO:0009435 ]	A0A6A5BSG8	0.182163874308269	1.13458	0.250817482352901	22.937	22.983	100	3	23.1192	23.0245	100	3	4	4	4	14	14	14	41.045	0	8.4982	179730000	29	22.983	22.7776	23.0504	23.0245	23.6374	22.6956
g12803.t1	g12803.t1 | organism=Naegleria_fowleri_ATCC_ 30894 | gene_product=Rab-like protein 6 [GO:0003924,GO:0005525 ]	A0A6A5C6B1	0.181831359863281	1.13432	0.598786496149206	23.9187	23.9563	100	3	24.1005	24.0337	100	3	10	10	10	17.8	17.8	17.8	87.58	0	142.16	631200000	96	24.0076	23.792	23.9563	24.0337	24.3323	23.9354
g10809.t1	g10809.t1 | organism=Naegleria_fowleri_ATCC_ 30894 [GO:0005515 ]	A0A6A5CAZ6	0.18149693806966	1.13406	0.389643987493509	23.1273	23.1952	100	3	23.3088	23.3872	100	3	8	8	8	24.5	24.5	24.5	63.053	0	37.911	411170000	63	22.9304	23.1952	23.2562	22.9848	23.3872	23.5544
g12850.t1	g12850.t1 | organism=Naegleria_fowleri_ATCC_ 30894 | gene_product=Mitochondrial inner membrane protease atp23 [GO:0004222,GO:0006508,GO:0046872 ]	A0A6A5C2T2	0.181454340616863	1.13403	0.767423168580009	23.3332	23.3211	100	3	23.5147	23.4992	100	3	7	7	7	34.2	34.2	34.2	25.964	0	18.241	423850000	63	23.1669	23.5116	23.3211	23.597	23.4478	23.4992
g12831.t1	g12831.t1 | organism=Naegleria_fowleri_ATCC_ 30894 | gene_product=5-demethoxyubiquinone hydroxylase, mitochondrial [GO:0006744,GO:0055114 ]	A0A6A5BSK6	0.181161244710285	1.1338	1.14377362222423	25.7082	25.686	100	3	25.8893	25.8495	100	3	9	9	9	48.5	48.5	48.5	32.942	0	47.54	1858500000	141	25.6421	25.7964	25.686	25.8137	26.0048	25.8495
g3428.t1	g3428.t1 | organism=Naegleria_fowleri_ATCC_ 30894 | gene_product=Nucleolar protein 6 [GO:0005634 ]	A0A6A5BQT1	0.180982907613117	1.13366	0.194007833211962	20.6964	20.6964	66.6667	2	20.8774	21.0009	100	3	7	7	7	10.2	10.2	10.2	133.46	0	12.892	58102000	24	20.4913	NaN	20.9015	21.0009	21.2225	20.4088
g4115.t1	g4115.t1 | organism=Naegleria_fowleri_ATCC_ 30894 | gene_product=Elongation factor Ts [GO:0003746,GO:0005515,GO:0005739,GO:0006414 ]	A0A6A5BSP4	0.180975596110027	1.13365	0.878254808355955	26.8131	26.8289	100	3	26.994	27.0718	100	3	24	24	24	67.5	67.5	67.5	43.807	0	222.63	15281000000	471	26.7262	26.884	26.8289	26.826	27.0843	27.0718
g4699.t1	g4699.t1 | organism=Naegleria_fowleri_ATCC_ 30894 | gene_product=FACT complex subunit POB3 [GO:0003677,GO:0005634,GO:0005694,GO:0006260,GO:0006974 ]	A0A6A5BDR0	0.180442810058594	1.13323	0.75262720728454	23.7796	23.806	100	3	23.9601	23.8863	100	3	15	15	6	39.9	39.9	17.1	63.713	0	73.936	1308200000	149	23.8758	23.6572	23.806	24.1379	23.856	23.8863
g3403.t1	g3403.t1 | organism=Naegleria_fowleri_ATCC_ 30894 | gene_product=Autocrine proliferation repressor protein A [GO:0005102,GO:0009987,GO:0050789,GO:0098772 ]	A0A6A5BST5	0.179831822713215	1.13275	0.428394691513462	22.9139	23.0555	100	3	23.0937	23.1866	100	3	4	4	4	11.3	11.3	11.3	58.019	0	8.4182	184870000	39	23.0687	22.6175	23.0555	22.8918	23.2028	23.1866
g10279.t1	g10279.t1 | organism=Naegleria_fowleri_ATCC_ 30894	A0A6A5C9K2	0.179756164550781	1.13269	0.568228827335043	23.6153	23.555	100	3	23.795	23.8342	100	3	8	8	8	29.3	29.3	29.3	44.605	0	21.758	549520000	59	23.4201	23.555	23.8708	23.7073	23.8342	23.8436
g11816.t1	g11816.t1 | organism=Naegleria_fowleri_ATCC_ 30894 [GO:0005515,GO:0006355,GO:0016772 ]	A0A6A5C9C7	0.179535865783691	1.13252	0.492659727980343	21.662	21.7619	100	3	21.8415	21.8415	66.6667	2	3	3	3	5.1	5.1	5.1	75.606	0.002203	2.4549	72329000	11	21.7928	21.4311	21.7619	21.8759	21.8071	NaN
g6501.t1	g6501.t1 | organism=Naegleria_fowleri_ATCC_ 30894 | gene_product=DNA-directed RNA polymerases I, II, and III subunit RPABC3 [GO:0003899,GO:0005665,GO:0005666,GO:0005736,GO:0006366,GO:0006383 ]	A0A6A5BNI1	0.179484685262043	1.13248	0.207592813058148	21.7568	21.7568	66.6667	2	21.9363	21.9174	100	3	3	3	3	29.1	29.1	29.1	16.711	0	44.15	162920000	27	21.6863	NaN	21.8273	21.5148	21.9174	22.3768
g2476.t1	g2476.t1 | organism=Naegleria_fowleri_ATCC_ 30894	A0A6A5BTV9	0.179433822631836	1.13244	0.622500436540996	23.0102	23.0787	100	3	23.1896	23.151	100	3	7	7	7	19.6	19.6	19.6	61.593	0	24.255	373280000	75	22.7717	23.0787	23.1801	23.151	23.2727	23.145
g3805.t1	g3805.t1 | organism=Naegleria_fowleri_ATCC_ 30894 [GO:0006869,GO:0008289,GO:0032865,GO:0045040 ]	A0A6A5BR06	0.179354667663574	1.13238	0.10197218251756	22.0317	22.0317	66.6667	2	22.211	22.211	66.6667	2	4	4	4	11.6	11.6	11.6	62.224	0	12.644	100500000	31	NaN	21.6843	22.379	21.7309	NaN	22.6912
g9718.t1	g9718.t1 | organism=Naegleria_fowleri_ATCC_ 30894 | gene_product=Lipoamide acyltransferase component of branched-chain alpha-keto acid dehydrogenase complex, mitochondrial [GO:0005737,GO:0016746 ]	A0A6A5BA94	0.179300308227539	1.13233	0.550770529139443	26.2962	26.2827	100	3	26.4755	26.5562	100	3	18	18	18	46.8	46.8	46.8	56.436	0	185.31	6809000000	428	26.1241	26.4818	26.2827	26.2761	26.5562	26.5942
g3184.t1	g3184.t1 | organism=Naegleria_fowleri_ATCC_ 30894 | gene_product=Low molecular weight phosphotyrosine protein phosphatase [GO:0003993,GO:0004726,GO:0005737,GO:0006470 ]	A0A6A5BT12	0.178678512573242	1.13185	1.25333142061252	22.917	22.8804	100	3	23.0957	23.0798	100	3	7	7	7	47.5	47.5	47.5	21.181	0	14.007	309690000	58	22.8804	23.0347	22.8359	23.0798	23.1522	23.055
g12054.t1	g12054.t1 | organism=Naegleria_fowleri_ATCC_ 30894 | gene_product=Prefoldin subunit 3 [GO:0006457,GO:0016272 ]	A0A6A5BVU8	0.178339004516602	1.13158	0.492427084833089	25.3926	25.4983	100	3	25.5709	25.5416	100	3	8	8	8	45	45	45	23.493	0	61.458	3227400000	201	25.4983	25.125	25.5544	25.4454	25.7257	25.5416
g3449.t1	g3449.t1 | organism=Naegleria_fowleri_ATCC_ 30894 | gene_product=Uracil phosphoribosyltransferase [GO:0000166,GO:0004845,GO:0006223,GO:0009116,GO:0043167 ]	A0A6A5BKC8	0.17777887980143	1.13114	0.703626232715982	24.2176	24.2444	100	3	24.3954	24.3517	100	3	7	7	7	46.8	46.8	46.8	24.749	0	51.598	546700000	56	24.2444	24.1242	24.2844	24.5947	24.3517	24.2399
g7038.t1;g6721.t1	g7038.t1 | organism=Naegleria_fowleri_ATCC_ 30894 | gene_product=Protein lap4 [GO:0005089,GO:0035023 ];g6721.t1 | organism=Naegleria_fowleri_ATCC_ 30894 | gene_product=Protein lap4 [GO:0005089,GO:0035023 ]	A0A6A5BIS4	0.177202224731445	1.13069	0.342717001381568	22.5427	22.5164	100	3	22.7199	22.7367	100	3	7	7	7	11.1	11.1	11.1	116.92	0	7.8569	225650000	24	22.5164	22.9246	22.1871	22.7377	22.6853	22.7367
g5848.t1	g5848.t1 | organism=Naegleria_fowleri_ATCC_ 30894 | gene_product=Putative pterin-4-alpha-carbinolamine dehydratase [GO:0006729,GO:0008124 ]	A0A6A5BND7	0.176998138427734	1.13053	0.899457471713474	25.36	25.3174	100	3	25.537	25.537	100	3	10	10	10	81.6	81.6	81.6	12.284	0	25.939	3292600000	142	25.2293	25.5334	25.3174	25.537	25.509	25.5651
g957.t1	g957.t1 | organism=Naegleria_fowleri_ATCC_ 30894 | gene_product=Smr domain-containing protein C11H11.03c [GO:0003723 ]	A0A6A5BZP8	0.176614761352539	1.13023	0	21.2782	21.2782	66.6667	2	NaN	NaN	33.3333	1	5	5	5	18.7	18.7	18.7	36.267	0	8.2745	98343000	16	NaN	21.0447	21.5118	21.4548	NaN	NaN
g2190.t1;g10153.t1	g2190.t1 | organism=Naegleria_fowleri_ATCC_ 30894 | gene_product=RCC1 and BTB domain-containing protein 2 [GO:0005515 ];g10153.t1 | organism=Naegleria_fowleri_ATCC_ 30894 | gene_product=RCC1 and BTB domain-containing protein 2 [GO:0005515 ]	A0A6A5BZW6	0.176567077636719	1.13019	0	22.0464	21.9509	100	3	NaN	NaN	33.3333	1	6	6	6	8.7	8.7	8.7	122.79	0	29.266	90584000	15	21.9509	21.9174	22.271	NaN	22.223	NaN
g4173.t1	g4173.t1 | organism=Naegleria_fowleri_ATCC_ 30894 | gene_product=Proline dehydrogenase 1, mitochondrial [GO:0004657,GO:0006562,GO:0055114 ]	A0A6A5BRZ8	0.176540374755859	1.13017	0.256161441646554	21.5281	21.5067	100	3	21.7047	21.6637	100	3	7	7	7	17.9	17.9	17.9	64.399	0	11.385	119510000	48	21.1077	21.9699	21.5067	21.5309	21.6637	21.9194
g2308.t1	g2308.t1 | organism=Naegleria_fowleri_ATCC_ 30894	A0A6A5BXJ4	0.176227569580078	1.12993	0.275772545610864	24.3628	24.3042	100	3	24.5391	24.6638	100	3	5	5	5	41.6	41.6	41.6	16.839	0	57.225	893710000	86	24.108	24.6763	24.3042	24.1565	24.7968	24.6638
g12865.t1	g12865.t1 | organism=Naegleria_fowleri_ATCC_ 30894 [GO:0005743,GO:0032979 ]	A0A6A5BV32	0.175698598225914	1.12951	1.02386875583888	24.9103	24.8676	100	3	25.086	25.1222	100	3	9	9	9	46.1	46.1	46.1	30.856	0	32.905	1835900000	110	24.8191	25.0442	24.8676	25.0012	25.1222	25.1347
g12283.t1	g12283.t1 | organism=Naegleria_fowleri_ATCC_ 30894	A0A6A5C1T0	0.175331115722656	1.12922	0.755803444763481	28.5909	28.5701	100	3	28.7662	28.6763	100	3	6	6	6	46.8	46.8	46.8	15.713	0	91.86	12253000000	136	28.5393	28.6632	28.5701	28.6763	28.9657	28.6566
g12048.t1	g12048.t1 | organism=Naegleria_fowleri_ATCC_ 30894 | gene_product=MICOS complex subunit MIC60 [GO:0005739,GO:0016020 ]	A0A6A5BY28	0.175116856892902	1.12906	0.489176634605997	26.5457	26.5489	100	3	26.7209	26.7017	100	3	26	26	26	52.1	52.1	52.1	70.942	0	211.45	6104400000	351	26.3289	26.5489	26.7594	26.5682	26.8926	26.7017
g3634.t1	g3634.t1 | organism=Naegleria_fowleri_ATCC_ 30894	A0A6A5BSH1	0.175034205118816	1.12899	0.34438597784852	23.7795	23.8654	100	3	23.9545	23.9421	100	3	8	8	1	19.5	19.5	2.3	78.419	0	39.482	457990000	84	23.4082	23.8654	24.0647	23.8208	23.9421	24.1005
g4495.t1	g4495.t1 | organism=Naegleria_fowleri_ATCC_ 30894 | gene_product=Peptidyl-prolyl cis-trans isomerase A1 [GO:0000413,GO:0003755,GO:0005739,GO:0016018,GO:0042026,GO:0051082 ]	A0A6A5BNP4	0.174815495808918	1.12882	1.23398131203012	31.1862	31.1966	100	3	31.361	31.3592	100	3	12	12	11	72.7	72.7	72.7	18.201	0	323.31	129050000000	1100	31.1966	31.1453	31.2167	31.2527	31.4711	31.3592
g5322.t1	g5322.t1 | organism=Naegleria_fowleri_ATCC_ 30894	A0A6A5BRF4	0.172869364420574	1.1273	0.733863013971719	24.2752	24.2513	100	3	24.4481	24.4188	100	3	8	8	8	35.2	35.2	35.2	36.777	0	28.72	912490000	115	24.2196	24.3547	24.2513	24.4188	24.634	24.2915
g2245.t1	g2245.t1 | organism=Naegleria_fowleri_ATCC_ 30894 | gene_product=Thioredoxin C-1 [GO:0005515,GO:0005623,GO:0045454 ]	A0A6A5BYK1	0.17253812154134	1.12704	0.898730157249954	25.2834	25.2692	100	3	25.4559	25.4891	100	3	13	13	13	42.9	42.9	42.9	45.913	0	68.382	2817000000	243	25.3253	25.2557	25.2692	25.2915	25.4891	25.5872
g13305.t1	g13305.t1 | organism=Naegleria_fowleri_ATCC_ 30894 | gene_product=Pyruvate dehydrogenase E1 component subunit beta, mitochondrial [GO:0004739,GO:0005967,GO:0006086,GO:0006096,GO:0042645,GO:0055114 ]	A0A6A5C231	0.172505060831703	1.12701	0.653985228662444	28.4456	28.3896	100	3	28.6181	28.7097	100	3	18	18	18	71.4	71.4	71.4	39.932	0	154.32	29095000000	723	28.3896	28.5781	28.3691	28.4201	28.7097	28.7246
g4245.t1	g4245.t1 | organism=Naegleria_fowleri_ATCC_ 30894 | gene_product=Transcription factor BTF3 [GO:0044444 ]	A0A6A5BT48	0.172267913818359	1.12683	1.04996443524267	28.0707	28.0768	100	3	28.2429	28.2446	100	3	8	8	8	68.9	68.9	68.9	20.024	0	196.13	11070000000	266	28.0768	28.1051	28.03	28.2446	28.1141	28.3701
g12931.t1	g12931.t1 | organism=Naegleria_fowleri_ATCC_ 30894 | gene_product=NADH-ubiquinone oxidoreductase 14.8 kDa subunit [GO:0005743,GO:0009987,GO:0070469 ]	A0A6A5BST7	0.172252655029297	1.12682	1.14444394346971	26.4364	26.4685	100	3	26.6086	26.5627	100	3	8	8	8	44.1	44.1	44.1	20.817	0	61.383	5995000000	211	26.4685	26.5036	26.3371	26.5559	26.7074	26.5627
g7170.t1	g7170.t1 | organism=Naegleria_fowleri_ATCC_ 30894	A0A6A5B4U7	0.172080993652344	1.12668	0.575124300681079	26.7407	26.6721	100	3	26.9128	26.8572	100	3	6	6	6	59.3	59.3	59.3	13.076	0	31.62	3148400000	90	26.6721	26.8861	26.664	26.8572	27.1278	26.7534
g3705.t1	g3705.t1 | organism=Naegleria_fowleri_ATCC_ 30894 | gene_product=SAGA-associated factor 29 homolog B [GO:0000124 ]	A0A6A5BQS4	0.172009785970051	1.12663	0	20.8028	20.8138	100	3	NaN	NaN	33.3333	1	2	2	2	11.7	11.7	11.7	41.023	0.00023568	5.4326	52741000	24	20.8954	20.8138	20.6993	NaN	20.9748	NaN
g2415.t1	g2415.t1 | organism=Naegleria_fowleri_ATCC_ 30894	A0A6A5BZ31	0.171868006388344	1.12652	0.527707032583126	21.8093	21.7693	100	3	21.9812	21.976	100	3	6	6	6	13.2	13.2	13.2	61.857	0	18.566	150230000	45	21.6128	21.7693	22.0458	21.976	21.8673	22.1001
g5468.t1	g5468.t1 | organism=Naegleria_fowleri_ATCC_ 30894	A0A6A5BN33	0.171835581461586	1.12649	1.28043428698171	23.9145	23.8937	100	3	24.0863	24.1173	100	3	4	4	4	48.7	48.7	48.7	17.242	0	32.216	441420000	22	23.8937	23.9986	23.8512	24.1444	23.9973	24.1173
g5236.t1	g5236.t1 | organism=Naegleria_fowleri_ATCC_ 30894 | gene_product=Adrenodoxin-like protein, mitochondrial [GO:0009055,GO:0022900,GO:0051537 ]	A0A6A5BSN5	0.171825408935547	1.12648	0.445255850130416	25.7907	25.8178	100	3	25.9625	25.9847	100	3	10	10	10	67.4	67.4	67.4	20.061	0	28.097	3656300000	163	25.541	26.0132	25.8178	25.7906	25.9847	26.1121
g2616.t1	g2616.t1 | organism=Naegleria_fowleri_ATCC_ 30894 | gene_product=Ufm1-specific protease 2 [GO:0005737,GO:0008234,GO:0043231 ]	A0A6A5BUL4	0.171546300252277	1.12626	0.808197358498792	23.4466	23.3944	100	3	23.6181	23.6315	100	3	11	11	11	24.7	24.7	24.7	82.983	0	38.28	428240000	67	23.3456	23.3944	23.5997	23.5085	23.7144	23.6315
g5102.t1	g5102.t1 | organism=Naegleria_fowleri_ATCC_ 30894 | gene_product=Uncharacterized protein YpgQ	A0A6A5BQQ0	0.171092987060547	1.12591	0.279304648742966	25.0943	25.0138	100	3	25.2654	25.3749	100	3	12	12	12	64.5	64.5	64.5	30.299	0	32.018	2346600000	106	24.9723	25.0138	25.2967	24.8338	25.3749	25.5873
g12794.t1	g12794.t1 | organism=Naegleria_fowleri_ATCC_ 30894 | gene_product=Transmembrane emp24 domain-containing protein 9 [GO:0016020 ]	A0A6A5C018	0.170876185099285	1.12574	0.479155324819831	23.7869	23.8445	100	3	23.9578	23.8872	100	3	4	4	4	35.4	35.4	35.4	24.632	0	19.614	412330000	47	23.8445	23.5426	23.9737	23.8872	23.8543	24.1319
g5627.t1	g5627.t1 | organism=Naegleria_fowleri_ATCC_ 30894	A0A6A5BCJ2	0.170808792114258	1.12569	0.645887062999661	27.3832	27.3453	100	3	27.554	27.5132	100	3	10	10	8	47.3	47.3	42	28.686	0	213.5	11317000000	196	27.3453	27.5098	27.2944	27.5132	27.7443	27.4044
g5724.t1	g5724.t1 | organism=Naegleria_fowleri_ATCC_ 30894 | gene_product=Protein GrpE [GO:0000774,GO:0006457,GO:0042803,GO:0050790,GO:0051087 ]	A0A6A5BKT0	0.170806884765625	1.12569	0.325826181862639	24.5079	24.5261	100	3	24.6787	24.7418	100	3	11	11	11	39.2	39.2	39.2	34.615	0	22.845	1919800000	130	24.4477	24.55	24.5261	24.282	24.7418	25.0125
g960.t1	g960.t1 | organism=Naegleria_fowleri_ATCC_ 30894 | gene_product=Transmembrane protein 181 [GO:0015643,GO:0016021 ]	A0A6A5BRJ7	0.170489629109699	1.12544	0.694987251965353	24.1842	24.1864	100	3	24.3547	24.4576	100	3	3	3	3	10.2	10.2	10.2	59.934	0	12.282	334350000	29	24.1279	24.2384	24.1864	24.4659	24.4576	24.1406
g9663.t1	g9663.t1 | organism=Naegleria_fowleri_ATCC_ 30894 | gene_product=Chaperone protein DnaK [GO:0005524,GO:0006457,GO:0051082 ]	A0A6A5B052	0.169556935628254	1.12471	0.680120381791301	29.9203	29.9007	100	3	30.0898	30.14	100	3	48	48	47	75.4	75.4	73.5	71.357	0	323.31	185730000000	2595	29.9007	30.0262	29.8339	29.9001	30.2293	30.14
g4085.t1	g4085.t1 | organism=Naegleria_fowleri_ATCC_ 30894 | gene_product=Anamorsin homolog 1 [GO:0005739,GO:0008168,GO:0016226,GO:0051536 ]	A0A6A5BSL2	0.169514338175457	1.12468	1.51846842253082	24.2124	24.1972	100	3	24.3819	24.3622	100	3	4	4	4	23.8	23.8	23.8	29.274	0	37.586	677900000	77	24.2957	24.1442	24.1972	24.434	24.3622	24.3495
g10965.t1	g10965.t1 | organism=Naegleria_fowleri_ATCC_ 30894 | gene_product=Prostatic acid phosphatase [GO:0016020 ]	A0A6A5C0H5	0.169477462768555	1.12465	0.264834227343048	21.5655	21.5655	66.6667	2	21.735	21.5991	100	3	2	2	2	7.9	7.9	7.9	48.211	0	5.9526	35040000	31	NaN	21.4476	21.6834	21.5148	21.5991	22.091
g9869.t1	g9869.t1 | organism=Naegleria_fowleri_ATCC_ 30894	A0A6A5BA29	0.169295628865562	1.12451	0.336210658946133	25.4212	25.4585	100	3	25.5905	25.5123	100	3	7	7	7	49.7	49.7	49.7	18.483	0	36.041	1381200000	56	25.6493	25.4585	25.1557	25.3784	25.8807	25.5123
g6943.t1	g6943.t1 | organism=Naegleria_fowleri_ATCC_ 30894 | gene_product=Prefoldin subunit 2 [GO:0006457,GO:0016272,GO:0051082 ]	A0A6A5BGS9	0.16926383972168	1.12448	1.46833547327885	24.6004	24.6116	100	3	24.7697	24.7791	100	3	7	7	7	63.2	63.2	63.2	15.449	0	101.42	1819100000	134	24.6116	24.5066	24.6831	24.7901	24.7791	24.7399
g12904.t1	g12904.t1 | organism=Naegleria_fowleri_ATCC_ 30894 [GO:0016020 ]	A0A6A5C099	0.168891270955402	1.12419	0.324536876783065	24.7997	24.7472	100	3	24.9686	25.0717	100	3	2	2	2	10.8	10.8	10.8	21.184	0	13.606	448500000	33	24.7107	24.7472	24.9411	25.0717	25.2543	24.5797
g7884.t1	g7884.t1 | organism=Naegleria_fowleri_ATCC_ 30894	A0A6A5CF74	0.168860753377277	1.12417	0.581498218837637	23.7672	23.7064	100	3	23.936	24.034	100	3	4	4	4	40.4	40.4	40.4	19.008	0	57.461	549850000	65	23.7064	23.7026	23.8925	23.7101	24.064	24.034
g2074.t1	g2074.t1 | organism=Naegleria_fowleri_ATCC_ 30894 | gene_product=Growth hormone-regulated TBC protein 1 [GO:0005096,GO:0005634,GO:0005829,GO:0030054,GO:0031410,GO:0043547,GO:0045296,GO:1902017 ]	A0A6A5BXF1	0.168759346008301	1.12409	0	23.2142	23.2142	66.6667	2	NaN	NaN	33.3333	1	4	4	4	7.6	7.6	7.6	59.512	0.0002281	4.9564	113610000	22	NaN	23.258	23.1705	NaN	NaN	23.383
g11759.t1	g11759.t1 | organism=Naegleria_fowleri_ATCC_ 30894	A0A6A5C812	0.168412208557129	1.12382	0.282933912957056	22.5909	22.5909	66.6667	2	22.7594	22.7594	66.6667	2	4	4	4	8.1	8.1	8.1	80.57	0	6.7474	121450000	13	NaN	22.3726	22.8093	NaN	22.7546	22.7641
g5761.t1	g5761.t1 | organism=Naegleria_fowleri_ATCC_ 30894 | gene_product=Glutathione S-transferase GST-6.0 [GO:0005515 ]	A0A6A5BLG9	0.168314615885418	1.12374	0.343301868244526	23.0347	23.077	100	3	23.203	23.1161	100	3	4	4	4	16.2	16.2	16.2	27.683	0.00042808	4.1005	244730000	38	23.0961	23.077	22.931	23.1161	23.5778	22.9151
g1256.t1	g1256.t1 | organism=Naegleria_fowleri_ATCC_ 30894 | gene_product=EGF domain-specific O-linked N-acetylglucosamine transferase [GO:0016757 ]	A0A6A5C141	0.167948404947914	1.12346	0.24204716677322	21.0086	21.0879	100	3	21.1766	20.9686	100	3	5	5	5	8	8	8	75.206	0.00021829	4.3568	60971000	16	21.1755	20.7625	21.0879	20.9686	20.8997	21.6614
g12243.t1	g12243.t1 | organism=Naegleria_fowleri_ATCC_ 30894 | gene_product=Ragulator complex protein LAMTOR3 homolog [GO:0032006 ]	A0A6A5C1P5	0.167303085327148	1.12296	0.33023720794909	22.6004	22.5929	100	3	22.7677	22.6544	100	3	2	2	2	19.5	19.5	19.5	22.851	0	8.9313	113830000	25	22.5929	22.7306	22.4779	22.5005	23.1483	22.6544
g8329.t1	g8329.t1 | organism=Naegleria_fowleri_ATCC_ 30894 | gene_product=Sphingomyelinase phosphodiesterase D [GO:0016787 ]	A0A6A5BIT2	0.167260487874348	1.12292	0.56189888288968	24.2652	24.2819	100	3	24.4325	24.3326	100	3	12	12	12	27.5	27.5	27.5	74.489	0	31.4	795040000	62	24.3168	24.197	24.2819	24.2797	24.6851	24.3326
g1910.t1	g1910.t1 | organism=Naegleria_fowleri_ATCC_ 30894 | gene_product=Calponin homology domain-containing protein DDB_G0272472 [GO:0005515,GO:0005635,GO:0005789,GO:0007275,GO:0009847,GO:0098609 ]	A0A6A5BZ39	0.166191736857098	1.12209	0.392589470654621	28.6729	28.7909	100	3	28.8391	28.9103	100	3	8	8	8	9.1	9.1	9.1	139.28	0	10.739	6411300000	18	28.8687	28.7909	28.3593	28.6744	28.9326	28.9103
g13186.t1	g13186.t1 | organism=Naegleria_fowleri_ATCC_ 30894	A0A6A5BRM0	0.164846420288086	1.12105	0.539493597146479	22.1368	22.1444	100	3	22.3016	22.3453	100	3	5	5	5	7.9	7.9	7.9	69.464	0	7.3496	154310000	47	22.0172	22.2487	22.1444	22.0805	22.3453	22.479
g505.t1	g505.t1 | organism=Naegleria_fowleri_ATCC_ 30894 | gene_product=Ribulose-phosphate 3-epimerase, cytoplasmic isoform [GO:0004750,GO:0005829,GO:0009052,GO:0019323,GO:0044262,GO:0046872 ]	A0A6A5CA31	0.164528528849285	1.1208	0.399523582517095	23.465	23.5262	100	3	23.6295	23.7056	100	3	4	4	4	33.1	33.1	33.1	26.25	0	17.624	496460000	60	23.5262	23.1901	23.6785	23.4356	23.7056	23.7473
g9000.t1	g9000.t1 | organism=Naegleria_fowleri_ATCC_ 30894 | gene_product=Protein app1 [GO:0005515 ]	A0A6A5BDY5	0.164342244466148	1.12066	0.980063576890333	24.963	24.9287	100	3	25.1274	25.1178	100	3	16	16	16	38.4	38.4	38.4	55.406	0	306.43	2423800000	181	25.1068	24.9287	24.8536	25.1715	25.1178	25.0928
g8798.t1	g8798.t1 | organism=Naegleria_fowleri_ATCC_ 30894	A0A6A5BE93	0.164269765218098	1.1206	0.34333609493194	22.3421	22.493	100	3	22.5064	22.5028	100	3	6	6	6	27.1	27.1	27.1	38.555	0	16.23	197350000	59	22.5803	22.493	21.9529	22.5555	22.4608	22.5028
g13248.t1	g13248.t1 | organism=Naegleria_fowleri_ATCC_ 30894	A0A6A5C5L8	0.164182027180988	1.12053	0.322279013241426	24.5813	24.6652	100	3	24.7455	24.6877	100	3	5	5	5	39.7	39.7	39.7	14.684	0	13.013	1429000000	81	24.7265	24.3523	24.6652	24.6877	24.4772	25.0715
g10483.t1	g10483.t1 | organism=Naegleria_fowleri_ATCC_ 30894 | gene_product=[FeFe] hydrogenase maturase subunit HydE [GO:0003824,GO:0005739,GO:0051536 ]	A0A6A5CD07	0.163658142089844	1.12012	0.839309015352799	22.927	22.9387	100	3	23.0907	23.0752	100	3	12	12	12	39.2	39.2	39.2	62.794	0	25.548	474610000	105	22.9387	22.9838	22.8586	22.9558	23.0752	23.2412
g1949.t1	g1949.t1 | organism=Naegleria_fowleri_ATCC_ 30894 | gene_product=Adenylate kinase [GO:0004017,GO:0005524,GO:0016310,GO:0046940 ]	A0A6A5C118	0.163516362508137	1.12001	0.572963933176898	24.9456	24.9361	100	3	25.1091	25.1299	100	3	9	9	9	37.6	37.6	37.6	44.577	0	42.819	1793700000	121	24.9361	24.7594	25.1413	24.9913	25.2061	25.1299
g5390.t1	g5390.t1 | organism=Naegleria_fowleri_ATCC_ 30894	A0A6A5BKH6	0.163338979085289	1.11988	1.17994967626337	26.2789	26.2476	100	3	26.4422	26.4493	100	3	10	10	10	80.8	80.8	80.8	17.542	0	32.212	4640900000	185	26.2476	26.3847	26.2042	26.3771	26.4493	26.5002
g5100.t1	g5100.t1 | organism=Naegleria_fowleri_ATCC_ 30894 | gene_product=54S ribosomal protein L51, mitochondrial [GO:0003735,GO:0005739,GO:0032543 ]	A0A6A5BCY9	0.16328239440918	1.11983	0.504006887302445	25.227	25.2436	100	3	25.3903	25.3324	100	3	3	3	3	28.8	28.8	28.8	15.789	0	115.72	1202300000	59	25.4192	25.2436	25.0181	25.2877	25.3324	25.5506
g1164.t1	g1164.t1 | organism=Naegleria_fowleri_ATCC_ 30894 | gene_product=Actin [GO:0005737,GO:0043229 ]	A0A6A5BZK5	0.163224220275879	1.11979	0.224305419776583	21.1266	21.1266	66.6667	2	21.2898	21.2898	66.6667	2	2	2	2	4.4	4.4	4.4	64.009	0.00041425	3.6943	39422000	9	NaN	21.0284	21.2248	21.5325	NaN	21.0471
g5405.t1	g5405.t1 | organism=Naegleria_fowleri_ATCC_ 30894 | gene_product=NEDD4-binding protein 2-like 1 [GO:0000122,GO:0001824,GO:0003714,GO:0005634,GO:0017053,GO:0019899,GO:1902035,GO:1902037 ]	A0A6A5BM66	0.162730534871418	1.1194	0.403229987835117	24.2128	24.3604	100	3	24.3755	24.3734	100	3	2	2	2	13.5	13.5	13.5	21.74	0	10.937	360970000	19	24.3604	23.8952	24.3828	24.2674	24.3734	24.4859
g7533.t1	g7533.t1 | organism=Naegleria_fowleri_ATCC_ 30894 | gene_product=40S ribosomal protein S28 [GO:0003735,GO:0005840,GO:0006412 ]	A0A6A5C9B6	0.162654240926109	1.11934	0.721262298004023	29.6556	29.6595	100	3	29.8182	29.8103	100	3	5	5	5	71	71	71	7.8551	0	49.695	25202000000	156	29.6595	29.5912	29.7162	29.9894	29.655	29.8103
g8425.t1	g8425.t1 | organism=Naegleria_fowleri_ATCC_ 30894 | gene_product=Ribosome biogenesis protein ERB1 [GO:0000463,GO:0000466,GO:0005515,GO:0005654,GO:0005730,GO:0030687,GO:0043021 ]	A0A6A5BGS4	0.162591934204102	1.1193	0.39884387122719	22.2497	22.2788	100	3	22.4123	22.4591	100	3	5	5	5	10.6	10.6	10.6	110.37	0	6.7296	166950000	26	22.2788	22.1792	22.2911	22.0993	22.6784	22.4591
g12434.t1	g12434.t1 | organism=Naegleria_fowleri_ATCC_ 30894 | gene_product=Methionine--tRNA ligase [GO:0000049 ]	A0A6A5BWY6	0.161746978759766	1.11864	0.512940082996541	24.4685	24.4514	100	3	24.6303	24.675	100	3	11	11	11	49.2	49.2	49.2	28.719	0	57.463	1363800000	153	24.3881	24.5662	24.4514	24.675	24.8263	24.3896
g454.t1	g454.t1 | organism=Naegleria_fowleri_ATCC_ 30894 | gene_product=Ribosomal RNA small subunit methyltransferase NEP1 [GO:0008168,GO:0032259 ]	A0A6A5CGZ8	0.161426226298016	1.11839	0.381523068413905	22.0123	21.9251	100	3	22.1738	22.1738	66.6667	2	2	2	2	16.2	16.2	16.2	25.687	0.0021846	2.3982	73265000	10	22.1945	21.9174	21.9251	22.3408	22.0068	NaN
g13136.t1	g13136.t1 | organism=Naegleria_fowleri_ATCC_ 30894 | gene_product=TSET complex member tstB	A0A6A5BRG7	0.161408742268879	1.11838	0.442537013124516	23.1946	23.2694	100	3	23.356	23.277	100	3	11	11	11	19.2	19.2	19.2	102.7	0	50.9	424340000	76	23.2694	23.0373	23.2771	23.6199	23.1712	23.277
g9226.t1	g9226.t1 | organism=Naegleria_fowleri_ATCC_ 30894 | gene_product=Uncharacterized RNA-binding protein C328.05 [GO:0003676 ]	A0A6A5AWZ5	0.160937627156574	1.11801	0.350236511912343	25.862	25.6988	100	3	26.0229	26.0263	100	3	7	7	7	60.6	60.6	60.6	18.535	0	176.53	3591900000	154	26.198	25.6891	25.6988	26.1777	26.0263	25.8647
g13688.t1	g13688.t1 | organism=Naegleria_fowleri_ATCC_ 30894 | gene_product=ERI1 exoribonuclease 3 [GO:0003676 ]	A0A6A5C1P9	0.160739262898762	1.11786	0.666683621542253	22.2969	22.3392	100	3	22.4576	22.4385	100	3	4	4	4	15.1	15.1	15.1	41.982	0	19.218	137810000	27	22.094	22.3392	22.4574	22.4385	22.4322	22.5021
g11344.t1	g11344.t1 | organism=Naegleria_fowleri_ATCC_ 30894 | gene_product=Cathepsin B-like protease 3 [GO:0004197,GO:0006508,GO:0050790 ]	A0A6A5C7D7	0.16033617655436	1.11755	1.62653813992108	25.1649	25.1974	100	3	25.3252	25.3322	100	3	9	8	8	41	35.4	35.4	39.711	0	87.252	1729300000	122	25.2048	25.1974	25.0925	25.3322	25.2758	25.3677
g1876.t1	g1876.t1 | organism=Naegleria_fowleri_ATCC_ 30894 | gene_product=Cytoplasmic tRNA 2-thiolation protein 1 [GO:0000049,GO:0002143,GO:0002144,GO:0005524,GO:0016779,GO:0032447 ]	A0A6A5BUA2	0.159873962402344	1.11719	0.134927395689328	23.0846	23.1176	100	3	23.2444	22.8846	100	3	4	4	4	26.8	26.8	26.8	35.175	0	21.932	197800000	23	23.1792	22.9568	23.1176	24.1043	22.8846	22.7444
g5013.t1	g5013.t1 | organism=Naegleria_fowleri_ATCC_ 30894 | gene_product=MMS19 nucleotide excision repair protein homolog [GO:0009987,GO:0044424,GO:0097428 ]	A0A6A5BLA9	0.159752527872719	1.1171	1.54066464518566	23.8026	23.7783	100	3	23.9623	23.9566	100	3	11	11	11	16.8	16.8	16.8	125.81	0	55.345	699380000	123	23.7649	23.7783	23.8646	24.0277	23.9566	23.9027
g11366.t1	g11366.t1 | organism=Naegleria_fowleri_ATCC_ 30894 | gene_product=1-acyl-sn-glycerol-3-phosphate acyltransferase 1, chloroplastic [GO:0016746 ]	A0A6A5C3W1	0.159536997477215	1.11693	0.306468717887507	24.1836	24.152	100	3	24.3432	24.4663	100	3	7	7	7	26.8	26.8	26.8	37.934	0	22.773	657390000	65	24.4075	24.152	23.9914	24.4663	23.9996	24.5637
g8557.t1	g8557.t1 | organism=Naegleria_fowleri_ATCC_ 30894 | gene_product=Syntaxin-1B [GO:0005515,GO:0005886,GO:0015031,GO:0016021,GO:0016081,GO:0034613,GO:0043229,GO:0044444,GO:0046928,GO:0048519,GO:0050806,GO:0051128,GO:0060627,GO:0061025,GO:0098793 ]	A0A2P1N6T3	0.159453709920246	1.11686	0.361755073689246	22.8097	22.812	100	3	22.9691	22.9088	100	3	6	6	6	36.2	36.2	36.2	38.101	0	24.31	228860000	37	22.8607	22.812	22.7564	22.9088	22.6895	23.3091
g11773.t1	g11773.t1 | organism=Naegleria_fowleri_ATCC_ 30894 | gene_product=Rubrerythrin-1 [GO:0016491,GO:0046872,GO:0055114 ]	A0A6A5C541	0.159413655598957	1.11683	0.4079037655415	25.5314	25.5521	100	3	25.6908	25.5995	100	3	4	4	4	28.1	28.1	28.1	18.78	0	51.482	1495300000	70	25.7595	25.5521	25.2826	25.5983	25.8747	25.5995
g2413.t1	g2413.t1 | organism=Naegleria_fowleri_ATCC_ 30894 | gene_product=23.2 kDa heat shock protein [GO:0005783,GO:0006457,GO:0009408,GO:0009651,GO:0042542,GO:0043621,GO:0051082,GO:0051259 ]	A0A6A5BKR2	0.159336725870769	1.11677	1.20258416076176	29.4659	29.4483	100	3	29.6253	29.5851	100	3	15	15	9	72.4	72.4	58.6	17.598	0	98.186	64596000000	473	29.4466	29.4483	29.5029	29.5851	29.7423	29.5484
g6285.t1	g6285.t1 | organism=Naegleria_fowleri_ATCC_ 30894 | gene_product=Putative glutamine amidotransferase YLR126C [GO:0003824,GO:0044237,GO:0044281,GO:0044424,GO:1901564 ]	A0A6A5BKC4	0.159326235453289	1.11677	0.184402635104567	21.7611	21.7137	100	3	21.9205	21.9205	66.6667	2	2	2	2	10.3	10.3	10.3	29.948	0.00022743	4.9134	85368000	20	21.44	22.1296	21.7137	NaN	22.1759	21.665
g12705.t1	g12705.t1 | organism=Naegleria_fowleri_ATCC_ 30894 | gene_product=Signal recognition particle protein [GO:0003924,GO:0005525,GO:0006614,GO:0008312,GO:0048500 ]	A0A6A5BUN0	0.158601125081379	1.1162	0.239114848087648	23.6587	23.6569	100	3	23.8173	23.8992	100	3	14	14	14	37.7	37.7	37.7	67.717	0	57.208	922900000	124	23.3625	23.9567	23.6569	23.4424	24.1103	23.8992
g360.t1	g360.t1 | organism=Naegleria_fowleri_ATCC_ 30894 | gene_product=Ribosome-recycling factor [GO:0006412 ]	A0A6A5CB21	0.158367792765301	1.11602	0.592843403672199	24.935	24.9282	100	3	25.0933	25.1436	100	3	8	8	8	36.7	36.7	36.7	30.383	0	45.237	1644900000	136	24.8803	24.9282	24.9963	24.8746	25.2617	25.1436
g10635.t1	g10635.t1 | organism=Naegleria_fowleri_ATCC_ 30894 | gene_product=NADPH:adrenodoxin oxidoreductase, mitochondrial [GO:0005739,GO:0015039,GO:0055114 ]	A0A6A5CD91	0.158027013142902	1.11576	1.14429514997565	23.6808	23.7066	100	3	23.8389	23.8334	100	3	10	10	10	31.3	31.3	31.3	60.495	0	29.612	645820000	82	23.5671	23.7688	23.7066	23.8334	23.7973	23.8859
g9724.t1	g9724.t1 | organism=Naegleria_fowleri_ATCC_ 30894 | gene_product=Nascent polypeptide-associated complex subunit alpha [GO:0005515,GO:0005854 ]	A0A6A5BDN6	0.157704035441082	1.11551	0.0980027287524305	23.6247	23.2092	100	3	23.7824	23.8347	100	3	9	9	9	45	45	45	20.67	0	40.816	2088800000	69	23.1692	23.2092	24.4958	23.8347	23.1038	24.4088
g6278.t1	g6278.t1 | organism=Naegleria_fowleri_ATCC_ 30894 | gene_product=Uncharacterized protein YqeH [GO:0005525 ]	A0A6A5BL80	0.157663981119793	1.11548	0.332256191686096	21.5154	21.3962	100	3	21.673	21.6954	100	3	3	3	3	6.7	6.7	6.7	76.173	0	5.7504	62008000	22	21.3302	21.3962	21.8196	21.4525	21.8712	21.6954
g13650.t1	g13650.t1 | organism=Naegleria_fowleri_ATCC_ 30894	A0A6A5BYH9	0.157428741455078	1.1153	0.505404162171782	23.0884	23.0721	100	3	23.2458	23.2554	100	3	8	8	8	25.7	25.7	25.7	64.446	0	43.603	287750000	41	23.208	23.0721	22.9851	23.4485	23.0336	23.2554
g2956.t1	g2956.t1 | organism=Naegleria_fowleri_ATCC_ 30894	A0A6A5BUB9	0.157185554504395	1.11511	0.319477359605029	23.8022	23.8022	66.6667	2	23.9594	24.0815	100	3	6	2	2	31.9	9.4	9.4	35.573	0	5.8338	235340000	21	NaN	23.7573	23.8472	24.0815	24.1334	23.6633
g11263.t1	g11263.t1 | organism=Naegleria_fowleri_ATCC_ 30894	A0A6A5BW77	0.156784693400063	1.1148	1.88543197502334	25.4805	25.4703	100	3	25.6373	25.6584	100	3	9	9	9	28.4	28.4	28.4	49.285	0	30.704	1202300000	96	25.4703	25.4538	25.5174	25.6584	25.678	25.5754
g12652.t1	g12652.t1 | organism=Naegleria_fowleri_ATCC_ 30894 | gene_product=(R)-specific enoyl-CoA hydratase [GO:0003859,GO:0005739,GO:0044238,GO:0044446,GO:0046487,GO:0070013,GO:1901576 ]	A0A6A5C2U8	0.156153996785481	1.11431	0.402847648103895	24.6711	24.5616	100	3	24.8273	24.7872	100	3	12	12	12	48.8	48.8	48.8	37.92	0	38.556	1372500000	102	24.5001	24.9518	24.5616	24.707	24.9877	24.7872
g4233.t1	g4233.t1 | organism=Naegleria_fowleri_ATCC_ 30894 | gene_product=COBW domain-containing protein 2	A0A6A5BS61	0.156115214029949	1.11428	0.464194731759387	23.5352	23.5256	100	3	23.6913	23.6572	100	3	9	9	9	29.1	29.1	29.1	49.025	0	26.978	776780000	71	23.5256	23.7408	23.3391	23.5595	23.8571	23.6572
g9651.t1	g9651.t1 | organism=Naegleria_fowleri_ATCC_ 30894 | gene_product=TAR DNA-binding protein 43 [GO:0003723 ]	A0A6A5BCT8	0.155886332194012	1.11411	0.487430462678715	24.5001	24.4811	100	3	24.656	24.6939	100	3	13	13	13	48.6	48.6	48.6	34.725	0	62.716	3602000000	135	24.4811	24.2942	24.7251	24.739	24.5352	24.6939
g12466.t1	g12466.t1 | organism=Naegleria_fowleri_ATCC_ 30894 | gene_product=Phospholipase B-like protein G [GO:0004620,GO:0006629 ]	A0A6A5C952	0.155857721964516	1.11408	0.571857423696655	25.0393	25.0972	100	3	25.1952	25.1794	100	3	10	10	10	30.2	30.2	30.2	69.049	0	76.276	1374900000	178	25.0972	25.1954	24.8254	25.1794	25.2879	25.1184
g2841.t1	g2841.t1 | organism=Naegleria_fowleri_ATCC_ 30894 | gene_product=Ubiquitin carboxyl-terminal hydrolase 28 [GO:0016579,GO:0036459 ]	A0A6A5BT16	0.155799229939781	1.11404	0.447194893959412	23.0052	22.9275	100	3	23.161	23.063	100	3	8	8	8	14.6	14.6	14.6	111.93	0	26.562	311850000	43	23.2137	22.9275	22.8744	23.063	23.0462	23.3738
g3870.t1	g3870.t1 | organism=Naegleria_fowleri_ATCC_ 30894 | gene_product=Anaerobic glycerol-3-phosphate dehydrogenase subunit C [GO:0005488,GO:0044237,GO:0055114 ]	A0A6A5BJN7	0.155637105305988	1.11391	0.502978825111332	23.1406	23.1467	100	3	23.2962	23.3469	100	3	17	17	17	37.9	37.9	37.9	72.749	0	37.59	765880000	105	22.9937	23.1467	23.2814	23.0912	23.3469	23.4505
g11935.t1	g11935.t1 | organism=Naegleria_fowleri_ATCC_ 30894 | gene_product=SUMO-conjugating enzyme UBC9 [GO:0005524,GO:0016874,GO:0016925,GO:0019789 ]	A0A6A5C6G2	0.154833475748699	1.11329	0.244534124807569	22.9343	22.7263	100	3	23.0891	23.117	100	3	6	6	6	67.3	67.3	67.3	18.506	0	44.194	478210000	55	22.7263	22.6748	23.4018	23.2254	22.925	23.117
g4901.t1	g4901.t1 | organism=Naegleria_fowleri_ATCC_ 30894 | gene_product=Plant intracellular Ras-group-related LRR protein 2 [GO:0005515 ]	A0A6A5BMR2	0.15477180480957	1.11325	0.534169298001224	22.9577	22.9624	100	3	23.1124	23.0415	100	3	4	4	4	7.2	7.2	7.2	89.977	0.00023952	5.6625	144520000	10	22.9175	22.9624	22.9931	23.357	23.0415	22.9388
g4228.t1	g4228.t1 | organism=Naegleria_fowleri_ATCC_ 30894 | gene_product=Probable protein disulfide-isomerase A6 [GO:0005783,GO:0016853,GO:0045454 ]	A0A6A5BGE4	0.154192606608074	1.1128	1.24197347567989	27.3619	27.3652	100	3	27.5161	27.5287	100	3	15	15	14	46.4	46.4	43.7	41.316	0	301.58	14142000000	496	27.3485	27.3652	27.372	27.4101	27.5287	27.6094
g7092.t1	g7092.t1 | organism=Naegleria_fowleri_ATCC_ 30894 | gene_product=Cyclin-T1-4 [GO:0005634,GO:0016301,GO:0016310,GO:0031323,GO:0051171,GO:0060255,GO:0080090 ]	A0A6A5BJ12	0.154027938842773	1.11267	0.42605217609514	21.7185	21.7863	100	3	21.8725	21.9996	100	3	4	4	4	13.3	13.3	13.3	37.46	0.0002348	5.3938	89819000	20	21.5714	21.7978	21.7863	21.9996	22.0168	21.6013
g11246.t1	g11246.t1 | organism=Naegleria_fowleri_ATCC_ 30894	A0A6A5C3K3	0.153927485148113	1.11259	0.55283262207804	24.622	24.5422	100	3	24.7759	24.752	100	3	8	8	8	19.9	19.9	19.9	69.395	0	74.75	1079800000	102	24.8021	24.5422	24.5217	24.932	24.6439	24.752
g11741.t1	g11741.t1 | organism=Naegleria_fowleri_ATCC_ 30894	A0A6A5C7W4	0.15386136372884	1.11254	0.441476257940752	24.6907	24.6937	100	3	24.8445	24.8603	100	3	7	7	7	66.3	66.3	66.3	21.675	0	56.145	1124000000	64	24.4886	24.6937	24.8898	24.6733	24.8603	25
g5266.t1	g5266.t1 | organism=Naegleria_fowleri_ATCC_ 30894 | gene_product=Ankyrin repeat, PH and SEC7 domain containing protein secG [GO:0005515,GO:0005543,GO:0005938,GO:0032065 ]	A0A6A5BSR2	0.153745015462238	1.11245	0.296170849886359	23.4311	23.2814	100	3	23.5848	23.5187	100	3	11	11	11	29.7	29.7	29.7	69.728	0	272.75	421990000	65	23.7368	23.2751	23.2814	23.3738	23.8619	23.5187
g8965.t1	g8965.t1 | organism=Naegleria_fowleri_ATCC_ 30894 | gene_product=E3 ubiquitin-protein ligase WAV3 [GO:0005488,GO:0044421 ]	A0A6A5BDE3	0.153360366821289	1.11216	0.444112921886142	24.9256	24.9285	100	3	25.0789	25.1525	100	3	11	11	11	37.3	37.3	37.3	50.682	0	57.781	1352400000	144	24.9285	25.1285	24.7198	25.1525	25.1843	24.9
g5489.t1	g5489.t1 | organism=Naegleria_fowleri_ATCC_ 30894 | gene_product=Mitochondrial-processing peptidase subunit beta [GO:0004222,GO:0006508,GO:0046872 ]	A0A6A5BPZ4	0.152599334716797	1.11157	0.83790884020663	28.325	28.2726	100	3	28.4776	28.5063	100	3	27	27	27	82.4	82.4	82.4	52.682	0	323.31	56351000000	1420	28.2726	28.4526	28.2497	28.3712	28.5552	28.5063
g184.t1	g184.t1 | organism=Naegleria_fowleri_ATCC_ 30894	A0A6A5CIL4	0.152521133422852	1.11151	0.337212964965489	24.9792	24.8871	100	3	25.1317	25.2284	100	3	4	4	4	36.1	36.1	36.1	11.281	0	8.3948	547460000	39	24.7958	25.2548	24.8871	24.8869	25.2284	25.2799
g6318.t1	g6318.t1 | organism=Naegleria_fowleri_ATCC_ 30894 | gene_product=Rabankyrin-5 [GO:0005515 ]	A0A6A5BLB8	0.152489344278969	1.11149	0.371873013089698	22.2162	22.2592	100	3	22.3687	22.3246	100	3	3	3	3	16.1	16.1	16.1	43.163	0	11.059	100910000	19	21.9297	22.4596	22.2592	22.3246	22.2665	22.5149
g11059.t1	g11059.t1 | organism=Naegleria_fowleri_ATCC_ 30894 | gene_product=33 kDa chaperonin [GO:0005737,GO:0006457,GO:0051082 ]	A0A6A5C7H6	0.152020772298176	1.11112	0.663861368567109	21.0487	21.0487	66.6667	2	21.2007	21.2641	100	3	2	2	2	7.9	7.9	7.9	43.103	0.0018601	2.5854	54238000	3	21.0785	NaN	21.019	21.284	21.0541	21.2641
g5119.t1	g5119.t1 | organism=Naegleria_fowleri_ATCC_ 30894 [GO:0000166,GO:0005388,GO:0005789,GO:0006816,GO:0016021,GO:0016529,GO:0098662 ]	A0A6A5BLR0	0.151797612508137	1.11095	0.844312882442381	26.7744	26.7439	100	3	26.9262	26.9841	100	3	14	14	14	22.6	22.6	22.6	114.26	0	72.326	3317000000	156	26.7348	26.7439	26.8445	26.7761	27.0184	26.9841
g13526.t1	g13526.t1 | organism=Naegleria_fowleri_ATCC_ 30894 | gene_product=MOB kinase activator-like 1 homolog B [GO:0005515 ]	A0A6A5C0I9	0.151386260986328	1.11064	0.452221545472033	22.9106	22.9399	100	3	23.062	22.978	100	3	4	4	4	31.5	31.5	31.5	25.29	0	9.44	227290000	77	22.9399	23.0501	22.7418	22.978	23.2847	22.9232
g2322.t1	g2322.t1 | organism=Naegleria_fowleri_ATCC_ 30894 | gene_product=Eukaryotic translation initiation factor 2D [GO:0001731,GO:0003743 ]	A0A6A5BUY6	0.151007334391277	1.11034	0.280279057659231	21.6583	21.6683	100	3	21.8093	22.0038	100	3	5	5	5	15.3	15.3	15.3	75.939	0	14.344	108800000	27	21.6683	21.7221	21.5845	22.0405	22.0038	21.3837
g7529.t1	g7529.t1 | organism=Naegleria_fowleri_ATCC_ 30894 | gene_product=Dye-decolorizing peroxidase YfeX [GO:0004601,GO:0020037,GO:0055114 ]	A0A6A5CBD8	0.150280634562176	1.10979	0.108656460587337	22.6378	22.6378	66.6667	2	22.788	22.8056	100	3	6	6	6	21.2	21.2	21.2	46.977	0	9.8589	168400000	21	22.7931	22.4824	NaN	22.1422	22.8056	23.4164
g10382.t1	g10382.t1 | organism=Naegleria_fowleri_ATCC_ 30894	A0A6A5C1K9	0.150269826253254	1.10978	0.230101521633625	22.975	22.9685	100	3	23.1252	23.1949	100	3	6	6	6	29.8	29.8	29.8	37.916	0	15.162	229200000	43	22.6038	23.3526	22.9685	23.32	23.1949	22.8608
g2062.t1	g2062.t1 | organism=Naegleria_fowleri_ATCC_ 30894 | gene_product=Chromosome segregation protein sudA [GO:0005515,GO:0005524,GO:0005694,GO:0016887,GO:0051276 ]	A0A6A5BWH8	0.149796168009441	1.10941	0.747765078133142	23.3029	23.2399	100	3	23.4527	23.4803	100	3	22	22	22	29	29	29	143.33	0	63.308	988790000	180	23.4706	23.1981	23.2399	23.4803	23.4961	23.3817
g4876.t1	g4876.t1 | organism=Naegleria_fowleri_ATCC_ 30894 | gene_product=Spermatogenesis-associated protein 20 [GO:0003824 ]	A0A6A5BPN1	0.149695714314777	1.10934	0.414556923658364	23.1132	23.1948	100	3	23.2629	23.1984	100	3	10	10	10	17	17	17	101.82	0	18.192	512090000	96	23.1948	23.2977	22.8472	23.186	23.1984	23.4044
g12255.t1	g12255.t1 | organism=Naegleria_fowleri_ATCC_ 30894 | gene_product=39S ribosomal protein L47, mitochondrial [GO:0003735,GO:0003824,GO:0005761,GO:0006412,GO:0090304 ]	A0A6A5C767	0.149508158365887	1.10919	0.37198667155134	23.373	23.3207	100	3	23.5225	23.5807	100	3	5	5	5	35.2	35.2	35.2	18.436	0	8.0104	493520000	41	23.3207	23.1634	23.6348	23.3357	23.6511	23.5807
g12223.t1	g12223.t1 | organism=Naegleria_fowleri_ATCC_ 30894 | gene_product=Mitochondrial amidoxime-reducing component 1 [GO:0003824,GO:0030151,GO:0030170 ]	A0A6A5C1M5	0.149044672648113	1.10883	1.03127512172459	23.4032	23.3667	100	3	23.5522	23.5507	100	3	9	9	9	41.5	41.5	41.5	42.631	0	22.039	672290000	95	23.4875	23.3553	23.3667	23.6448	23.461	23.5507
g8141.t1	g8141.t1 | organism=Naegleria_fowleri_ATCC_ 30894 [GO:0016757 ]	A0A6A5B7D1	0.149037679036461	1.10883	0.439560361060071	22.81	22.8328	100	3	22.959	22.9076	100	3	7	7	7	15.7	15.7	15.7	68.583	0	10.732	251290000	45	22.8928	22.7044	22.8328	23.2132	22.9076	22.7562
g10183.t1;g2217.t1	g10183.t1 | organism=Naegleria_fowleri_ATCC_ 30894 | gene_product=TRPM8 channel-associated factor 1;g2217.t1 | organism=Naegleria_fowleri_ATCC_ 30894 | gene_product=TRPM8 channel-associated factor 1 [GO:0005515,GO:0032879 ]	A0A6A5AXZ9	0.149023691813149	1.10882	0.301528866171001	23.4199	23.5619	100	3	23.5689	23.5897	100	3	11	11	6	27.1	27.1	14.3	116.18	0	35.73	422100000	76	23.5619	23.6714	23.0264	23.5897	23.518	23.5991
g7000.t1;g6902.t1	g7000.t1 | organism=Naegleria_fowleri_ATCC_ 30894 | gene_product=Putative protein disulfide-isomerase DDB_G0275025 [GO:0005623,GO:0016853,GO:0045454 ];g6902.t1 | organism=Naegleria_fowleri_ATCC_ 30894 | gene_product=Putative protein disulfide-isomerase	A0A6A5BIU3	0.148885726928711	1.10871	0.799868734833354	24.9773	24.9723	100	3	25.1262	25.1762	100	3	17	17	17	58.9	58.9	58.9	44.807	0	144.24	2468000000	245	24.9044	24.9723	25.0554	24.9804	25.1762	25.2221
g11163.t1	g11163.t1 | organism=Naegleria_fowleri_ATCC_ 30894 | gene_product=Cell division control protein 42 homolog [GO:0003924,GO:0005525,GO:0007264 ]	A0A6A5CCW4	0.148277282714844	1.10825	0.630318949977118	23.4559	23.4682	100	3	23.6042	23.6813	100	3	7	7	7	32	32	32	23.585	0	29.972	330300000	41	23.4057	23.4682	23.4937	23.7304	23.4008	23.6813
g13287.t1	g13287.t1 | organism=Naegleria_fowleri_ATCC_ 30894 | gene_product=Phosphoglycolate phosphatase 2 [GO:0016791 ]	A0A6A5C2N2	0.147944132486977	1.10799	0.148086109759374	21.4442	21.2456	100	3	21.5922	21.7209	100	3	3	3	3	11.1	11.1	11.1	36.337	0	10.79	129640000	44	21.2456	21.1827	21.9044	21.7209	21.0352	22.0204
g10886.t1	g10886.t1 | organism=Naegleria_fowleri_ATCC_ 30894 [GO:0003723 ]	A0A6A5C098	0.147478739420574	1.10763	0.543554820799419	24.9754	24.9712	100	3	25.1229	25.1911	100	3	6	6	6	55.6	55.6	55.6	14.545	0	44.407	1868300000	162	24.8274	24.9712	25.1277	25.2194	24.9581	25.1911
g11717.t1	g11717.t1 | organism=Naegleria_fowleri_ATCC_ 30894 [GO:0016491,GO:0055114 ]	A0A6A5C2E3	0.147385279337563	1.10756	0.230982758673957	22.2619	22.3281	100	3	22.4093	22.4831	100	3	5	5	5	17	17	17	44.97	0	16.898	213610000	50	22.0873	22.3702	22.3281	21.9718	22.4831	22.7729
g10463.t1	g10463.t1 | organism=Naegleria_fowleri_ATCC_ 30894	A0A6A5CCZ0	0.147185643513996	1.10741	0.587719980955592	22.2484	22.1903	100	3	22.3956	22.3953	100	3	4	4	4	17.9	17.9	17.9	29.783	0	6.4059	139180000	31	22.0905	22.1903	22.4644	22.3953	22.399	22.3924
g12281.t1	g12281.t1 | organism=Naegleria_fowleri_ATCC_ 30894	A0A6A5C587	0.146922429402668	1.10721	0.458030248403189	23.0203	22.9859	100	3	23.1672	23.2134	100	3	6	6	6	17.7	17.7	17.7	61.782	0	16.698	297290000	54	22.904	23.171	22.9859	23.2134	23.3369	22.9514
g7866.t1	g7866.t1 | organism=Naegleria_fowleri_ATCC_ 30894 | gene_product=Aconitate hydratase, mitochondrial [GO:0003994,GO:0005739,GO:0006099,GO:0046872,GO:0051539 ]	A0A6A5C9S9	0.146617889404297	1.10697	0.427585352995606	23.2811	23.2755	100	3	23.4277	23.461	100	3	10	9	9	20.8	20	20	93.514	0	62.097	499250000	83	23.071	23.2755	23.4968	23.546	23.461	23.2761
g13741.t1	g13741.t1 | organism=Naegleria_fowleri_ATCC_ 30894 | gene_product=E3 ubiquitin-protein ligase TRIM71 [GO:0005515,GO:0008270 ]	A0A6A5BTK7	0.146600087483723	1.10696	0.501382411902132	22.547	22.4471	100	3	22.6936	22.6984	100	3	6	6	6	9.4	9.4	9.4	101	0	14.041	172370000	37	22.395	22.4471	22.799	22.7174	22.6984	22.665
g12579.t1	g12579.t1 | organism=Naegleria_fowleri_ATCC_ 30894 | gene_product=Probable serine racemase [GO:0006520,GO:0030170 ]	A0A6A5C7S3	0.146569569905598	1.10693	0.458056219942984	22.4418	22.3834	100	3	22.5884	22.5442	100	3	8	8	8	53.6	53.6	53.6	33.85	0	30.752	261780000	58	22.3503	22.3834	22.5917	22.414	22.5442	22.8069
g8939.t1	g8939.t1 | organism=Naegleria_fowleri_ATCC_ 30894 | gene_product=FAD-linked sulfhydryl oxidase ERV1 [GO:0016971,GO:0055114 ]	M1H0Q9	0.146515528361004	1.10689	0.50723590419122	24.3599	24.3794	100	3	24.5065	24.5739	100	3	8	8	8	41.3	41.3	41.3	23.411	0	24.823	732020000	74	24.3794	24.3857	24.3147	24.2654	24.6801	24.5739
g1522.t1	g1522.t1 | organism=Naegleria_fowleri_ATCC_ 30894	A0A6A5C1S6	0.145517349243164	1.10613	0.321323915847252	22.1815	22.193	100	3	22.327	22.327	66.6667	2	5	5	5	20.7	20.7	20.7	37.631	0	15.875	119030000	27	22.224	22.193	22.1274	NaN	22.5629	22.0911
g722.t1	g722.t1 | organism=Naegleria_fowleri_ATCC_ 30894 | gene_product=Phytanoyl-CoA dioxygenase 1 [GO:0005886,GO:0048244 ]	A0A6A5C344	0.145479838053387	1.1061	0.582561392086151	25.649	25.6081	100	3	25.7945	25.8148	100	3	13	13	13	52.2	52.2	52.2	37.102	0	34.246	2865000000	212	25.5601	25.6081	25.7788	25.6305	25.8148	25.9382
g11938.t1	g11938.t1 | organism=Naegleria_fowleri_ATCC_ 30894 | gene_product=Cysteine proteinase 1 [GO:0006508,GO:0008234 ]	A0A6A5BXT3	0.144599914550781	1.10542	0.583353568365218	28.1584	28.1665	100	3	28.303	28.2234	100	3	9	9	9	34.4	34.4	34.4	39.052	0	84.767	6953600000	146	28.1933	28.1665	28.1153	28.5169	28.1685	28.2234
g2852.t1	g2852.t1 | organism=Naegleria_fowleri_ATCC_ 30894 | gene_product=RNA-editing ligase 1, mitochondrial	A0A6A5BMS6	0.144235293070476	1.10514	0.374534257601431	23.2782	23.298	100	3	23.4225	23.4225	66.6667	2	4	4	4	11.7	11.7	11.7	50.969	0.00022065	4.4905	123290000	14	23.298	23.2313	23.3055	23.2178	23.6271	NaN
g6425.t1	g6425.t1 | organism=Naegleria_fowleri_ATCC_ 30894 | gene_product=Single-stranded DNA-binding protein [GO:0003697,GO:0006260 ]	A0A6A5B7K9	0.143929163614906	1.10491	0.605718377248073	26.175	26.2294	100	3	26.319	26.3007	100	3	7	7	7	41.2	41.2	41.2	23.032	0	71.69	2382700000	128	26.0265	26.2692	26.2294	26.1984	26.4579	26.3007
g4807.t1	g4807.t1 | organism=Naegleria_fowleri_ATCC_ 30894	A0A6A5BMM2	0.143819173177082	1.10483	0.907600417390095	25.4849	25.4705	100	3	25.6288	25.5647	100	3	19	19	19	46	46	46	54.334	0	249.08	4038900000	291	25.4705	25.5193	25.465	25.5647	25.7723	25.5493
g2080.t1	g2080.t1 | organism=Naegleria_fowleri_ATCC_ 30894	A0A6A5BZK3	0.143713633219402	1.10475	0.265869151219598	23.7163	23.8052	100	3	23.86	23.86	66.6667	2	4	4	4	11.9	11.9	11.9	47.912	0	7.657	269490000	24	23.9316	23.4122	23.8052	NaN	23.7844	23.9357
g5608.t1;g10224.t1;g10136.t1	g5608.t1 | organism=Naegleria_fowleri_ATCC_ 30894 | gene_product=Heat shock 70 kDa protein cognate 4 [GO:0005524 ];g10224.t1 | organism=Naegleria_fowleri_ATCC_ 30894 | gene_product=Heat shock 70 kDa protein cognate 4 [GO:0005524 ];g10136.t1 | organism=	A0A6A5BNF5	0.14343039194743	1.10453	0.125082282856189	21.9432	21.9432	66.6667	2	22.0867	21.9379	100	3	3	3	3	8.8	8.8	8.8	52.25	0	14.574	91583000	31	22.2491	21.6374	NaN	22.6002	21.7219	21.9379
g10511.t1	g10511.t1 | organism=Naegleria_fowleri_ATCC_ 30894	A0A6A5C6R3	0.142982482910156	1.10419	0.488315331570934	23.7058	23.7623	100	3	23.8487	23.9167	100	3	5	5	5	54.9	54.9	54.9	9.3474	0	53.246	584650000	61	23.7623	23.8078	23.5471	23.6538	23.9167	23.9757
g3970.t1	g3970.t1 | organism=Naegleria_fowleri_ATCC_ 30894 | gene_product=Protein THEM6	A0A6A5BJW6	0.142897288004558	1.10412	0.681370747733693	23.7285	23.715	100	3	23.8714	23.9137	100	3	8	8	8	40.3	40.3	40.3	32.447	0	39.18	523460000	88	23.715	23.6159	23.8546	23.9577	23.9137	23.7428
g12869.t1	g12869.t1 | organism=Naegleria_fowleri_ATCC_ 30894 [GO:0006464,GO:0010008,GO:0014069,GO:0016787,GO:0030425,GO:0031225,GO:0042157,GO:0045211,GO:0055037,GO:0098734,GO:1903827 ]	A0A6A5C228	0.142858505249023	1.10409	0.177578842759565	21.6787	21.645	100	3	21.8215	21.8309	100	3	6	6	6	25.9	25.9	25.9	36.271	0	7.1551	147380000	27	21.645	21.7735	21.6175	22.3393	21.8309	21.2943
g2648.t1	g2648.t1 | organism=Naegleria_fowleri_ATCC_ 30894 [GO:0051260 ]	A0A6A5BJM8	0.14276123046875	1.10402	0.285403064674166	24.0436	23.9256	100	3	24.1863	24.2251	100	3	7	7	3	35.1	35.1	12.3	35.307	0	21.154	509170000	37	23.9256	23.9246	24.2804	24.2251	23.886	24.4479
g6260.t1	g6260.t1 | organism=Naegleria_fowleri_ATCC_ 30894 | gene_product=Probable carboxypeptidase S-like 2 [GO:0005488,GO:0016787 ]	A0A6A5BIZ6	0.142719904581703	1.10398	0.297773030507874	22.5773	22.6047	100	3	22.72	22.7701	100	3	3	3	3	9.7	9.7	9.7	69.023	0	22.024	158270000	18	22.6047	22.7587	22.3685	22.4249	22.7701	22.9651
g3300.t1	g3300.t1 | organism=Naegleria_fowleri_ATCC_ 30894 [GO:0005515 ]	A0A6A5BVN2	0.142505327860516	1.10382	0.518494890374106	22.9973	23.0167	100	3	23.1398	23.1398	66.6667	2	4	4	4	14.6	14.6	14.6	47.195	0	8.0404	135770000	23	23.0167	23.1202	22.8551	23.2168	23.0629	NaN
g951.t1	g951.t1 | organism=Naegleria_fowleri_ATCC_ 30894 | gene_product=GDP-L-fucose synthase [GO:0009226,GO:0016020,GO:0016491,GO:0050662,GO:0055114 ]	A0A6A5C1M4	0.142409006754555	1.10375	0.608516979347015	26.3798	26.3647	100	3	26.5222	26.5495	100	3	10	10	10	52.3	52.3	52.3	37.966	0	118.92	5020700000	203	26.4919	26.2829	26.3647	26.6549	26.5495	26.3623
g6955.t1	g6955.t1 | organism=Naegleria_fowleri_ATCC_ 30894	A0A6A5BJ07	0.1422119140625	1.1036	0.472301784313295	24.5397	24.5613	100	3	24.6819	24.71	100	3	5	5	5	34.2	34.2	34.2	31.649	0	21.872	480010000	32	24.5613	24.6283	24.4296	24.4672	24.8685	24.71
g1277.t1	g1277.t1 | organism=Naegleria_fowleri_ATCC_ 30894 | gene_product=Omega-amidase NIT2 [GO:0006107,GO:0006528,GO:0006541,GO:0050152 ]	A0A6A5C2W5	0.142162958780926	1.10356	0.376044517538307	23.3603	23.4081	100	3	23.5024	23.5956	100	3	8	8	8	40.9	40.9	40.9	31.794	0	19.022	474600000	72	23.4081	23.1245	23.5483	23.3065	23.6052	23.5956
g13002.t1	g13002.t1 | organism=Naegleria_fowleri_ATCC_ 30894 | gene_product=Pre-mRNA-processing-splicing factor 8 [GO:0000244,GO:0016607,GO:0017070,GO:0030619,GO:0030620,GO:0030623,GO:0046540,GO:0070530,GO:0071005,GO:0071013,GO:0071356,GO:0097157 ]	A0A6A5C3Y8	0.14214261372884	1.10354	0.546524270144793	22.8583	22.9301	100	3	23.0005	22.9242	100	3	17	14	14	10	8.9	8.9	281.49	0	29.093	549830000	107	22.9301	22.9455	22.6993	22.9109	22.9242	23.1663
g9395.t1	g9395.t1 | organism=Naegleria_fowleri_ATCC_ 30894	A0A6A5BC74	0.142014821370442	1.10345	0.394845001570104	21.842	21.8498	100	3	21.984	22.0014	100	3	4	4	4	3.2	3.2	3.2	170.51	0.00023375	5.3359	93350000	26	21.6618	21.8498	22.0143	22.0014	21.7805	22.17
g1708.t1	g1708.t1 | organism=Naegleria_fowleri_ATCC_ 30894 | gene_product=Methionyl-tRNA formyltransferase, mitochondrial [GO:0009058,GO:0016742 ]	A0A6A5C1G1	0.141661326090496	1.10317	0.373476608143466	22.7245	22.7516	100	3	22.8662	22.7981	100	3	7	7	7	21.5	21.5	21.5	46.435	0	10.302	218480000	17	22.7516	22.7927	22.6292	22.645	23.1553	22.7981
g13321.t1;g12759.t1	g13321.t1 | organism=Naegleria_fowleri_ATCC_ 30894 [GO:0005887,GO:0010756 ];g12759.t1 | organism=Naegleria_fowleri_ATCC_ 30894 [GO:0005887,GO:0010756 ]	A0A6A5C4P1	0.14166037241618	1.10317	0.407733545765455	20.9509	20.9509	66.6667	2	21.0926	20.9916	100	3	2	2	2	12.1	12.1	12.1	19.88	0.0057302	1.9769	32005000	8	20.9961	NaN	20.9057	21.3057	20.9804	20.9916
g9864.t1	g9864.t1 | organism=Naegleria_fowleri_ATCC_ 30894 | gene_product=Guanine nucleotide-binding protein subunit alpha [GO:0003924,GO:0007186,GO:0019001,GO:0031683 ]	A0A6A5B9F3	0.141642252604168	1.10316	0.425222227410059	23.2704	23.2281	100	3	23.412	23.3615	100	3	10	10	10	36.3	36.3	36.3	41.541	0	12.946	430960000	39	23.366	23.2281	23.217	23.2095	23.665	23.3615
g13063.t1	g13063.t1 | organism=Naegleria_fowleri_ATCC_ 30894	A0A6A5C3Z4	0.141356150309246	1.10294	1.05626965840717	24.2676	24.2691	100	3	24.4089	24.4526	100	3	10	10	10	48.9	48.9	48.9	30.482	0	48.7	1656000000	161	24.1929	24.2691	24.3407	24.3166	24.4526	24.4576
g2633.t1	g2633.t1 | organism=Naegleria_fowleri_ATCC_ 30894 [GO:0005515 ]	A0A6A5BW61	0.141227722167969	1.10284	0.660272464349054	24.4172	24.4031	100	3	24.5584	24.5504	100	3	9	9	9	27	27	27	52.867	0	61.225	1219500000	118	24.5463	24.4031	24.3021	24.5504	24.6766	24.4482
g6936.t1	g6936.t1 | organism=Naegleria_fowleri_ATCC_ 30894 | gene_product=Squalene synthase [GO:0004310,GO:0006696,GO:0016021,GO:0051996 ]	A0A6A5BHW1	0.140990575154621	1.10266	0.423570345811067	24.1834	24.1802	100	3	24.3244	24.2375	100	3	8	8	8	26.5	26.5	26.5	53.868	0	50.705	869320000	86	24.3245	24.1802	24.0454	24.5559	24.2375	24.1796
g10097.t1	g10097.t1 | organism=Naegleria_fowleri_ATCC_ 30894 | gene_product=Nuclear cap-binding protein subunit 2 [GO:0003676 ]	A0A6A5BCN7	0.140823364257813	1.10253	0	21.3303	21.3303	66.6667	2	NaN	NaN	33.3333	1	4	4	4	22.2	22.2	22.2	39.487	0	6.1715	64940000	17	21.5769	NaN	21.0838	NaN	21.4711	NaN
g659.t1	g659.t1 | organism=Naegleria_fowleri_ATCC_ 30894 | gene_product=Probable peptidyl-tRNA hydrolase 2 [GO:0004045 ]	A0A6A5CGX4	0.140789031982422	1.10251	0.476741780349084	20.8198	20.8778	100	3	20.9606	20.9797	100	3	2	2	2	16.8	16.8	16.8	22.222	0.00023116	5.185	50412000	21	20.5784	21.0033	20.8778	20.9797	20.9875	20.9146
g2429.t1	g2429.t1 | organism=Naegleria_fowleri_ATCC_ 30894 | gene_product=40S ribosomal protein S19 [GO:0003735,GO:0005840,GO:0006412 ]	A0A6A5C038	0.140766143798828	1.10249	0.767678282960437	28.9166	28.9226	100	3	29.0574	29.1203	100	3	11	11	11	58	58	58	17.081	0	75.289	29385000000	387	28.9573	28.87	28.9226	29.1543	29.1203	28.8976
g5096.t1	g5096.t1 | organism=Naegleria_fowleri_ATCC_ 30894 | gene_product=50S ribosomal protein L9 [GO:0003735,GO:0005840,GO:0006412 ]	A0A6A5BS83	0.140546162923176	1.10232	0.753873111105306	24.1235	24.1212	100	3	24.264	24.3204	100	3	5	5	5	41.1	41.1	41.1	17.164	0	35.477	815860000	59	24.1212	24.0785	24.1707	24.3204	24.3681	24.1035
g8668.t1	g8668.t1 | organism=Naegleria_fowleri_ATCC_ 30894 | gene_product=Histone H4 [GO:0003677,GO:0046982 ]	A0A6A5BG35	0.140257517496746	1.1021	0.590840584923907	23.7335	23.7747	100	3	23.8738	23.8957	100	3	6	6	6	27.9	27.9	27.9	30.836	0	22.703	798880000	93	23.8703	23.7747	23.5554	23.7773	23.9483	23.8957
g13295.t1	g13295.t1 | organism=Naegleria_fowleri_ATCC_ 30894 | gene_product=Syntaxin-51 [GO:0016021 ]	A0A6A5C222	0.140207290649414	1.10206	0.451301930443874	23.2563	23.2915	100	3	23.3965	23.4302	100	3	6	6	6	34.4	34.4	34.4	29.546	0	36.373	287350000	45	23.12	23.3574	23.2915	23.4302	23.5742	23.1852
g8175.t1	g8175.t1 | organism=Naegleria_fowleri_ATCC_ 30894 | gene_product=Glutamine amidotransferase-like class 1 domain-containing protein 3A, mitochondrial [GO:0005739,GO:0070584 ]	A0A6A5BG57	0.140180587768555	1.10204	1.14891377925985	27.7554	27.7907	100	3	27.8955	27.9044	100	3	15	15	15	53.6	53.6	53.6	32.069	0	234.03	19404000000	442	27.7907	27.8032	27.6722	27.8234	27.9044	27.9588
g540.t1	g540.t1 | organism=Naegleria_fowleri_ATCC_ 30894 | gene_product=Elongation factor Tu [GO:0003746,GO:0003924,GO:0005525,GO:0005737,GO:0006414 ]	A0A6A5CBJ0	0.139300664265949	1.10137	0.69252243748355	28.36	28.3314	100	3	28.4993	28.4845	100	3	31	31	30	76.6	76.6	74.6	49.596	0	272.39	51981000000	1264	28.3314	28.4255	28.3229	28.3591	28.6542	28.4845
g2246.t2	g2246.t2 | organism=Naegleria_fowleri_ATCC_ 30894 | gene_product=Guanine exchange factor for Rac 30 [GO:0005089,GO:0035023 ]	A0A6A5BTA6	0.138565063476563	1.10081	0	NaN	NaN	33.3333	1	NaN	NaN	33.3333	1	3	3	3	3.5	3.5	3.5	184.88	0.00022852	4.975	21757000	11	NaN	NaN	20.5457	NaN	NaN	20.6842
g13214.t1	g13214.t1 | organism=Naegleria_fowleri_ATCC_ 30894	A0A6A5C198	0.138341903686523	1.10064	0.918481125648042	25.7413	25.756	100	3	25.8796	25.8142	100	3	10	10	10	48.4	48.4	48.4	27.116	0	104.74	3699300000	180	25.7112	25.756	25.7566	25.8077	26.017	25.8142
g10398.t1	g10398.t1 | organism=Naegleria_fowleri_ATCC_ 30894 | gene_product=Mannose-P-dolichol utilization defect 1 protein homolog 2 [GO:0016021 ]	A0A6A5BYX1	0.138317108154297	1.10062	0.915442585781097	26.0841	26.0662	100	3	26.2224	26.2699	100	3	3	3	3	18.5	18.5	18.5	29.419	0	50.006	1522400000	113	26.0362	26.1499	26.0662	26.2699	26.2975	26.0998
g5132.t1	g5132.t1 | organism=Naegleria_fowleri_ATCC_ 30894 | gene_product=Probable steroid-binding protein 3 [GO:0005488,GO:0005654,GO:0005829,GO:0048583 ]	A0A6A5BQS7	0.138094584147137	1.10045	1.10139444313956	22.5813	22.5813	66.6667	2	22.7194	22.7409	100	3	2	2	2	33.1	33.1	33.1	13.35	0	11.203	161930000	17	22.5502	22.6124	NaN	22.6478	22.7409	22.7694
g10491.t1	g10491.t1 | organism=Naegleria_fowleri_ATCC_ 30894	A0A6A5C6P5	0.137999852498371	1.10038	0.655058339413349	24.3035	24.2785	100	3	24.4415	24.4035	100	3	12	12	12	66.5	66.5	66.5	28.729	0	87.792	1189300000	131	24.2024	24.4295	24.2785	24.3473	24.5737	24.4035
g11100.t1;g11645.t1	g11100.t1 | organism=Naegleria_fowleri_ATCC_ 30894 | gene_product=Germinal center kinase 1 [GO:0004672,GO:0005524,GO:0006468 ];g11645.t1 | organism=Naegleria_fowleri_ATCC_ 30894 [GO:0004672,GO:0005524,GO:0006468 ]	A0A6A5C879	0.137819925944008	1.10024	0.657591159063157	23.0032	22.994	100	3	23.141	23.1205	100	3	5	5	5	13.2	13.2	13.2	61.578	0	35.621	234320000	53	22.8696	23.146	22.994	23.0644	23.238	23.1205
g4779.t1	g4779.t1 | organism=Naegleria_fowleri_ATCC_ 30894	A0A6A5BPS0	0.137743631998699	1.10018	0.786284844604976	29.8139	29.8054	100	3	29.9516	29.9299	100	3	8	8	8	63.5	63.5	63.5	22.666	0	323.31	41920000000	565	29.8054	29.9265	29.7098	29.9299	30.0488	29.8762
g10793.t1	g10793.t1 | organism=Naegleria_fowleri_ATCC_ 30894	A0A6A5C8H7	0.137662887573242	1.10012	0.234294821509567	24.887	25.0132	100	3	25.0247	25.1401	100	3	9	9	9	34.4	34.4	34.4	31.864	0	26.708	971880000	111	25.0132	25.1202	24.5277	25.1401	25.1909	24.743
g8241.t1	g8241.t1 | organism=Naegleria_fowleri_ATCC_ 30894 | gene_product=Glycerophosphodiester phosphodiesterase GDPD5 [GO:0006629,GO:0008081,GO:0016020 ]	A0A6A5B7V3	0.137521107991539	1.10001	0.373133377498823	22.8082	22.8594	100	3	22.9457	22.999	100	3	6	6	6	20.5	20.5	20.5	46.524	0	18.689	202280000	47	22.6248	22.9404	22.8594	22.999	23.1253	22.7128
g12743.t1	g12743.t1 | organism=Naegleria_fowleri_ATCC_ 30894 | gene_product=Mitochondrial ribosome-associated GTPase 1 [GO:0005525 ]	A0A6A5C657	0.136847813924152	1.0995	0.387375668628999	22.3405	22.3377	100	3	22.4773	22.6204	100	3	5	5	5	22.8	22.8	22.8	38.112	0	6.1934	119420000	22	22.2857	22.3377	22.398	22.1868	22.6204	22.6247
g13608.t1	g13608.t1 | organism=Naegleria_fowleri_ATCC_ 30894	A0A6A5C1G3	0.136651357014976	1.09935	0.520734922486874	24.9927	24.9958	100	3	25.1293	25.1041	100	3	9	9	9	19.2	19.2	19.2	66.446	0	103.96	1441100000	46	24.9958	24.8145	25.1677	25.2325	25.1041	25.0514
g12934.t1	g12934.t1 | organism=Naegleria_fowleri_ATCC_ 30894 | gene_product=Chaperone protein ClpB1 [GO:0005524,GO:0005737,GO:0009987,GO:0019538 ]	A0A6A5C0C5	0.136415481567383	1.09917	0.212023746199025	24.3042	24.2615	100	3	24.4406	24.4638	100	3	22	22	22	33.6	33.6	33.6	102.87	0	72.88	2649700000	163	23.963	24.6882	24.2615	24.1975	24.6606	24.4638
g10574.t1	g10574.t1 | organism=Naegleria_fowleri_ATCC_ 30894 | gene_product=Aldose reductase A [GO:0016491,GO:0055114 ]	A0A6A5CDY7	0.136323928833008	1.0991	1.14588549756319	24.8633	24.8528	100	3	24.9996	25.0196	100	3	14	14	14	63.4	63.4	63.4	36.574	0	107.58	1625100000	110	24.9166	24.8206	24.8528	25.0715	25.0196	24.9077
g3564.t1	g3564.t1 | organism=Naegleria_fowleri_ATCC_ 30894 | gene_product=Succinate--CoA ligase [GDP-forming] subunit beta, mitochondrial [GO:0000287,GO:0004775,GO:0005524,GO:0005739,GO:0006099 ]	A0A6A5BSA7	0.135878880818684	1.09876	1.13111387003538	28.7306	28.719	100	3	28.8665	28.881	100	3	24	24	24	57.8	57.8	57.8	47.594	0	232.2	33863000000	758	28.7882	28.6846	28.719	28.7778	28.9406	28.881
g2666.t1	g2666.t1 | organism=Naegleria_fowleri_ATCC_ 30894 [GO:0003779,GO:0016043 ]	A0A6A5BUR2	0.135782241821289	1.09869	1.25019334564218	21.1221	21.1147	100	3	21.2579	21.2541	100	3	4	4	4	11.2	11.2	11.2	72.365	0	10.002	62946000	27	21.1147	21.0495	21.2023	21.2161	21.3035	21.2541
g1097.t1	g1097.t1 | organism=Naegleria_fowleri_ATCC_ 30894 | gene_product=Teneurin-2 [GO:0005515,GO:0010975,GO:0031012,GO:0044424,GO:0044425,GO:0045202,GO:0048522,GO:0048523,GO:0050804,GO:0051240,GO:0098609,GO:0120025 ]	A0A6A5C041	0.135749816894531	1.09866	0.37204280252276	23.6846	23.7247	100	3	23.8203	23.8834	100	3	8	8	8	17.5	17.5	17.5	78.835	0	31.403	490300000	72	23.7247	23.8458	23.4832	23.6072	23.9704	23.8834
g3266.t1	g3266.t1 | organism=Naegleria_fowleri_ATCC_ 30894 | gene_product=Alpha-actinin [GO:0003779,GO:0005509,GO:0019863 ]	A0A6A5BUK4	0.135505676269531	1.09848	0.784138873669349	30.3889	30.4123	100	3	30.5244	30.4926	100	3	89	89	89	79.3	79.3	79.3	98.522	0	323.31	400650000000	5314	30.4933	30.261	30.4123	30.6066	30.4926	30.4739
g5133.t1	g5133.t1 | organism=Naegleria_fowleri_ATCC_ 30894	A0A6A5BLN9	0.135210037231445	1.09825	1.20605549510239	26.9713	27.0002	100	3	27.1065	27.1244	100	3	43	43	43	62.4	62.4	62.4	90.394	0	323.31	17447000000	701	27.0002	26.9021	27.0117	27.1644	27.0309	27.1244
g4094.t1	g4094.t1 | organism=Naegleria_fowleri_ATCC_ 30894 | gene_product=Uridylate kinase [GO:0004127,GO:0005524,GO:0006090,GO:0006207,GO:0006221,GO:0009041,GO:0016310,GO:0044424,GO:0046940,GO:0050242 ]	A0A6A5BV46	0.13506253560384	1.09814	0.73692501551871	26.191	26.2346	100	3	26.326	26.3602	100	3	12	12	12	66	66	66	28.061	0	135.06	5829400000	253	26.2346	26.0896	26.2487	26.3602	26.1969	26.421
g10800.t1	g10800.t1 | organism=Naegleria_fowleri_ATCC_ 30894	A0A6A5C6T5	0.134744644165039	1.0979	0.189392740458132	26.7968	26.6374	100	3	26.9316	26.8397	100	3	3	3	3	39.8	39.8	39.8	10.449	0	29.953	4473700000	54	26.5224	27.2307	26.6374	26.8397	27.2449	26.7102
g12523.t1;g12218.t1	g12523.t1 | organism=Naegleria_fowleri_ATCC_ 30894 | gene_product=COMM domain-containing protein 9 [GO:0006810,GO:0012505,GO:0031410,GO:0043231 ];g12218.t1 | organism=Naegleria_fowleri_ATCC_ 30894 | gene_product=COMM domain-containing protein 9 [GO:000	A0A6A5BTJ8	0.134731928507488	1.09789	0.469756534023782	24.8459	24.7524	100	3	24.9807	24.96	100	3	6	6	6	42.9	42.9	42.9	24.129	0	25.301	1017400000	134	24.6976	25.0878	24.7524	24.9546	24.96	25.0273
g4843.t1	g4843.t1 | organism=Naegleria_fowleri_ATCC_ 30894 | gene_product=Guanine exchange factor for Rac 30 [GO:0000902,GO:0005089,GO:0035023 ]	A0A6A5BPN7	0.134695688883465	1.09786	1.15808516414383	23.4152	23.4362	100	3	23.5499	23.5047	100	3	21	21	21	27.4	27.4	27.4	122.68	0	48.927	894360000	146	23.4362	23.4396	23.3697	23.6492	23.5047	23.4957
g1232.t1	g1232.t1 | organism=Naegleria_fowleri_ATCC_ 30894 | gene_product=Uncharacterized protein MJ1549 [GO:0016747 ]	A0A6A5C451	0.134687423706055	1.09785	0.387586266166676	25.8743	25.9414	100	3	26.009	26.0355	100	3	16	16	16	61.7	61.7	61.7	44.265	0	176.22	5463000000	270	25.6196	26.062	25.9414	25.8886	26.103	26.0355
g5440.t1	g5440.t1 | organism=Naegleria_fowleri_ATCC_ 30894 | gene_product=Ubiquitin carboxyl-terminal hydrolase 6 [GO:0005515,GO:0006511,GO:0016579,GO:0036459 ]	A0A6A5BKM9	0.134589513142902	1.09778	1.44937704177937	25.6969	25.7234	100	3	25.8315	25.8135	100	3	23	23	23	61.7	61.7	61.7	53.993	0	213.01	5413300000	388	25.6223	25.7451	25.7234	25.8135	25.8729	25.8081
g2487.t1	g2487.t1 | organism=Naegleria_fowleri_ATCC_ 30894 | gene_product=DCN1-like protein [GO:0000151,GO:0005515,GO:0005634,GO:0005829,GO:0035212,GO:2000436 ]	A0A6A5BNM0	0.13450813293457	1.09772	0.848304940557301	22.3181	22.3181	66.6667	2	22.4527	22.4712	100	3	4	4	4	23	23	23	29.559	0	7.4075	150660000	20	22.2365	22.3998	NaN	22.4065	22.4803	22.4712
g7695.t1	g7695.t1 | organism=Naegleria_fowleri_ATCC_ 30894 | gene_product=Eukaryotic translation initiation factor 3 subunit H [GO:0003743,GO:0005515,GO:0005852,GO:0006413 ]	A0A6A5CDY3	0.134434382120769	1.09766	0.867284375673539	25.1349	25.1676	100	3	25.2693	25.2179	100	3	13	13	13	55.8	55.8	55.8	44.483	0	82.944	2732500000	144	25.0514	25.1856	25.1676	25.3862	25.2179	25.2039
g4479.t1	g4479.t1 | organism=Naegleria_fowleri_ATCC_ 30894 | gene_product=Transcription elongation factor 1 homolog [GO:0000993,GO:0006368,GO:0008023,GO:0048096 ]	A0A6A5BRY8	0.134113311767578	1.09742	0	22.8943	22.8943	66.6667	2	NaN	NaN	33.3333	1	2	2	2	14.8	14.8	14.8	17.912	0.0026944	2.2728	149000000	7	22.7607	NaN	23.0279	NaN	23.0284	NaN
g8394.t1	g8394.t1 | organism=Naegleria_fowleri_ATCC_ 30894 | gene_product=NEDD8-activating enzyme E1 catalytic subunit [GO:0019781,GO:0045116 ]	A0A6A5B5V5	0.134012858072918	1.09734	0.822436895613456	26.4313	26.4388	100	3	26.5653	26.5531	100	3	30	30	30	78.5	78.5	78.5	50.983	0	323.31	13907000000	650	26.4388	26.3045	26.5505	26.614	26.5531	26.5287
g10480.t1	g10480.t1 | organism=Naegleria_fowleri_ATCC_ 30894 | gene_product=Adenylate kinase 2, chloroplastic [GO:0004017,GO:0005524,GO:0016310,GO:0046940 ]	A0A6A5CDI2	0.133992513020832	1.09733	0.238791990388629	23.5883	23.7148	100	3	23.7223	23.7408	100	3	8	8	7	12.1	12.1	11.2	93.495	0	8.2249	332600000	26	23.203	23.7148	23.847	23.5381	23.7408	23.8879
g12703.t1	g12703.t1 | organism=Naegleria_fowleri_ATCC_ 30894 | gene_product=12-oxophytodienoate reductase 1 [GO:0010181,GO:0016491,GO:0055114 ]	A0A6A5C618	0.133829752604168	1.0972	1.19992142324891	22.9051	22.908	100	3	23.0389	23.0388	100	3	10	10	10	46.2	46.2	46.2	42.213	0	40.362	488620000	94	22.908	22.8132	22.994	23.0388	23.0305	23.0474
g9753.t1	g9753.t1 | organism=Naegleria_fowleri_ATCC_ 30894 | gene_product=Glutamate--tRNA ligase [GO:0000049,GO:0004818,GO:0005524,GO:0006424,GO:0008270 ]	A0A6A5B0G5	0.133401234944664	1.09688	0.505870394685766	22.8191	22.7886	100	3	22.9525	22.9236	100	3	8	8	8	21.1	21.1	21.1	65.803	0	22.374	400280000	52	22.6801	22.9885	22.7886	23.0888	22.9236	22.8451
g1588.t1	g1588.t1 | organism=Naegleria_fowleri_ATCC_ 30894 | gene_product=Protein RMD5 homolog [GO:0005515 ]	A0A6A5C136	0.133153279622395	1.09669	0	NaN	NaN	33.3333	1	21.3136	21.3514	100	3	3	3	3	13	13	13	44.953	0	6.4106	42975000	16	21.1805	NaN	NaN	21.1342	21.3514	21.4553
g13515.t1	g13515.t1 | organism=Naegleria_fowleri_ATCC_ 30894 | gene_product=Replication factor C subunit 2 [GO:0003677,GO:0005524,GO:0006260 ]	A0A6A5C081	0.133052825927734	1.09661	0.293217699797754	22.7703	22.7703	66.6667	2	22.9034	22.9034	66.6667	2	5	5	5	26.5	26.5	26.5	38.017	0	38.457	166070000	14	22.7661	NaN	22.7746	22.7365	23.0703	NaN
g10610.t1	g10610.t1 | organism=Naegleria_fowleri_ATCC_ 30894 | gene_product=Phenylalanine--tRNA ligase alpha subunit, cytoplasmic [GO:0000049,GO:0004826,GO:0005524,GO:0005737,GO:0006432 ]	A0A6A5CDV8	0.132808685302734	1.09643	1.51740488315965	26.3538	26.3678	100	3	26.4866	26.5105	100	3	22	22	22	52.8	52.8	52.8	62.189	0	203.73	8824500000	416	26.3942	26.2994	26.3678	26.5203	26.5105	26.4291
g2121.t1	g2121.t1 | organism=Naegleria_fowleri_ATCC_ 30894	A0A6A5BX26	0.132731119791664	1.09637	0.413667335250481	22.4187	22.4496	100	3	22.5514	22.5526	100	3	3	3	3	14.4	14.4	14.4	32.818	0	8.7478	106270000	29	22.2692	22.4496	22.5371	22.3579	22.5526	22.7436
g4437.t1	g4437.t1 | organism=Naegleria_fowleri_ATCC_ 30894 [GO:0005515 ]	A0A6A5BQN4	0.132346471150715	1.09607	0.385106343769886	22.1893	22.2694	100	3	22.3216	22.3081	100	3	4	4	4	21.5	21.5	21.5	35.733	0	6.4416	87156000	21	22.2824	22.2694	22.016	22.1282	22.3081	22.5286
g10570.t1	g10570.t1 | organism=Naegleria_fowleri_ATCC_ 30894 | gene_product=Sphingolipid delta(4)-desaturase DES1 [GO:0006629,GO:0016021 ]	A0A6A5CDS2	0.132291793823242	1.09603	0	NaN	NaN	33.3333	1	NaN	NaN	33.3333	1	3	3	3	11.2	11.2	11.2	43.908	0	5.7421	79043000	9	21.7137	NaN	NaN	NaN	NaN	21.846
g11392.t1	g11392.t1 | organism=Naegleria_fowleri_ATCC_ 30894 | gene_product=10 kDa chaperonin [GO:0006457 ]	A0A6A5C6J3	0.132135391235352	1.09591	0.428112181522413	28.7972	28.7554	100	3	28.9294	29.0098	100	3	11	11	11	83	83	83	10.638	0	114.41	24086000000	299	28.8981	28.7382	28.7554	28.6901	29.0883	29.0098
g3954.t1	g3954.t1 | organism=Naegleria_fowleri_ATCC_ 30894 | gene_product=Tripeptidyl-peptidase 1 [GO:0004252,GO:0006508 ]	A0A6A5BSJ3	0.132098515828453	1.09589	0.257062797822087	26.0885	25.9552	100	3	26.2206	26.229	100	3	13	13	13	36.1	36.1	36.1	60.875	0	105.29	2441700000	148	26.3896	25.9208	25.9552	26.229	25.9778	26.4552
g12399.t1	g12399.t1 | organism=Naegleria_fowleri_ATCC_ 30894	A0A6A5C4N2	0.131805419921875	1.09566	0.732090793484453	25.9355	25.8758	100	3	26.0673	26.0467	100	3	9	9	9	75.4	75.4	75.4	12.611	0	21.503	3409900000	190	25.8758	26.0805	25.8503	26.013	26.0467	26.1422
g1556.t1	g1556.t1 | organism=Naegleria_fowleri_ATCC_ 30894 | gene_product=Stress-induced-phosphoprotein 1 [GO:0005515 ]	A0A6A5BMH5	0.131646474202476	1.09554	0.459766763924653	25.2489	25.2326	100	3	25.3805	25.2859	100	3	25	25	25	54.7	54.7	54.7	66.197	0	236.79	3643400000	182	25.1865	25.3275	25.2326	25.2435	25.6121	25.2859
g633.t1	g633.t1 | organism=Naegleria_fowleri_ATCC_ 30894 | gene_product=Putative rho GDP-dissociation inhibitor 1 [GO:0005094,GO:0005737,GO:0007264,GO:0050790 ]	A0A6A5CDS9	0.130863189697266	1.09495	1.26384934583102	27.886	27.9037	100	3	28.0168	28.0339	100	3	20	20	20	81.4	81.4	81.4	20.87	0	268.27	18690000000	537	27.9037	27.8064	27.9478	28.0339	28.0486	27.968
g12656.t1	g12656.t1 | organism=Naegleria_fowleri_ATCC_ 30894	A0A6A5C4S8	0.130827585856121	1.09492	0.51786832065447	22.8673	22.892	100	3	22.9981	23.0411	100	3	5	5	5	15.1	15.1	15.1	51.42	0	9.619	154850000	25	22.892	22.7587	22.9512	22.816	23.1372	23.0411
g13319.t1;g12761.t1	g13319.t1 | organism=Naegleria_fowleri_ATCC_ 30894 | gene_product=26S proteasome non-ATPase regulatory subunit 9 [GO:0005515,GO:0044424,GO:0070682 ];g12761.t1 | organism=Naegleria_fowleri_ATCC_ 30894 | gene_product=26S proteasome non-ATPase regulatory s	A0A6A5BZJ3	0.130793253580727	1.0949	0.607059371829853	23.7419	23.7702	100	3	23.8727	23.8514	100	3	6	6	6	36.6	36.6	36.6	26.378	0	13.28	400620000	45	23.8526	23.7702	23.6027	23.8514	23.7764	23.9902
g9030.t1	g9030.t1 | organism=Naegleria_fowleri_ATCC_ 30894 | gene_product=Opioid growth factor receptor-like protein 1 [GO:0004985,GO:0016020,GO:0038003 ]	A0A6A5BE14	0.130584716796875	1.09474	0.463923972920615	25.332	25.3567	100	3	25.4626	25.5223	100	3	6	6	6	32	32	32	31.612	0	23.657	1323000000	91	25.454	25.3567	25.1853	25.5851	25.2803	25.5223
g4101.t1	g4101.t1 | organism=Naegleria_fowleri_ATCC_ 30894 | gene_product=Ornithine aminotransferase [GO:0004587,GO:0030170,GO:0055129 ]	A0A6A5BP81	0.130577723185223	1.09473	0.482099421930837	27.7854	27.7858	100	3	27.916	28.0304	100	3	27	27	27	69.3	69.3	69.3	53.225	0	211.47	33341000000	666	27.7378	27.8326	27.7858	27.687	28.0305	28.0304
g8030.t1	g8030.t1 | organism=Naegleria_fowleri_ATCC_ 30894 | gene_product=UPF0577 protein KIAA1324-like homolog [GO:0016020 ]	A0A6A5CFS9	0.130388259887695	1.09459	0.764099875801567	26.1738	26.1984	100	3	26.3041	26.3354	100	3	26	26	26	37.5	37.5	37.5	119.82	0	168.08	8873300000	486	26.1984	26.2666	26.0562	26.2095	26.3354	26.3675
g6222.t1	g6222.t1 | organism=Naegleria_fowleri_ATCC_ 30894 | gene_product=Villin-5 [GO:0051015 ]	A0A6A5BKQ5	0.130334854125977	1.09455	0.927540279229572	25.7549	25.7634	100	3	25.8853	25.8699	100	3	39	39	39	48.7	48.7	48.7	133.36	0	315.82	6785800000	521	25.7634	25.6712	25.8301	25.9729	25.813	25.8699
g12613.t1	g12613.t1 | organism=Naegleria_fowleri_ATCC_ 30894 | gene_product=NADH dehydrogenase [ubiquinone] 1 alpha subcomplex subunit 8-B [GO:0005747,GO:0006120 ]	A0A6A5BTD7	0.130206425984703	1.09445	0.173881260157533	23.7441	23.928	100	3	23.8743	23.8994	100	3	5	5	5	61.5	61.5	61.5	13.105	0	88.046	438890000	49	23.928	24.0837	23.2206	23.6904	24.0331	23.8994
g12381.t1	g12381.t1 | organism=Naegleria_fowleri_ATCC_ 30894 [GO:0005515 ]	A0A6A5C5I0	0.130196889241535	1.09444	0.574286879133924	25.0841	25.0668	100	3	25.2143	25.2235	100	3	11	11	11	42.4	42.4	42.4	37.521	0	93.077	1163900000	125	25.1897	25.0668	24.9959	25.0653	25.3542	25.2235
g2025.t1	g2025.t1 | organism=Naegleria_fowleri_ATCC_ 30894 | gene_product=Potential protein lysine methyltransferase SET5 [GO:0005515 ]	A0A6A5C080	0.129744847615562	1.0941	0.166385013229685	22.0841	22.0505	100	3	22.2139	21.9968	100	3	4	4	4	15.1	15.1	15.1	50.35	0	12.005	138350000	41	22.3135	21.8883	22.0505	21.9007	22.7441	21.9968
g6608.t1	g6608.t1 | organism=Naegleria_fowleri_ATCC_ 30894 | gene_product=Protein FAM210B, mitochondrial [GO:0016021 ]	A0A6A5BIG7	0.129534403483071	1.09394	0.463727632934147	24.2236	24.3389	100	3	24.3531	24.3584	100	3	6	6	6	34.7	34.7	34.7	27.616	0	19.011	1146500000	73	24.3456	24.3389	23.9863	24.389	24.312	24.3584
g12440.t1	g12440.t1 | organism=Naegleria_fowleri_ATCC_ 30894 | gene_product=Ras-related C3 botulinum toxin substrate 1 [GO:0003924,GO:0005525,GO:0005886,GO:0005938,GO:0007015,GO:0007163,GO:0007266,GO:0008360,GO:0019901,GO:0032956,GO:0042995 ]	A0A6A5BUN4	0.129507700602215	1.09392	0.407734642339979	27.1311	27.1255	100	3	27.2606	27.2954	100	3	11	11	10	79.1	79.1	73.6	22.401	0	161.29	5875900000	212	27.1427	27.1255	27.125	27.0119	27.4745	27.2954
g11770.t1	g11770.t1 | organism=Naegleria_fowleri_ATCC_ 30894	A0A6A5C9E9	0.129494667053223	1.09391	0.586812512104289	22.141	22.141	66.6667	2	22.2705	22.2084	100	3	2	2	2	12.3	12.3	12.3	32.437	0.00095347	2.8085	69284000	9	22.1519	NaN	22.1301	22.2084	22.1892	22.4139
g2325.t1	g2325.t1 | organism=Naegleria_fowleri_ATCC_ 30894 | gene_product=Tripeptidyl-peptidase 1 [GO:0004252,GO:0006508 ]	A0A6A5BYT9	0.129383087158203	1.09383	0.52996304582731	24.2042	24.2067	100	3	24.3336	24.276	100	3	5	5	5	20.1	20.1	20.1	66.497	0	54.054	576320000	86	24.2319	24.2067	24.174	24.276	24.1853	24.5394
g8503.t1	g8503.t1 | organism=Naegleria_fowleri_ATCC_ 30894 | gene_product=Putative peptidyl-tRNA hydrolase PTRHD1 [GO:0004045 ]	A0A6A5BFB1	0.129363059997559	1.09381	0.574994998256	23.959	23.959	66.6667	2	24.0884	24.1374	100	3	2	2	2	28.9	28.9	28.9	16.123	0	5.7366	281330000	24	23.8777	NaN	24.0403	24.1521	24.1374	23.9755
g13639.t1	g13639.t1 | organism=Naegleria_fowleri_ATCC_ 30894 | gene_product=ADP-ribosylarginine hydrolase Tri1 [GO:0006807 ]	A0A6A5C4M7	0.129269599914551	1.09374	0.208155093518275	20.1196	20.1196	66.6667	2	20.2489	20.2489	66.6667	2	3	2	2	7.7	5.3	5.3	61.697	0.00042141	3.9029	28804000	26	20.3332	NaN	19.906	20.3093	NaN	20.1885
g11551.t1	g11551.t1 | organism=Naegleria_fowleri_ATCC_ 30894 | gene_product=Ubiquitin carboxyl-terminal hydrolase 42 [GO:0016579,GO:0036459 ]	A0A6A5C6B0	0.129171371459961	1.09367	0	NaN	NaN	33.3333	1	NaN	NaN	33.3333	1	3	3	3	2.3	2.3	2.3	106.81	0.00059725	3.2687	36219000	11	20.215	NaN	NaN	20.3442	NaN	NaN
g1964.t1	g1964.t1 | organism=Naegleria_fowleri_ATCC_ 30894 [GO:0004674,GO:0005524,GO:0006468 ]	A0A6A5BX54	0.12907600402832	1.09359	0	NaN	NaN	33.3333	1	NaN	NaN	33.3333	1	5	5	5	13.6	13.6	13.6	54.988	0	13.882	188580000	20	23.7958	NaN	NaN	NaN	23.9249	NaN
g1788.t1	g1788.t1 | organism=Naegleria_fowleri_ATCC_ 30894 | gene_product=Myophilin [GO:0003779,GO:0031032 ]	A0A6A5C1N3	0.129062016805015	1.09358	0.790971668553886	30.4055	30.4183	100	3	30.5346	30.6005	100	3	21	21	21	60.7	60.7	60.7	34.615	0	241.17	51749000000	821	30.4381	30.3602	30.4183	30.6118	30.6005	30.3915
g364.t1	g364.t1 | organism=Naegleria_fowleri_ATCC_ 30894 | gene_product=NADH dehydrogenase [ubiquinone] iron-sulfur protein 5-A [GO:0005747,GO:0008152,GO:0009987 ]	A0A6A5CGR2	0.129023869832359	1.09355	0.220043357986813	26.1161	26.2597	100	3	26.2451	26.2234	100	3	5	5	5	52.3	52.3	52.3	10.523	0	8.4038	2120200000	76	26.3939	26.2597	25.6947	26.3925	26.1194	26.2234
g5880.t1	g5880.t1 | organism=Naegleria_fowleri_ATCC_ 30894	A0A6A5BDJ0	0.128543853759766	1.09319	0.300314423893714	25.1009	25.2115	100	3	25.2294	25.301	100	3	10	10	10	43.4	43.4	43.4	31.949	0	18.615	1471700000	71	25.2261	25.2115	24.865	24.9812	25.301	25.4059
g4931.t1	g4931.t1 | organism=Naegleria_fowleri_ATCC_ 30894 | gene_product=Protein prenyltransferase alpha subunit repeat-containing protein 1	A0A6A5BMU3	0.128507614135742	1.09316	0.378360567640877	22.2895	22.3127	100	3	22.418	22.3679	100	3	3	3	3	7	7	7	59.191	0.00043281	4.259	88192000	16	22.4816	22.3127	22.0742	22.5743	22.3117	22.3679
g5864.t1	g5864.t1 | organism=Naegleria_fowleri_ATCC_ 30894 | gene_product=GTP-binding protein Di-Ras2 [GO:0003924,GO:0005515,GO:0005525,GO:0007165,GO:0016020 ]	A0A6A5BL75	0.128477732340496	1.09314	0.189644837258259	24.0419	23.9168	100	3	24.1703	24.2667	100	3	13	13	13	21	21	21	98.641	0	94.822	1126000000	110	23.7241	23.9168	24.4847	23.9264	24.2667	24.3179
g10822.t1	g10822.t1 | organism=Naegleria_fowleri_ATCC_ 30894 | gene_product=Vesicle transport v-SNARE 12 [GO:0005484,GO:0005794,GO:0006886,GO:0016021,GO:0016192,GO:0061025 ]	A0A2P1N6T7	0.128364562988281	1.09305	0.56280876151492	24.1542	24.2075	100	3	24.2826	24.2545	100	3	8	8	8	40.1	40.1	40.1	26.181	0	114.25	587260000	75	24.0281	24.227	24.2075	24.1619	24.4313	24.2545
g11203.t1	g11203.t1 | organism=Naegleria_fowleri_ATCC_ 30894 | gene_product=Mitochondrial import inner membrane translocase subunit TIM50 [GO:0005744,GO:0015031,GO:0016021 ]	A0A6A5BW25	0.128217061360676	1.09294	0.635692390267263	26.026	26.0713	100	3	26.1542	26.1823	100	3	17	17	17	49.3	49.3	49.3	49.778	0	74.707	6904400000	274	26.0796	26.0713	25.9271	26.27	26.1823	26.0103
g10532.t1	g10532.t1 | organism=Naegleria_fowleri_ATCC_ 30894 [GO:0005515 ]	A0A6A5C247	0.128138860066731	1.09288	0.26106578769997	23.7471	23.8227	100	3	23.8752	24.0021	100	3	6	6	6	18.2	18.2	18.2	45.945	0	18.057	329780000	46	23.5836	23.835	23.8227	24.0021	23.5243	24.0992
g7390.t1	g7390.t1 | organism=Naegleria_fowleri_ATCC_ 30894 | gene_product=Cytochrome b5 [GO:0016021,GO:0020037,GO:0046872 ]	A0A6A5C191	0.128089904785156	1.09285	0.128810726561375	25.3942	25.1478	100	3	25.5223	25.6363	100	3	4	4	4	55.3	55.3	55.3	14.199	0	12.853	1597000000	55	25.1478	24.9663	26.0685	25.2637	25.6668	25.6363
g5491.t1	g5491.t1 | organism=Naegleria_fowleri_ATCC_ 30894 | gene_product=Diphosphomevalonate decarboxylase [GO:0004163,GO:0005524,GO:0005829,GO:0006695,GO:0019287 ]	A0A6A5BEN7	0.127689361572266	1.09254	0.320696106076424	25.194	25.0904	100	3	25.3217	25.3413	100	3	18	18	18	57.5	57.5	57.5	44.682	0	99.907	3450800000	202	25.0904	25.0152	25.4765	25.4477	25.1762	25.3413
g5966.t1	g5966.t1 | organism=Naegleria_fowleri_ATCC_ 30894 | gene_product=ABC transporter G family member 24 [GO:0016020 ]	A0A6A5BB66	0.127582550048828	1.09246	0.194244156387716	23.6982	23.7437	100	3	23.8258	23.7135	100	3	18	18	18	18.3	18.3	18.3	193.77	0	67.175	921990000	134	23.8943	23.7437	23.4568	24.245	23.7135	23.5191
g7814.t1	g7814.t1 | organism=Naegleria_fowleri_ATCC_ 30894 | gene_product=COMM domain-containing protein 1 [GO:0005543,GO:0043227,GO:0043229,GO:0044444,GO:0050789,GO:0055070 ]	A0A6A5CF03	0.127147038777668	1.09213	0.300318751532917	23.019	22.9567	100	3	23.1461	23.1152	100	3	4	4	4	30.2	30.2	30.2	24.655	0	8.9376	240770000	31	22.8143	23.286	22.9567	22.9899	23.3333	23.1152
g10466.t1	g10466.t1 | organism=Naegleria_fowleri_ATCC_ 30894 [GO:0005524 ]	A0A6A5C8D2	0.126405715942383	1.09157	0.455850117244532	24.2412	24.2306	100	3	24.3676	24.3439	100	3	20	20	20	47.4	47.4	47.4	62.709	0	78.362	1668000000	150	24.2306	24.2819	24.211	24.1766	24.5822	24.3439
g9635.t1	g9635.t1 | organism=Naegleria_fowleri_ATCC_ 30894 | gene_product=Uncharacterized 17.7 kDa protein in bps2 3region	A0A6A5BFV0	0.125581741333008	1.09095	0.993468634098014	27.8989	27.9169	100	3	28.0245	28.0407	100	3	8	8	8	77.5	77.5	77.5	15.25	0	85.643	14164000000	215	27.9307	27.9169	27.849	28.0407	28.1081	27.9245
g989.t1	g989.t1 | organism=Naegleria_fowleri_ATCC_ 30894 | gene_product=Putative glucosylceramidase 3 [GO:0004348,GO:0006665 ]	A0A6A5BWX2	0.125351587931316	1.09077	0.225141723854688	23.0816	22.9304	100	3	23.207	23.316	100	3	3	3	3	8.2	8.2	8.2	60.006	0	6.5798	170880000	30	23.3956	22.9304	22.9189	22.9091	23.316	23.3957
g12915.t1	g12915.t1 | organism=Naegleria_fowleri_ATCC_ 30894 | gene_product=Electron transfer flavoprotein subunit alpha, mitochondrial [GO:0009055,GO:0022900,GO:0050660 ]	A0A6A5BV91	0.125298817952476	1.09073	0.648785517811824	26.5506	26.5875	100	3	26.6759	26.6137	100	3	21	21	21	72.8	72.8	72.8	41.551	0	230.2	10580000000	494	26.4635	26.5875	26.6009	26.5878	26.8263	26.6137
g986.t1	g986.t1 | organism=Naegleria_fowleri_ATCC_ 30894 | gene_product=Gamma carbonic anhydrase 1, mitochondrial [GO:0004089,GO:0005747,GO:0005829,GO:0008270,GO:0009507,GO:0009651,GO:0009735,GO:0009853,GO:0009901,GO:0042802,GO:0070207,GO:2000377 ]	A0A6A5BP84	0.1248779296875	1.09042	0.878073427832639	26.785	26.7494	100	3	26.9099	26.8912	100	3	18	18	18	76.7	76.7	76.7	39.693	0	231.1	10875000000	435	26.7087	26.8969	26.7494	26.8636	26.8912	26.9749
g1965.t1	g1965.t1 | organism=Naegleria_fowleri_ATCC_ 30894 | gene_product=Ras-related protein Rab-32B [GO:0003924,GO:0005525,GO:0005802,GO:0016192,GO:0031982 ]	A0A6A5BZZ5	0.124858220418293	1.0904	0.331426532418216	22.4072	22.427	100	3	22.532	22.6121	100	3	1	1	1	6.6	6.6	6.6	30.883	0.0014914	2.6144	85780000	26	22.4478	22.3468	22.427	22.2378	22.7462	22.6121
g9113.t1;g1483.t1	g9113.t1 | organism=Naegleria_fowleri_ATCC_ 30894;g1483.t1 | organism=Naegleria_fowleri_ATCC_ 30894	A0A6A5BFQ4	0.124387741088867	1.09005	0	25.8184	25.7927	100	3	NaN	NaN	33.3333	1	5	5	5	9.9	9.9	9.9	103.18	0	10.436	529930000	15	26.1165	25.5459	25.7927	NaN	NaN	25.9428
g13558.t1	g13558.t1 | organism=Naegleria_fowleri_ATCC_ 30894 [GO:0008289 ]	A0A6A5C192	0.123875935872395	1.08966	0.680600147919548	24.848	24.8479	100	3	24.9719	25.0532	100	3	4	4	4	17.9	17.9	17.9	57.309	0	65.512	1169700000	99	24.8433	24.8529	24.8479	24.8066	25.0532	25.056
g2210.t1	g2210.t1 | organism=Naegleria_fowleri_ATCC_ 30894 | gene_product=Centromere-associated protein E [GO:0003777,GO:0005524,GO:0007018,GO:0008017 ]	A0A6A5BZZ3	0.123748143513996	1.08956	0.556779186315999	24.5587	24.5077	100	3	24.6824	24.679	100	3	26	26	3	20.4	20.4	2.1	209.85	0	104.41	1114500000	141	24.7372	24.4311	24.5077	24.6229	24.7453	24.679
g3739.t1	g3739.t1 | organism=Naegleria_fowleri_ATCC_ 30894	A0A6A5BPW7	0.123562494913738	1.08942	0.930668695338305	24.1951	24.1978	100	3	24.3187	24.3353	100	3	11	11	11	52.5	52.5	52.5	32.415	0	43.7	1074300000	109	24.1293	24.1978	24.2583	24.3951	24.2257	24.3353
g10960.t1	g10960.t1 | organism=Naegleria_fowleri_ATCC_ 30894	A0A6A5C7V3	0.123561223347981	1.08942	0.732486638016154	27.3995	27.4164	100	3	27.5231	27.5535	100	3	15	15	15	53.9	53.9	53.9	31.017	0	243.58	7994900000	354	27.4762	27.3058	27.4164	27.6066	27.5535	27.4091
g1776.t1	g1776.t1 | organism=Naegleria_fowleri_ATCC_ 30894 | gene_product=Glutaredoxin-3 [GO:0005634,GO:0005829,GO:0006879,GO:0009055,GO:0015035,GO:0015038,GO:0045454 ]	A0A6A5BN52	0.123343149820965	1.08926	0.79479533696109	25.6567	25.6878	100	3	25.78	25.7806	100	3	15	15	15	58.2	58.2	58.2	39.203	0	109.97	3299700000	217	25.5214	25.7608	25.6878	25.7806	25.7608	25.7986
g5756.t1	g5756.t1 | organism=Naegleria_fowleri_ATCC_ 30894 | gene_product=Inositol phosphorylceramide glucuronosyltransferase 1 [GO:0005488,GO:0008194,GO:0016020,GO:0016758,GO:0044238,GO:0044249,GO:0044431,GO:1901576 ]	A0A6A5BAC5	0.122856140136719	1.08889	0.327686614939173	22.8458	22.8741	100	3	22.9686	22.999	100	3	5	5	5	14.4	14.4	14.4	64.873	0	14.625	351550000	54	22.652	22.8741	23.0112	23.1478	22.999	22.759
g7664.t1	g7664.t1 | organism=Naegleria_fowleri_ATCC_ 30894 | gene_product=Mitochondrial substrate carrier family protein B [GO:0005739,GO:0016021,GO:0022857,GO:0055085 ]	A0A6A5CEK5	0.122713724772137	1.08878	1.98085853211059	23.8931	23.9073	100	3	24.0158	24.0045	100	3	6	6	6	30.2	30.2	30.2	36.043	0	13.802	411210000	48	23.9073	23.8609	23.9111	24.0576	23.9853	24.0045
g2276.t1	g2276.t1 | organism=Naegleria_fowleri_ATCC_ 30894 | gene_product=2-oxoglutarate-Fe(II) type oxidoreductase [GO:0016491,GO:0055114 ]	A0A6A5BTC9	0.122482299804688	1.08861	0.33721974490298	24.8042	24.8447	100	3	24.9267	24.9209	100	3	11	11	11	48.5	48.5	48.5	37.595	0	34.259	1400900000	101	24.8447	24.6285	24.9393	24.9209	24.7244	25.1347
g384.t1	g384.t1 | organism=Naegleria_fowleri_ATCC_ 30894 | gene_product=WD40 repeat-containing protein SMU1 [GO:0005515 ]	A0A6A5CGS8	0.122326532999672	1.08849	0.050296356233978	23.8777	24.1504	100	3	24.0001	23.6119	100	3	4	4	4	11.1	11.1	11.1	56.4	0	18.607	483090000	21	24.1504	22.6638	24.8189	23.6119	23.3207	25.0676
g7602.t1	g7602.t1 | organism=Naegleria_fowleri_ATCC_ 30894 | gene_product=Peptidyl-prolyl cis-trans isomerase 1 [GO:0000413,GO:0003755,GO:0005488,GO:0006457 ]	A0A6A5C2S6	0.122256596883137	1.08844	0.204442415149764	23.4865	23.4563	100	3	23.6087	23.5465	100	3	6	6	6	45.4	45.4	45.4	18.888	0	25.122	351850000	48	23.6146	23.4563	23.3885	24.0188	23.2608	23.5465
g1852.t1	g1852.t1 | organism=Naegleria_fowleri_ATCC_ 30894 | gene_product=NFU1 iron-sulfur cluster scaffold homolog, mitochondrial [GO:0005506,GO:0016226,GO:0051536 ]	A0A6A5BVY0	0.121884028116863	1.08815	0.475177255215092	23.3861	23.3269	100	3	23.508	23.4274	100	3	7	7	7	41.7	41.7	41.7	32.945	0	36.817	369610000	50	23.3269	23.5252	23.3063	23.4154	23.4274	23.6812
g12443.t1	g12443.t1 | organism=Naegleria_fowleri_ATCC_ 30894 | gene_product=Probable protein disulfide-isomerase A4 [GO:0005623,GO:0045454 ]	A0A6A5C283	0.121557871500652	1.08791	0.545301782485359	26.1776	26.155	100	3	26.2992	26.2596	100	3	7	7	7	52.7	52.7	52.7	16.28	0	28.965	2638800000	136	26.155	26.0544	26.3235	26.2217	26.2596	26.4164
g9728.t1	g9728.t1 | organism=Naegleria_fowleri_ATCC_ 30894 | gene_product=Nudix hydrolase 3 [GO:0016020 ]	A0A6A5BAA8	0.121439615885418	1.08782	0.903588694510476	25.0514	25.0784	100	3	25.1729	25.1665	100	3	21	21	21	39.2	39.2	39.2	75.658	0	98.501	3391600000	263	24.9761	25.0784	25.0997	25.09	25.2621	25.1665
g4211.t1	g4211.t1 | organism=Naegleria_fowleri_ATCC_ 30894 | gene_product=Protein translation factor SUI1 homolog 2 [GO:0003743,GO:0006413 ]	A0A6A5BPH8	0.121310551961262	1.08772	0.230128547329572	24.1302	24.1992	100	3	24.2516	24.2366	100	3	4	4	4	46.2	46.2	46.2	13.32	0	53.484	434010000	47	23.7464	24.1992	24.4451	24.211	24.307	24.2366
g566.t1	g566.t1 | organism=Naegleria_fowleri_ATCC_ 30894 | gene_product=Flotillin-like protein 2 [GO:0005773,GO:0009987,GO:0098590,GO:0098805 ]	A0A6A5C5V4	0.121061960856117	1.08754	0.265856078496013	21.6761	21.6998	100	3	21.7971	21.7234	100	3	4	4	4	12	12	12	56.975	0	10.505	104690000	32	21.6998	21.5281	21.8004	21.5579	21.7234	22.1102
g11651.t1;g11094.t1	g11651.t1 | organism=Naegleria_fowleri_ATCC_ 30894 | gene_product=Cdc42 homolog [GO:0003924,GO:0005525,GO:0007264,GO:0044464 ];g11094.t1 | organism=Naegleria_fowleri_ATCC_ 30894 | gene_product=Cdc42 homolog [GO:0003924,GO:0005525,GO:0007264,GO:0044464	A0A6A5C5S8	0.120786031087238	1.08733	0.393912219436359	25.3259	25.2873	100	3	25.4467	25.3575	100	3	7	7	7	45.6	45.6	45.6	32.57	0	42.606	1474300000	65	25.4996	25.2873	25.1908	25.3521	25.3575	25.6305
g8585.t1	g8585.t1 | organism=Naegleria_fowleri_ATCC_ 30894 | gene_product=Aminomethyltransferase, mitochondrial [GO:0004047,GO:0005515,GO:0005739,GO:0006546,GO:0008483,GO:0032259 ]	A0A6A5BH66	0.120690663655598	1.08726	1.01530898392878	27.192	27.1448	100	3	27.3127	27.294	100	3	24	24	24	69.6	69.6	69.6	50	0	280.75	15241000000	460	27.1448	27.2966	27.1346	27.293	27.3511	27.294
g3068.t1	g3068.t1 | organism=Naegleria_fowleri_ATCC_ 30894	A0A6A5BRI7	0.120375315348308	1.08702	0.660188403435892	25.6046	25.6067	100	3	25.7249	25.701	100	3	9	9	9	50.5	50.5	50.5	23.136	0	29.038	2328300000	138	25.4787	25.7283	25.6067	25.701	25.8036	25.6702
g12032.t1	g12032.t1 | organism=Naegleria_fowleri_ATCC_ 30894	A0A6A5C4Z4	0.120326360066734	1.08698	0.27864886484565	23.2292	23.2374	100	3	23.3495	23.3885	100	3	2	2	2	12.9	12.9	12.9	19.196	0	5.8768	238300000	19	23.4068	23.0434	23.2374	23.3885	23.0929	23.5672
g12522.t1;g12217.t1	g12522.t1 | organism=Naegleria_fowleri_ATCC_ 30894 | gene_product=Translin-associated protein X [GO:0043565 ];g12217.t1 | organism=Naegleria_fowleri_ATCC_ 30894 | gene_product=Translin-associated protein X [GO:0043565 ]	A0A6A5C3T9	0.119961420694988	1.08671	0.562002443319806	21.2839	21.2504	100	3	21.4039	21.3877	100	3	4	4	4	16.7	16.7	16.7	32.234	0.0007773	2.9766	77288000	14	21.2504	21.1656	21.4357	21.4995	21.3877	21.3244
g2759.t1	g2759.t1 | organism=Naegleria_fowleri_ATCC_ 30894 | gene_product=RGG repeats nuclear RNA binding protein B [GO:0003723 ]	A0A6A5BVF7	0.11985651652018	1.08663	0.434114521646246	26.3231	26.3601	100	3	26.4429	26.5422	100	3	14	14	14	44.8	44.8	44.8	34.038	0	265.5	5751000000	182	26.3739	26.2352	26.3601	26.5422	26.2239	26.5627
g12583.t1	g12583.t1 | organism=Naegleria_fowleri_ATCC_ 30894 | gene_product=Uncharacterized hydrolase YOR131C	A0A6A5BTA7	0.119803746541344	1.08659	0.14318053426153	23.1974	23.433	100	3	23.3172	23.4361	100	3	2	2	2	17.5	17.5	17.5	25.974	0	8.7904	186890000	35	22.7053	23.433	23.4538	22.9467	23.5687	23.4361
g5120.t1	g5120.t1 | organism=Naegleria_fowleri_ATCC_ 30894 | gene_product=Carrier protein YMC2, mitochondrial [GO:0016021,GO:0022857,GO:0055085 ]	A0A6A5BD14	0.119338353474934	1.08624	0.58516527407187	23.6415	23.6851	100	3	23.7609	23.7159	100	3	5	5	5	22.8	22.8	22.8	39.843	0	8.7178	342040000	24	23.6851	23.5028	23.7368	23.7159	23.874	23.6927
g9659.t1	g9659.t1 | organism=Naegleria_fowleri_ATCC_ 30894 | gene_product=E3 ubiquitin-protein ligase HERC2 [GO:0016874 ]	A0A6A5AUX7	0.118837992350262	1.08586	0.539859377850669	24.8383	24.8312	100	3	24.9572	25.0027	100	3	19	19	19	63.8	63.8	63.8	51.364	0	67.479	3677500000	276	24.7615	24.8312	24.9223	24.792	25.0768	25.0027
g11069.t1	g11069.t1 | organism=Naegleria_fowleri_ATCC_ 30894 | gene_product=Peptidyl-prolyl cis-trans isomerase B [GO:0000413,GO:0003755,GO:0016021 ]	A0A6A5C7I7	0.118819554646809	1.08585	0.522947712442266	26.1319	26.1576	100	3	26.2507	26.2261	100	3	9	9	9	53.7	53.7	53.7	28.91	0	47.091	4700600000	238	26.1576	26.0164	26.2216	26.2261	26.1272	26.3988
g12973.t1	g12973.t1 | organism=Naegleria_fowleri_ATCC_ 30894 | gene_product=30S ribosomal protein S9, mitochondrial [GO:0003735,GO:0005840,GO:0006412 ]	A0A6A5C6R5	0.118684768676758	1.08574	0.56896644759388	25.2612	25.2608	100	3	25.3798	25.425	100	3	39	39	39	63.3	63.3	63.3	78.674	0	191.19	8080300000	434	25.2608	25.3163	25.2063	25.2115	25.425	25.503
g7954.t1	g7954.t1 | organism=Naegleria_fowleri_ATCC_ 30894	A0A6A5CFF4	0.118513743082683	1.08562	0.24592590526754	23.1646	23.0872	100	3	23.2831	23.1563	100	3	6	6	6	11.2	11.2	11.2	100.04	0	19.034	407170000	48	23.351	23.0556	23.0872	23.0809	23.6121	23.1563
g13113.t1	g13113.t1 | organism=Naegleria_fowleri_ATCC_ 30894 | gene_product=Calnexin homolog ARB_00147 [GO:0005509,GO:0005783,GO:0006457,GO:0016021,GO:0016491,GO:0051082,GO:0055114 ]	A0A6A5C445	0.118446985880535	1.08557	0.857279165377923	26.6602	26.6273	100	3	26.7786	26.7362	100	3	20	20	20	46.2	46.2	46.2	66.218	0	215.13	9640700000	343	26.7285	26.6248	26.6273	26.7131	26.8866	26.7362
g12078.t1	g12078.t1 | organism=Naegleria_fowleri_ATCC_ 30894 | gene_product=Peptidyl-prolyl cis-trans isomerase [GO:0000413,GO:0003755 ]	A0A2H4A315	0.118125915527344	1.08532	0.420454856343258	25.2665	25.3074	100	3	25.3846	25.3969	100	3	6	6	6	47.9	47.9	47.9	13.159	0	91.292	1712500000	82	25.3914	25.1006	25.3074	25.3969	25.5217	25.2353
g9521.t1	g9521.t1 | organism=Naegleria_fowleri_ATCC_ 30894 | gene_product=Interferon-related developmental regulator 2 [GO:0044464,GO:0048699,GO:0050794 ]	A0A6A5AWB9	0.117600758870442	1.08493	0.32155973032361	23.8936	23.9943	100	3	24.0112	24.0834	100	3	13	13	13	43.2	43.2	43.2	49.458	0	123.74	901250000	98	23.6342	23.9943	24.0524	24.086	24.0834	23.8643
g6374.t1;g6373.t1	g6374.t1 | organism=Naegleria_fowleri_ATCC_ 30894 | gene_product=Profilin [GO:0003779,GO:0005737,GO:0005856,GO:0016043,GO:0065007 ];g6373.t1 | organism=Naegleria_fowleri_ATCC_ 30894 | gene_product=Profilin [GO:0003779,GO:0005737,GO:0005856,GO:0016043,G	A0A6A5BHQ3	0.117085774739586	1.08454	1.0263268527252	33.2855	33.3036	100	3	33.4026	33.3914	100	3	17	17	17	100	100	100	13.952	0	323.31	1044100000000	5293	33.3539	33.3036	33.1989	33.3914	33.4557	33.3606
g8841.t1	g8841.t1 | organism=Naegleria_fowleri_ATCC_ 30894 [GO:0005096 ]	A0A6A5BCJ5	0.117041905721031	1.08451	0.182093709625366	25.5707	25.5651	100	3	25.6878	25.617	100	3	2	2	2	2.4	2.4	2.4	81.481	0.0095879	1.7525	683680000	23	25.5651	25.7111	25.436	26.1195	25.617	25.3268
g1529.t1	g1529.t1 | organism=Naegleria_fowleri_ATCC_ 30894 | gene_product=Adenylate kinase [GO:0004017,GO:0005524,GO:0016310,GO:0046940 ]	A0A6A5BV92	0.11686070760091	1.08437	0.332089107062955	29.2712	29.1942	100	3	29.388	29.4382	100	3	23	23	23	65	65	65	30.088	0	130.33	63030000000	1793	29.1942	29.4705	29.1489	29.1873	29.5387	29.4382
g6412.t1	g6412.t1 | organism=Naegleria_fowleri_ATCC_ 30894	A0A6A5BK13	0.116753260294598	1.08429	0.517108096204866	23.9862	24.0474	100	3	24.103	24.1025	100	3	5	5	5	24.5	24.5	24.5	31.785	0	19.045	630890000	81	23.8297	24.0474	24.0816	23.9994	24.1025	24.2071
g10817.t1	g10817.t1 | organism=Naegleria_fowleri_ATCC_ 30894 | gene_product=Calcineurin subunit B [GO:0005509,GO:0016740,GO:0071704 ]	A0A6A5CB26	0.116705894470215	1.08426	0.0956389848091824	20.8107	20.8107	66.6667	2	20.9274	20.9274	66.6667	2	4	4	4	4.8	4.8	4.8	120.52	0	6.2297	62042000	16	20.8073	20.8141	NaN	21.3367	20.5182	NaN
g11143.t1	g11143.t1 | organism=Naegleria_fowleri_ATCC_ 30894 [GO:0005515 ]	A0A6A5CCV1	0.116581598917644	1.08416	1.33098944279705	23.0124	23.0342	100	3	23.129	23.1507	100	3	6	6	6	23.9	23.9	23.9	47.747	0	37.285	213870000	47	22.9675	23.0342	23.0355	23.0618	23.1744	23.1507
g2913.t1	g2913.t1 | organism=Naegleria_fowleri_ATCC_ 30894	A0A6A5BX89	0.116440455118816	1.08406	0.142292332490729	24.2964	24.1948	100	3	24.4129	24.3309	100	3	20	20	20	28.3	28.3	28.3	102.71	0	169.14	1338800000	181	24.7141	23.9803	24.1948	24.8125	24.0951	24.3309
g3452.t1	g3452.t1 | organism=Naegleria_fowleri_ATCC_ 30894 [GO:0043231,GO:0051537 ]	A0A6A5BUN7	0.116434097290039	1.08405	0.362759516450336	25.268	25.3507	100	3	25.3844	25.3729	100	3	3	3	3	44.2	44.2	44.2	11.591	0	22.718	714470000	34	25.3507	25.3999	25.0532	25.254	25.5263	25.3729
g12452.t1	g12452.t1 | organism=Naegleria_fowleri_ATCC_ 30894 | gene_product=Peptidyl-prolyl cis-trans isomerase 7 [GO:0000413,GO:0003755,GO:0006457,GO:0016021 ]	A0A6A5C8T7	0.116071065266926	1.08378	0.184200379810814	27.4149	27.3186	100	3	27.531	27.5665	100	3	5	5	5	19.4	19.4	19.4	43.754	0	20.186	6563000000	89	27.8434	27.0826	27.3186	27.5665	27.3694	27.657
g3096.t1	g3096.t1 | organism=Naegleria_fowleri_ATCC_ 30894 | gene_product=Phosphomevalonate kinase, peroxisomal [GO:0004631,GO:0005524,GO:0008610,GO:0016310,GO:1901360 ]	A0A6A5BU47	0.11603101094564	1.08375	0.276930513667418	22.0367	22.0536	100	3	22.1527	22.2988	100	3	7	7	7	23.2	23.2	23.2	60.781	0	23.988	153400000	63	22.1406	22.0536	21.9158	21.8427	22.3166	22.2988
g10783.t1	g10783.t1 | organism=Naegleria_fowleri_ATCC_ 30894 | gene_product=Lecithin-cholesterol acyltransferase-like 4 [GO:0006629,GO:0008374 ]	A0A6A5C8G6	0.116022109985352	1.08374	0.484452237060201	22.3769	22.3156	100	3	22.4929	22.4824	100	3	4	4	4	12.8	12.8	12.8	73.987	0	8.3562	135280000	20	22.5714	22.3156	22.2437	22.4451	22.5512	22.4824
g12615.t1	g12615.t1 | organism=Naegleria_fowleri_ATCC_ 30894 | gene_product=dCTP deaminase, dUMP-forming [GO:0006229,GO:0008829 ]	A0A6A5C783	0.115612030029297	1.08343	0.62676429038657	27.2099	27.218	100	3	27.3255	27.2861	100	3	6	6	6	63.4	63.4	63.4	18.906	0	109.87	5648800000	195	27.1423	27.2695	27.218	27.221	27.4694	27.2861
g9898.t1	g9898.t1 | organism=Naegleria_fowleri_ATCC_ 30894 | gene_product=Unknown protein NF045 from 2D-PAGE (Fragment)	A0A6A5BC26	0.115350723266602	1.08324	0.784781673365924	27.2239	27.1889	100	3	27.3392	27.3233	100	3	17	17	17	44.8	44.8	44.8	38.989	0	167.98	17458000000	482	27.1664	27.3164	27.1889	27.2632	27.3233	27.4313
g8198.t1	g8198.t1 | organism=Naegleria_fowleri_ATCC_ 30894 | gene_product=Translation initiation factor eIF-2B subunit delta [GO:0044237 ]	A0A6A5BHI9	0.115053812662758	1.08302	0.173268535076354	23.8404	23.9492	100	3	23.9555	23.958	100	3	8	8	8	27.9	27.9	27.9	61.417	0	32.549	439740000	50	23.4008	23.9492	24.1712	23.958	24.1342	23.7741
g7740.t1	g7740.t1 | organism=Naegleria_fowleri_ATCC_ 30894 [GO:0016020 ]	A0A6A5CEW8	0.115027745564777	1.083	0.703345510858642	24.2026	24.2636	100	3	24.3177	24.3405	100	3	7	7	7	22.5	22.5	22.5	52.748	0	19.852	514770000	62	24.2636	24.0728	24.2715	24.3405	24.2458	24.3667
g6231.t1	g6231.t1 | organism=Naegleria_fowleri_ATCC_ 30894 [GO:0005509 ]	A0A6A5BCE1	0.114880243937172	1.08289	0.228232083786831	22.1423	22.1088	100	3	22.2571	22.3663	100	3	2	2	2	4.3	4.3	4.3	69.192	0.000777	2.9714	79042000	19	22.1088	22.4232	21.8948	22.3948	22.0103	22.3663
g3894.t1	g3894.t1 | organism=Naegleria_fowleri_ATCC_ 30894 | gene_product=Phosphatidylinositol transfer protein 3	A0A6A5BSE1	0.114786148071289	1.08281	0.478492494955295	23.7673	23.737	100	3	23.8821	23.908	100	3	9	9	9	35.3	35.3	35.3	37.09	0	16.898	710010000	101	23.6813	23.737	23.8836	24.0144	23.7238	23.908
g9071.t1	g9071.t1 | organism=Naegleria_fowleri_ATCC_ 30894 [GO:0005515 ]	A0A6A5BD84	0.114753087361656	1.08279	0.595268279122322	23.5685	23.57	100	3	23.6833	23.651	100	3	4	4	4	57.8	57.8	57.8	12.032	0	40.061	423290000	44	23.4467	23.57	23.6889	23.7822	23.6167	23.651
g6654.t1	g6654.t1 | organism=Naegleria_fowleri_ATCC_ 30894 | gene_product=Phenylalanine-4-hydroxylase [GO:0005506,GO:0009072,GO:0016714,GO:0055114,GO:1901605 ]	A0A6A5BJ24	0.114751815795898	1.08279	0.28112503321589	27.4734	27.4765	100	3	27.5881	27.6939	100	3	27	27	24	66	66	60.4	51.615	0	230.89	23560000000	671	27.3245	27.619	27.4765	27.3096	27.6939	27.7608
g10258.t1	g10258.t1 | organism=Naegleria_fowleri_ATCC_ 30894 | gene_product=Calcium-binding protein NCS-1 [GO:0005509,GO:0050794 ]	A0A6A5BYI2	0.114541053771973	1.08263	0.21304063049537	22.3094	22.2393	100	3	22.424	22.424	66.6667	2	2	2	2	17.7	17.7	17.7	21.643	0	21.231	116100000	26	22.4707	22.2184	22.2393	22.1901	NaN	22.6579
g2533.t1	g2533.t1 | organism=Naegleria_fowleri_ATCC_ 30894 | gene_product=Nuclear pore membrane glycoprotein 210 [GO:0016020 ]	A0A6A5BL31	0.114475250244141	1.08258	0.717405370933274	23.966	24.0143	100	3	24.0805	24.0795	100	3	35	35	35	31.1	31.1	31.1	207.51	0	153.42	2688200000	271	24.0534	24.0143	23.8305	24.1234	24.0387	24.0795
g6971.t1;g6480.t1	g6971.t1 | organism=Naegleria_fowleri_ATCC_ 30894 | gene_product=Eukaryotic translation initiation factor 1A, X-chromosomal [GO:0003743,GO:0006413 ];g6480.t1 | organism=Naegleria_fowleri_ATCC_ 30894 | gene_product=Eukaryotic translation initiation facto	A0A6A5BJY9	0.114329020182289	1.08247	0.429374901422212	25.7571	25.8225	100	3	25.8714	25.8358	100	3	5	5	5	33.5	33.5	33.5	17.51	0	44.842	2204900000	91	25.8225	25.5724	25.8763	25.997	25.7814	25.8358
g8263.t1	g8263.t1 | organism=Naegleria_fowleri_ATCC_ 30894 | gene_product=Zinc finger CCCH domain-containing protein 15 homolog	A0A6A5BL09	0.114282608032227	1.08244	0.180440626060166	22.5956	22.6831	100	3	22.7098	22.6919	100	3	4	4	4	11	11	11	39.664	0	8.2736	272860000	28	22.9037	22.1999	22.6831	22.9294	22.6919	22.5083
g2257.t1	g2257.t1 | organism=Naegleria_fowleri_ATCC_ 30894	A0A6A5BN21	0.114138921101887	1.08233	0.520361900916154	22.4696	22.4783	100	3	22.5837	22.6035	100	3	18	18	18	12.6	12.6	12.6	218.86	0	40.901	355150000	80	22.4783	22.3957	22.5347	22.6035	22.4233	22.7244
g944.t1	g944.t1 | organism=Naegleria_fowleri_ATCC_ 30894	A0A6A5BZ28	0.114110310872395	1.08231	0.424316942198571	25.2733	25.3691	100	3	25.3874	25.4073	100	3	19	19	19	54	54	54	44.522	0	111.68	4858400000	308	25.3691	25.3696	25.0811	25.27	25.4848	25.4073
g4179.t1	g4179.t1 | organism=Naegleria_fowleri_ATCC_ 30894 | gene_product=Syntaxin-61 [GO:0015031,GO:0030173 ]	A0A6A5BRS8	0.114107767740887	1.08231	0.152912397876486	22.9003	22.8407	100	3	23.0144	23.0226	100	3	11	11	11	34.6	34.6	34.6	37.733	0	25.173	560590000	55	22.6826	22.8407	23.1776	22.5991	23.0226	23.4215
g12799.t1	g12799.t1 | organism=Naegleria_fowleri_ATCC_ 30894 | gene_product=Ragulator complex protein LAMTOR2 [GO:0005085,GO:0032008,GO:0060090 ]	A0A6A5C1W6	0.114098866780601	1.0823	0.210060575795801	23.081	23.1387	100	3	23.1951	23.0943	100	3	5	5	5	44.9	44.9	44.9	21.844	0	11.585	219000000	26	22.9286	23.1387	23.1756	22.9175	23.5733	23.0943
g9347.t1	g9347.t1 | organism=Naegleria_fowleri_ATCC_ 30894 | gene_product=39 kDa FK506-binding nuclear protein [GO:0000413,GO:0003755 ]	A0A6A5BEG4	0.113802909851074	1.08208	0	22.0889	22.0889	66.6667	2	NaN	NaN	33.3333	1	7	7	7	17.2	17.2	17.2	49.738	0	12.899	97743000	27	22.0498	NaN	22.1281	NaN	NaN	22.2027
g4063.t1	g4063.t1 | organism=Naegleria_fowleri_ATCC_ 30894 | gene_product=Growth hormone-regulated TBC protein 1	A0A6A5BRJ3	0.113523483276367	1.08187	0.305468898782176	24.7011	24.7105	100	3	24.8146	24.7061	100	3	10	10	10	22	22	22	65.656	0	47.475	1202100000	102	24.6693	24.7105	24.7235	24.6258	25.112	24.7061
g10755.t1	g10755.t1 | organism=Naegleria_fowleri_ATCC_ 30894	A0A6A5C4V3	0.112880071004231	1.08138	0.63111188780002	23.075	23.0477	100	3	23.1879	23.1232	100	3	9	9	9	15.6	15.6	15.6	93.3	0	24.571	366950000	44	23.0154	23.0477	23.1619	23.1181	23.3222	23.1232
g7422.t1	g7422.t1 | organism=Naegleria_fowleri_ATCC_ 30894 | gene_product=Poly(ADP-ribose) glycohydrolase [GO:0004649,GO:0005975 ]	A0A6A5CG60	0.112705230712891	1.08125	0.246790467247616	21.7335	21.7074	100	3	21.8462	21.7581	100	3	2	2	2	3.9	3.9	3.9	65.548	0.00059113	3.1247	64795000	17	21.7074	21.8835	21.6096	21.7581	22.1601	21.6205
g2134.t1	g2134.t1 | organism=Naegleria_fowleri_ATCC_ 30894 [GO:0004869 ]	A0A6A5BXL1	0.112648646036785	1.08121	0.0843952885123187	23.2202	23.4422	100	3	23.3328	23.3181	100	3	6	6	6	33.6	33.6	33.6	27.341	0	22.958	407560000	38	22.4789	23.7394	23.4422	22.8541	23.8262	23.3181
g6495.t1	g6495.t1 | organism=Naegleria_fowleri_ATCC_ 30894 | gene_product=ATP-dependent protease ATPase subunit HslU [GO:0005524,GO:0006508,GO:0009376,GO:0016887,GO:0070011 ]	A0A6A5B7Z3	0.111738840738933	1.08053	0.837732466309599	25.3193	25.3195	100	3	25.4311	25.3962	100	3	23	23	22	44.8	44.8	43.6	61.641	0	119.81	5553000000	319	25.2384	25.4001	25.3195	25.3849	25.5121	25.3962
g1136.t1	g1136.t1 | organism=Naegleria_fowleri_ATCC_ 30894	A0A6A5BPN2	0.111695607503254	1.0805	0.366443804238417	26.422	26.4445	100	3	26.5337	26.6204	100	3	3	3	3	57.9	57.9	57.9	15.314	0	28.642	1688900000	59	26.4697	26.4445	26.3519	26.6204	26.2924	26.6883
g6204.t1	g6204.t1 | organism=Naegleria_fowleri_ATCC_ 30894 [GO:0016020 ]	A0A6A5BL56	0.111618677775066	1.08044	0.41713916238461	23.1653	23.1605	100	3	23.277	23.2417	100	3	12	12	12	18.8	18.8	18.8	104.25	0	42.308	483340000	89	22.9843	23.1605	23.3512	23.2288	23.2417	23.3604
g12068.t1	g12068.t1 | organism=Naegleria_fowleri_ATCC_ 30894	A0A6A5BY52	0.111400604248047	1.08028	0.43905666700663	25.8765	25.8613	100	3	25.9879	25.9889	100	3	11	11	11	37.5	37.5	37.5	49.232	0	126.97	3590800000	210	25.7929	25.9753	25.8613	25.823	25.9889	26.1518
g6855.t1	g6855.t1 | organism=Naegleria_fowleri_ATCC_ 30894 [GO:0016021 ]	A0A6A5BKV0	0.111289342244465	1.08019	0.465024423029285	28.9096	28.8626	100	3	29.0209	29.0074	100	3	25	25	25	79.6	79.6	79.6	36.113	0	323.31	81621000000	1081	28.8626	29.0625	28.8038	28.9111	29.1443	29.0074
g6819.t1	g6819.t1 | organism=Naegleria_fowleri_ATCC_ 30894 | gene_product=Tryptophan--tRNA ligase [GO:0004830,GO:0005524,GO:0006436 ]	A0A6A5BMS0	0.111235300699871	1.08015	0.413335563796477	24.1838	24.1925	100	3	24.2951	24.3282	100	3	16	16	16	55.4	55.4	55.4	50.035	0	65.329	1750500000	168	24.1925	24.253	24.1061	24.0968	24.3282	24.4602
g7499.t1	g7499.t1 | organism=Naegleria_fowleri_ATCC_ 30894 | gene_product=Carbonic anhydrase [GO:0004089,GO:0008270,GO:0015976 ]	A0A6A5CBB1	0.11115010579427	1.08009	0.360205234132846	25.6303	25.6404	100	3	25.7415	25.7174	100	3	11	11	10	27.5	27.5	25.4	49.053	0	24.862	1440500000	66	25.6001	25.6504	25.6404	25.5333	25.9737	25.7174
g8494.t1	g8494.t1 | organism=Naegleria_fowleri_ATCC_ 30894 | gene_product=Transmembrane protein 120B [GO:0016021 ]	A0A6A5B6N5	0.111073176066082	1.08003	0.230631984202699	25.338	25.3378	100	3	25.449	25.4193	100	3	4	4	4	20.5	20.5	20.5	42.092	0	24.489	740270000	38	25.6598	25.0163	25.3378	25.4193	25.5167	25.4111
g123.t1	g123.t1 | organism=Naegleria_fowleri_ATCC_ 30894 | gene_product=Isovaleryl-CoA dehydrogenase, mitochondrial [GO:0003995,GO:0050660,GO:0055114 ]	A0A6A5CER8	0.110996882120769	1.07997	0.27819302672126	27.0736	27.059	100	3	27.1846	27.214	100	3	16	16	16	47.8	47.8	47.8	46.658	0	256.91	9458700000	350	26.9369	27.2251	27.059	26.9342	27.4058	27.214
g8051.t1	g8051.t1 | organism=Naegleria_fowleri_ATCC_ 30894 | gene_product=DNA polymerase alpha catalytic subunit [GO:0000166,GO:0001882,GO:0003677,GO:0003887,GO:0005634,GO:0006260,GO:0046872,GO:0051539,GO:0071897 ]	A0A6A5C8Q2	0.110671997070313	1.07973	0.103930058343424	20.8047	21.0991	100	3	20.9153	20.9294	100	3	8	8	8	9.7	9.7	9.7	141.11	0	9.452	94185000	29	21.2056	20.1093	21.0991	20.9294	20.6339	21.1827
g2871.t1	g2871.t1 | organism=Naegleria_fowleri_ATCC_ 30894 | gene_product=NAD(P)H azoreductase [GO:0009821,GO:0030587 ]	A0A6A5BT42	0.110628763834637	1.0797	0.746360939986408	26.0941	26.066	100	3	26.2047	26.2126	100	3	12	11	11	56.1	53.5	53.5	35.453	0	195.36	2594800000	169	26.066	26.159	26.0573	26.2126	26.3041	26.0975
g4099.t1	g4099.t1 | organism=Naegleria_fowleri_ATCC_ 30894 | gene_product=SUMO-activating enzyme subunit 2 [GO:0005524,GO:0016925,GO:0019948,GO:0031510,GO:0046872 ]	A0A6A5BRK0	0.110582987467449	1.07966	0.485230360493134	22.7726	22.7283	100	3	22.8832	22.9456	100	3	5	5	5	17	17	17	71.321	0	34.302	266040000	78	22.679	22.9105	22.7283	22.7438	22.9602	22.9456
g194.t1	g194.t1 | organism=Naegleria_fowleri_ATCC_ 30894 [GO:0016021 ]	A0A6A5CIM4	0.110565185546875	1.07965	0.262678720132	23.8141	23.7879	100	3	23.9247	23.879	100	3	7	7	7	21.9	21.9	21.9	41.904	0	19.182	514220000	54	23.7879	24.0962	23.5584	24.0483	23.879	23.8467
g4521.t1	g4521.t1 | organism=Naegleria_fowleri_ATCC_ 30894 | gene_product=Probable E3 ubiquitin-protein ligase HERC3 [GO:0005515 ]	A0A6A5BP96	0.11000188191732	1.07923	0.766944214136095	23.6123	23.557	100	3	23.7223	23.719	100	3	27	27	27	21.1	21.1	21.1	196.7	0	80.993	1188100000	176	23.7377	23.557	23.5422	23.689	23.7588	23.719
g11419.t1	g11419.t1 | organism=Naegleria_fowleri_ATCC_ 30894 | gene_product=Protein kinase 2 [GO:0004674,GO:0005524,GO:0006468,GO:0030587,GO:0048583 ]	A0A6A5CB51	0.109887440999348	1.07914	0.495220787587557	23.6016	23.6401	100	3	23.7115	23.6784	100	3	10	10	10	33.7	33.7	33.7	49.176	0	36.889	563500000	53	23.6575	23.5072	23.6401	23.8714	23.6784	23.5847
g12219.t1;g12524.t1	g12219.t1 | organism=Naegleria_fowleri_ATCC_ 30894 | gene_product=Oxysterol-binding protein-like protein OBPa [GO:0005634,GO:0006810,GO:0008289,GO:0009967,GO:0012505,GO:0031090,GO:0032879,GO:0033036,GO:0044444,GO:0044446,GO:0048519,GO:0051704 ];g12524.t1	A0A6A5C475	0.109663645426433	1.07898	0.482261051971777	24.916	24.9337	100	3	25.0256	24.9712	100	3	19	19	19	59.6	59.6	59.6	45.907	0	47.22	3350000000	257	24.9337	24.9394	24.8748	24.9712	25.2135	24.8922
g6505.t1	g6505.t1 | organism=Naegleria_fowleri_ATCC_ 30894 | gene_product=Translation initiation factor eIF-2B subunit beta [GO:0005525,GO:0044237 ]	A0A6A5B807	0.109611511230469	1.07894	0.535690398080741	22.9459	22.9014	100	3	23.0555	23.0275	100	3	9	9	9	39.2	39.2	39.2	43.791	0	27.169	444500000	56	22.9014	23.1099	22.8263	23.1168	23.0275	23.0222
g11880.t1	g11880.t1 | organism=Naegleria_fowleri_ATCC_ 30894 | gene_product=Phosphatidylinositol 4-kinase alpha [GO:0016301,GO:0046854,GO:0048015 ]	A0A6A5C9T1	0.109575907389321	1.07891	0.513836130362986	23.5701	23.5674	100	3	23.6796	23.7008	100	3	19	19	19	13	13	13	240.58	0	37.134	677800000	133	23.5453	23.5674	23.5974	23.5103	23.8278	23.7008
g11195.t1	g11195.t1 | organism=Naegleria_fowleri_ATCC_ 30894 [GO:0005576,GO:0016787 ]	A0A6A5CA62	0.109569549560547	1.07891	0.156766490687945	22.2316	22.1719	100	3	22.3412	22.4273	100	3	3	3	3	13.4	13.4	13.4	40.009	0	17.486	143720000	34	22.1719	22.6229	21.9001	22.0399	22.4273	22.5564
g8096.t1	g8096.t1 | organism=Naegleria_fowleri_ATCC_ 30894	A0A6A5BF25	0.109561284383137	1.0789	0.251719412685582	24.822	24.8251	100	3	24.9316	24.7964	100	3	9	9	9	39.7	39.7	39.7	38.206	0	11.971	1274500000	56	24.7708	24.8251	24.8701	24.7285	24.7964	25.2697
g266.t1;g12631.t1	g266.t1 | organism=Naegleria_fowleri_ATCC_ 30894 | gene_product=DNA ligase 1 [GO:0003910,GO:0005524,GO:0006281,GO:0006310,GO:0043231,GO:0071897 ];g12631.t1 | organism=Naegleria_fowleri_ATCC_ 30894 | gene_product=DNA ligase 1 [GO:0003910,GO:0005524,GO:0	A0A6A5C7F3	0.109273910522461	1.07869	0.397547987032151	24.9912	24.9399	100	3	25.1005	25.1069	100	3	27	27	27	52.7	52.7	52.7	81.481	0	99.025	3104500000	281	24.9399	25.1292	24.9045	24.9364	25.1069	25.2582
g1995.t1	g1995.t1 | organism=Naegleria_fowleri_ATCC_ 30894	A0A6A5C043	0.109173456827801	1.07861	0.232897875884407	24.119	24.1829	100	3	24.2282	24.1739	100	3	9	9	9	17.9	17.9	17.9	109.52	0	21.853	408730000	48	24.3352	24.1829	23.8389	24.0689	24.4418	24.1739
g1386.t1	g1386.t1 | organism=Naegleria_fowleri_ATCC_ 30894 | gene_product=Proteasome subunit alpha type-5 [GO:0004298,GO:0005634,GO:0005737,GO:0019773,GO:0043161 ]	A0A6A5C1E9	0.109093348185219	1.07855	0.483254031368321	25.8468	25.8005	100	3	25.9559	25.9299	100	3	11	11	10	72.9	72.9	68.1	27.376	0	155.02	4350500000	283	25.8005	26.0286	25.7112	25.9299	25.9288	26.0089
g12429.t1	g12429.t1 | organism=Naegleria_fowleri_ATCC_ 30894 | gene_product=Alpha-soluble NSF attachment protein [GO:0005515,GO:0006886 ]	A0A6A5C4R3	0.109015782674156	1.07849	0.157500788813268	22.2299	22.2145	100	3	22.3389	22.4569	100	3	6	6	6	27.5	27.5	27.5	38.038	0	54.791	158860000	60	22.2145	22.435	22.0403	22.4569	22.6701	21.8898
g4924.t1	g4924.t1 | organism=Naegleria_fowleri_ATCC_ 30894 | gene_product=WD40 repeat-containing protein SMU1 [GO:0005515 ]	A0A6A5BTK3	0.108935038248699	1.07843	0.289563076665799	21.2217	21.156	100	3	21.3307	21.4279	100	3	2	2	2	5	5	5	65.488	0.00042965	4.1624	53582000	8	21.4162	21.093	21.156	21.4635	21.4279	21.1006
g9073.t1	g9073.t1 | organism=Naegleria_fowleri_ATCC_ 30894 | gene_product=Peptide deformylase [GO:0006412,GO:0042586,GO:0046872 ]	A0A6A5BFL4	0.108791351318359	1.07832	0.291701043392662	22.7252	22.7273	100	3	22.8339	22.6963	100	3	6	6	6	24.6	24.6	24.6	38.34	0	23.398	284420000	43	22.7859	22.6623	22.7273	22.6785	23.127	22.6963
g13369.t1	g13369.t1 | organism=Naegleria_fowleri_ATCC_ 30894	A0A6A5C3U2	0.108716328938804	1.07827	0.444863364819423	22.4803	22.5156	100	3	22.589	22.5537	100	3	5	5	5	15.9	15.9	15.9	47.266	0	145.97	249650000	71	22.6232	22.5156	22.302	22.6803	22.533	22.5537
g7553.t1	g7553.t1 | organism=Naegleria_fowleri_ATCC_ 30894 | gene_product=Ubiquitin-conjugating enzyme variant MMS2 [GO:0005515,GO:0005634,GO:0005829,GO:0006301,GO:0010994,GO:0031372,GO:0061631,GO:0070534 ]	A0A6A5C9E0	0.108474095662434	1.07809	0.823008592272642	26.1985	26.1904	100	3	26.307	26.2881	100	3	5	5	5	40.6	40.6	40.6	15.288	0	40.575	2220100000	67	26.1904	26.2795	26.1257	26.3869	26.2881	26.2461
g7856.t1	g7856.t1 | organism=Naegleria_fowleri_ATCC_ 30894	A0A6A5C9S6	0.108342488606773	1.07799	0.268696304089335	27.5916	27.6744	100	3	27.6999	27.6055	100	3	8	8	8	34.1	34.1	34.1	43.955	0	128.76	8861500000	302	27.6744	27.3453	27.7549	27.5912	27.6055	27.9029
g12796.t1	g12796.t1 | organism=Naegleria_fowleri_ATCC_ 30894 [GO:0005515,GO:0030163 ]	A0A6A5C590	0.108278910319008	1.07794	0.164335688058067	23.2446	23.3008	100	3	23.3529	23.3998	100	3	5	5	5	17.6	17.6	17.6	63.116	0	31.966	242340000	35	23.3008	23.3145	23.1185	23.7428	22.916	23.3998
g598.t1	g598.t1 | organism=Naegleria_fowleri_ATCC_ 30894	A0A6A5CHD2	0.108077367146809	1.07779	0.266074353280976	22.9433	23.0653	100	3	23.0514	23.0822	100	3	7	7	6	33.9	33.9	25.2	28.94	0	9.692	254630000	55	23.0653	23.0852	22.6795	23.0822	23.1973	22.8747
g9652.t1	g9652.t1 | organism=Naegleria_fowleri_ATCC_ 30894 | gene_product=CDK5RAP1-like protein [GO:0005739,GO:0006400,GO:0016740,GO:0045736,GO:0051539 ]	A0A6A5BB82	0.107606252034504	1.07744	0.394137275718135	21.6655	21.6892	100	3	21.7731	21.7146	100	3	5	5	5	10.3	10.3	10.3	71.6	0	12.198	148950000	24	21.7687	21.6892	21.5386	21.6486	21.9562	21.7146
g8521.t1	g8521.t1 | organism=Naegleria_fowleri_ATCC_ 30894 | gene_product=Xanthine phosphoribosyltransferase [GO:0009116,GO:0016763,GO:0043101,GO:0046110,GO:1901137 ]	A0A6A5BH11	0.107570648193359	1.07741	0.0837180486736935	20.2203	20.2203	66.6667	2	20.3278	20.3278	66.6667	2	6	6	6	33.9	33.9	33.9	26.421	0	13.331	217920000	32	NaN	19.815	20.6255	20.4627	20.1929	NaN
g4813.t1	g4813.t1 | organism=Naegleria_fowleri_ATCC_ 30894 | gene_product=Adaptin ear-binding coat-associated protein 2 [GO:0006897,GO:0016020 ]	A0A6A5BPL2	0.107343037923176	1.07724	0.846270780914119	26.2568	26.2992	100	3	26.3642	26.3629	100	3	10	10	10	43	43	43	24.626	0	76.231	2504300000	130	26.3051	26.1662	26.2992	26.4299	26.3629	26.2997
g11447.t1	g11447.t1 | organism=Naegleria_fowleri_ATCC_ 30894 | gene_product=Ras-related C3 botulinum toxin substrate 1 [GO:0003924,GO:0005525,GO:0007264 ]	A0A1Z0YU85	0.107197443644203	1.07713	0.607508766006532	23.5289	23.5197	100	3	23.6361	23.6735	100	3	10	9	9	74.5	69	69	22.429	0	39.658	885620000	170	23.631	23.5197	23.4361	23.5271	23.7078	23.6735
g7204.t1	g7204.t1 | organism=Naegleria_fowleri_ATCC_ 30894	A0A6A5B8W7	0.107133865356445	1.07709	1.74629151821611	21.7312	21.7277	100	3	21.8383	21.8379	100	3	4	4	4	12.5	12.5	12.5	68.865	0	5.8965	72700000	8	21.7277	21.773	21.6929	21.8379	21.8125	21.8646
g2427.t1	g2427.t1 | organism=Naegleria_fowleri_ATCC_ 30894 [GO:0004674,GO:0005096,GO:0005524,GO:0005543,GO:0006468 ]	A0A6A5BNH3	0.107049306233723	1.07702	0.470397640041754	24.3752	24.3066	100	3	24.4823	24.4895	100	3	18	18	18	23.3	23.3	23.3	111.65	0	82.733	1325900000	199	24.5195	24.3066	24.2996	24.5948	24.4895	24.3626
g3945.t1	g3945.t1 | organism=Naegleria_fowleri_ATCC_ 30894 | gene_product=Probable GH family 25 lysozyme 2 [GO:0003796,GO:0009253,GO:0016998 ]	A0A6A5BRH2	0.106716791788738	1.07677	0.660140621950378	25.6398	25.585	100	3	25.7465	25.727	100	3	2	2	2	20.4	20.4	20.4	26.772	0	24.358	1141900000	58	25.585	25.7575	25.5769	25.727	25.8297	25.6828
g5466.t1	g5466.t1 | organism=Naegleria_fowleri_ATCC_ 30894 | gene_product=Probable transmembrane GTPase FZO-like, chloroplastic [GO:0005525,GO:0016021 ]	A0A6A5BKR4	0.106353759765625	1.0765	0.497537881717062	25.5411	25.5423	100	3	25.6474	25.5871	100	3	32	32	32	54.1	54.1	54.1	82.203	0	176.33	6184900000	370	25.5423	25.6164	25.4644	25.5448	25.8103	25.5871
g11311.t1	g11311.t1 | organism=Naegleria_fowleri_ATCC_ 30894 | gene_product=Synaptobrevin homolog YKT6 [GO:0016021,GO:0016192 ]	A0A6A5C5M0	0.106105804443359	1.07632	0.178429114843454	24.1343	23.9965	100	3	24.2404	24.3231	100	3	4	4	4	36.1	36.1	36.1	24.542	0	17.957	410450000	49	24.5374	23.8689	23.9965	24.3475	24.3231	24.0505
g9997.t1	g9997.t1 | organism=Naegleria_fowleri_ATCC_ 30894 [GO:0005515 ]	A0A6A5BCD8	0.10603141784668	1.07626	0.217075087148088	21.7282	21.7282	66.6667	2	21.8342	21.8342	66.6667	2	6	6	6	24.9	24.9	24.9	39.786	0	30.371	238560000	35	NaN	21.6596	21.7968	21.673	NaN	21.9955
g9378.t1	g9378.t1 | organism=Naegleria_fowleri_ATCC_ 30894 | gene_product=Peptidyl-tRNA hydrolase [GO:0004045 ]	A0A6A5BEK4	0.105445861816406	1.07583	0.647932932834524	23.0763	23.0873	100	3	23.1818	23.1814	100	3	3	3	3	21.5	21.5	21.5	31.697	0	8.5696	206040000	23	22.9886	23.0873	23.1531	23.0851	23.2788	23.1814
g7301.t1	g7301.t1 | organism=Naegleria_fowleri_ATCC_ 30894 | gene_product=NADH pyrophosphatase [GO:0016787 ]	A0A6A5BIN0	0.105436960856121	1.07582	0.228637131094568	22.087	22.1586	100	3	22.1924	22.254	100	3	4	4	4	31	31	31	28.896	0	10.352	104980000	12	21.8161	22.2862	22.1586	21.9721	22.254	22.3512
g13354.t1	g13354.t1 | organism=Naegleria_fowleri_ATCC_ 30894	A0A6A5C2R1	0.105409622192383	1.0758	0.69607589523337	24.5984	24.6133	100	3	24.7038	24.7011	100	3	7	7	7	45.4	45.4	45.4	14.728	0	10.834	1595000000	88	24.4954	24.6133	24.6864	24.6344	24.7758	24.7011
g7620.t1	g7620.t1 | organism=Naegleria_fowleri_ATCC_ 30894 | gene_product=Ras-related protein ORAB-1 [GO:0003924,GO:0005525,GO:0012505,GO:0031090,GO:0043231,GO:0044444,GO:0044446,GO:0046907 ]	A0A6A5CEK6	0.105286280314129	1.07571	0.681634508250186	24.3242	24.3602	100	3	24.4295	24.4022	100	3	9	9	9	46.6	46.6	46.6	27.632	0	17.211	736060000	72	24.3602	24.3625	24.25	24.4022	24.3427	24.5436
g12469.t1	g12469.t1 | organism=Naegleria_fowleri_ATCC_ 30894 | gene_product=Rho-related protein racB [GO:0003924,GO:0005525,GO:0005856,GO:0005886,GO:0005938,GO:0006935,GO:0007163,GO:0007266,GO:0008360,GO:0016477,GO:0019901,GO:0030838,GO:0031152,GO:0042995,GO:00436	A0A6A5C4U9	0.10521952311198	1.07566	0.383092281413149	24.1813	24.2787	100	3	24.2865	24.3215	100	3	7	6	6	46	40.5	40.5	22.609	0	17.897	829930000	103	24.3021	24.2787	23.9631	24.3215	24.3264	24.2118
g6235.t1	g6235.t1 | organism=Naegleria_fowleri_ATCC_ 30894 | gene_product=Mitochondrial pyruvate carrier 3 [GO:0005743,GO:0006850,GO:0016021 ]	A0A6A5BK78	0.105080922444664	1.07555	0.448368844662864	23.4279	23.3996	100	3	23.533	23.5222	100	3	3	3	3	20.4	20.4	20.4	12.925	0.00042436	3.9829	191060000	18	23.3996	23.6098	23.2744	23.4973	23.5222	23.5796
g5494.t1	g5494.t1 | organism=Naegleria_fowleri_ATCC_ 30894 | gene_product=Coactosin [GO:0051015 ]	A0A6A5BNF3	0.104621887207031	1.07521	0.397936501376383	31.2521	31.2625	100	3	31.3567	31.4247	100	3	10	10	10	78.4	78.4	78.4	15.49	0	323.31	92254000000	2397	31.2973	31.1964	31.2625	31.1467	31.4988	31.4247
g995.t1	g995.t1 | organism=Naegleria_fowleri_ATCC_ 30894 [GO:0003677,GO:0003899,GO:0006351 ]	A0A6A5BZ23	0.104586283365887	1.07519	0.329372522883104	21.1818	21.1953	100	3	21.2863	21.3227	100	3	5	5	5	9.7	9.7	9.7	110.66	0	19.624	83203000	27	21.256	21.094	21.1953	21.4769	21.3227	21.0595
g11744.t1	g11744.t1 | organism=Naegleria_fowleri_ATCC_ 30894 | gene_product=2,3-bisphosphoglycerate-independent phosphoglycerate mutase [GO:0046537,GO:0046872 ]	A0A6A5BUX4	0.104332605997723	1.075	0.418894009284823	23.8209	23.8229	100	3	23.9252	23.9038	100	3	14	14	14	50.1	50.1	50.1	52.932	0	48.288	873330000	132	23.7171	23.9226	23.8229	24.0872	23.9038	23.7847
g3645.t1	g3645.t1 | organism=Naegleria_fowleri_ATCC_ 30894	A0A6A5BID8	0.104173024495442	1.07488	0.315323003997614	23.699	23.6229	100	3	23.8032	23.8813	100	3	28	17	17	27.3	17.8	17.8	139.91	0	60.014	745170000	91	23.5811	23.8932	23.6229	23.6175	23.8813	23.9109
g3407.t1	g3407.t1 | organism=Naegleria_fowleri_ATCC_ 30894	A0A6A5BVN4	0.103918075561523	1.07469	0.14270948677563	23.2081	23.2935	100	3	23.312	23.2371	100	3	5	5	5	23.3	23.3	23.3	27.521	0	8.4985	286940000	59	23.3871	23.2935	22.9438	23.7494	23.2371	22.9496
g7414.t1	g7414.t1 | organism=Naegleria_fowleri_ATCC_ 30894 [GO:0005515 ]	A0A6A5C4K7	0.103683471679688	1.07451	0.227951584221	26.5623	26.626	100	3	26.666	26.6133	100	3	7	7	7	16.5	16.5	16.5	75.322	0	9.8033	1562600000	38	26.7823	26.626	26.2785	26.5294	26.6133	26.8552
g13268.t1	g13268.t1 | organism=Naegleria_fowleri_ATCC_ 30894	A0A6A5C5N3	0.103521347045898	1.07439	0.203993534943766	26.4857	26.4536	100	3	26.5892	26.6765	100	3	14	14	14	33.7	33.7	33.7	45.872	0	45.767	3597900000	120	26.7096	26.4536	26.2939	26.6765	26.8014	26.2898
g221.t1	g221.t1 | organism=Naegleria_fowleri_ATCC_ 30894 | gene_product=Uncharacterized protein C18H10.09 [GO:0008270 ]	A0A6A5CDK5	0.103251139322918	1.07419	0	NaN	NaN	33.3333	1	21.4505	21.6896	100	3	2	2	2	5.5	5.5	5.5	55.79	0.0015021	2.6731	55006000	16	NaN	NaN	21.3472	21.6896	20.8521	21.8097
g4499.t1	g4499.t1 | organism=Naegleria_fowleri_ATCC_ 30894 | gene_product=Signal recognition particle subunit SRP72 [GO:0005515,GO:0006614,GO:0044444 ]	A0A6A5BS11	0.103087107340496	1.07407	0.119695891671395	22.2019	22.1671	100	3	22.3049	22.414	100	3	14	14	14	32.9	32.9	32.9	81.929	0	25.646	206990000	40	22.1671	22.6242	21.8143	21.9013	22.414	22.5995
g7923.t1	g7923.t1 | organism=Naegleria_fowleri_ATCC_ 30894 | gene_product=Protein diaphanous homolog 1 [GO:0003779,GO:0017048,GO:0030036 ]	A0A6A5CEY8	0.10290018717448	1.07393	0.358054395793232	28.3669	28.3003	100	3	28.4698	28.4462	100	3	28	28	28	30.9	30.9	30.9	138.45	0	101.57	6196000000	224	28.3003	28.2422	28.5582	28.4462	28.3621	28.6011
g117.t1	g117.t1 | organism=Naegleria_fowleri_ATCC_ 30894 | gene_product=RNA helicase aquarius [GO:0000398,GO:0005681 ]	A0A6A5CIL1	0.102564175923664	1.07368	0.274239435247873	21.5905	21.5905	66.6667	2	21.6931	21.6735	100	3	7	7	7	8.3	8.3	8.3	156.56	0	8.5351	75459000	15	NaN	21.6885	21.4925	21.6735	21.5348	21.8709
g2792.t1	g2792.t1 | organism=Naegleria_fowleri_ATCC_ 30894 | gene_product=Synapsin-2 [GO:0005524,GO:0007269,GO:0008021 ]	A0A6A5BML5	0.102485974629719	1.07362	0.221682313862668	21.68	21.68	66.6667	2	21.7825	21.7795	100	3	5	5	5	32.3	32.3	32.3	38.593	0	6.318	95186000	28	21.5841	21.7758	NaN	21.7795	21.999	21.5689
g13173.t1	g13173.t1 | organism=Naegleria_fowleri_ATCC_ 30894 | gene_product=RNA cytidine acetyltransferase [GO:0005524,GO:0005634,GO:0006364,GO:0008033,GO:0008080,GO:0009451,GO:0016020 ]	A0A6A5C4A2	0.101987838745117	1.07325	0.243199337096717	23.2464	23.3892	100	3	23.3484	23.3258	100	3	20	20	19	30.3	30.3	29.2	127.35	0	63.249	675770000	126	23.3892	22.9558	23.3941	23.4957	23.3258	23.2235
g3202.t1	g3202.t1 | organism=Naegleria_fowleri_ATCC_ 30894 | gene_product=V-type proton ATPase subunit E3 [GO:0015991,GO:0033178,GO:0046961 ]	A0A6A5BVX1	0.101687113444008	1.07303	0.378448301182092	27.6574	27.6767	100	3	27.7591	27.6712	100	3	16	16	16	54.6	54.6	54.6	26.242	0	253.49	18732000000	421	27.6767	27.7469	27.5486	27.9523	27.6712	27.6538
g2721.t1	g2721.t1 | organism=Naegleria_fowleri_ATCC_ 30894 | gene_product=Mitochondrial inner membrane magnesium transporter mrs2 [GO:0016021,GO:0030001,GO:0046873,GO:0055085 ]	A0A6A5BSN7	0.101603190104168	1.07297	0.119576872363065	21.2124	21.2202	100	3	21.314	21.1926	100	3	4	4	4	16.1	16.1	16.1	62.126	0	8.7008	58659000	32	21.2202	21.1541	21.2628	21.1926	21.8978	20.8515
g6430.t1	g6430.t1 | organism=Naegleria_fowleri_ATCC_ 30894 | gene_product=Sorcin [GO:0005509 ]	A0A6A5BJV0	0.101203918457031	1.07267	0.644338340441711	26.9903	26.964	100	3	27.0915	27.0699	100	3	8	8	8	22	22	22	47.884	0	88.799	5316400000	120	26.9577	27.0491	26.964	26.992	27.0699	27.2124
g6803.t1	g6803.t1 | organism=Naegleria_fowleri_ATCC_ 30894 | gene_product=NADH dehydrogenase [ubiquinone] flavoprotein 2, mitochondrial [GO:0016491,GO:0046872,GO:0051537,GO:0055114 ]	A0A6A5B6M1	0.100999196370442	1.07252	0.393129182260837	25.6695	25.58	100	3	25.7705	25.7658	100	3	13	13	13	74.4	74.4	74.4	30.11	0	107.85	3955400000	262	25.5515	25.8771	25.58	25.7204	25.8255	25.7658
g3562.t1	g3562.t1 | organism=Naegleria_fowleri_ATCC_ 30894	A0A6A5BV00	0.100746790568035	1.07233	0.0823639490428787	25.3725	25.2977	100	3	25.4733	25.6419	100	3	8	8	8	36.6	36.6	36.6	32.834	0	33.241	2533100000	142	24.9072	25.9127	25.2977	24.857	25.9208	25.6419
g4031.t1	g4031.t1 | organism=Naegleria_fowleri_ATCC_ 30894 | gene_product=40S ribosomal protein S24 [GO:0003735,GO:0005840,GO:0006412 ]	A0A6A5BP15	0.100723266601563	1.07231	0.328046696582845	29.0199	29.0195	100	3	29.1207	29.2088	100	3	5	5	5	37.8	37.8	37.8	15.36	0	175.35	24551000000	231	29.1666	28.8737	29.0195	29.2201	28.9331	29.2088
g8221.t1	g8221.t1 | organism=Naegleria_fowleri_ATCC_ 30894 [GO:0006839,GO:0016021,GO:0022857,GO:0031966,GO:0055085 ]	A0A6A5B7R1	0.100385665893555	1.07206	0.544589126472926	25.2248	25.1648	100	3	25.3252	25.3394	100	3	11	11	11	42.5	42.5	42.5	32.723	0	41.679	2503600000	215	25.1514	25.3581	25.1648	25.2382	25.3979	25.3394
g10709.t1	g10709.t1 | organism=Naegleria_fowleri_ATCC_ 30894	A0A6A5CAP6	0.100364049275715	1.07204	0.685710346131552	25.1373	25.088	100	3	25.2377	25.212	100	3	31	30	2	39.5	37.5	3.5	129.63	0	323.31	4950200000	441	25.088	25.2516	25.0723	25.212	25.3048	25.1963
g5271.t1	g5271.t1 | organism=Naegleria_fowleri_ATCC_ 30894 [GO:0005515 ]	A0A6A5BPB6	0.100357691446941	1.07204	0.262240741222016	23.9841	23.9486	100	3	24.0844	23.9822	100	3	7	7	7	20.6	20.6	20.6	65.888	0	41.086	317250000	39	23.9486	24.0582	23.9454	23.9822	23.8949	24.3762
g6213.t1	g6213.t1 | organism=Naegleria_fowleri_ATCC_ 30894 | gene_product=Methionine aminopeptidase 2B [GO:0005737,GO:0006508,GO:0046872,GO:0070006,GO:0070084 ]	A0A6A5BP86	0.100042343139648	1.0718	0.227967462142015	24.0585	24.0632	100	3	24.1585	24.1278	100	3	12	11	11	39.6	35.6	35.6	49.206	0	83.369	1664200000	151	24.2748	24.0632	23.8375	24.374	24.1278	23.9739
g10581.t1	g10581.t1 | organism=Naegleria_fowleri_ATCC_ 30894 | gene_product=Lon protease homolog, mitochondrial [GO:0004176,GO:0004252,GO:0005524,GO:0006508,GO:0009987,GO:0030163 ]	A0A6A5C6Y6	0.0993220011393205	1.07127	0.412397400814577	25.6241	25.6052	100	3	25.7234	25.727	100	3	37	37	37	42.5	42.5	42.5	120.63	0	190.74	6100900000	428	25.503	25.7641	25.6052	25.6028	25.8405	25.727
g1291.t1	g1291.t1 | organism=Naegleria_fowleri_ATCC_ 30894 | gene_product=Nicotinamidase [GO:0003824 ]	A0A6A5BNP5	0.0989856719970703	1.07102	0.712290536100574	22.9952	22.9821	100	3	23.0942	23.1552	100	3	5	5	5	40.6	40.6	40.6	23.452	0	17.517	221520000	28	22.9821	22.9746	23.0288	23.1552	22.9718	23.1556
g7510.t1	g7510.t1 | organism=Naegleria_fowleri_ATCC_ 30894 | gene_product=Casein kinase II subunit alpha [GO:0004674,GO:0005524,GO:0006468 ]	A0A6A5C1M9	0.098786671956379	1.07087	0.514218602447811	24.6868	24.6364	100	3	24.7856	24.8005	100	3	14	14	14	51.6	51.6	51.6	40.736	0	37.135	1620600000	104	24.8372	24.5869	24.6364	24.8005	24.8378	24.7185
g4440.t1	g4440.t1 | organism=Naegleria_fowleri_ATCC_ 30894 | gene_product=Exportin-5 [GO:0005634,GO:0006886,GO:0008536,GO:0051168 ]	A0A6A5BQL9	0.0985889434814453	1.07073	0.135031446390432	21.8552	21.8552	66.6667	2	21.9538	21.787	100	3	6	6	6	6	6	6	136.51	0	11.899	118310000	15	21.8887	21.8217	NaN	22.3575	21.787	21.717
g7731.t1	g7731.t1 | organism=Naegleria_fowleri_ATCC_ 30894 | gene_product=T-complex protein 1 subunit gamma [GO:0005524,GO:0005737,GO:0006457,GO:0051082 ]	A0A6A5C7S4	0.0985825856526681	1.07072	1.09553355886426	26.6367	26.6508	100	3	26.7353	26.7065	100	3	27	27	27	61.4	61.4	61.4	59.626	0	311.65	16237000000	573	26.6508	26.5835	26.676	26.7993	26.7001	26.7065
g3144.t1	g3144.t1 | organism=Naegleria_fowleri_ATCC_ 30894 | gene_product=E3 ubiquitin-protein ligase ZNF598 [GO:0003676 ]	A0A6A5BSX1	0.0985260009765625	1.07068	0.362385194722848	21.8802	21.8802	66.6667	2	21.9787	21.9023	100	3	5	5	5	11.4	11.4	11.4	77.322	0	13.123	106410000	26	21.9146	NaN	21.8458	22.1433	21.9023	21.8906
g2990.t1	g2990.t1 | organism=Naegleria_fowleri_ATCC_ 30894	A0A6A5BUQ5	0.0983238220214844	1.07053	0.296153433711174	21.8791	21.8576	100	3	21.9775	21.9059	100	3	6	6	6	15.8	15.8	15.8	68.326	0	12.748	128480000	35	22.0808	21.8576	21.6989	22.1304	21.8961	21.9059
g962.t1	g962.t1 | organism=Naegleria_fowleri_ATCC_ 30894 | gene_product=Sterol-4-alpha-carboxylate 3-dehydrogenase, decarboxylating [GO:0001878,GO:0003854,GO:0006694,GO:0016021,GO:0055114 ]	A0A6A5C3E1	0.0982640584309884	1.07048	0.344459099820251	24.4694	24.476	100	3	24.5677	24.5753	100	3	11	11	11	30.7	30.7	30.7	41.729	0	52.576	960650000	88	24.476	24.3619	24.5704	24.7398	24.388	24.5753
g5889.t1	g5889.t1 | organism=Naegleria_fowleri_ATCC_ 30894 | gene_product=Transmembrane emp24 domain-containing protein bai [GO:0016021 ]	A0A6A5BJU7	0.0978914896647147	1.07021	0.596028233176139	25.438	25.4673	100	3	25.5359	25.5708	100	3	6	6	6	25.6	25.6	25.6	26.675	0	50.932	1555000000	56	25.5168	25.4673	25.3299	25.4417	25.5953	25.5708
g5126.t1	g5126.t1 | organism=Naegleria_fowleri_ATCC_ 30894 | gene_product=Proteasome subunit beta type-4 (Fragment) [GO:0004298,GO:0005634,GO:0005737,GO:0005839,GO:0051603 ]	A0A6A5BSB3	0.0978895823160819	1.07021	0.368996894425809	26.7745	26.8267	100	3	26.8724	26.8761	100	3	9	9	9	51	51	51	28.645	0	110.84	3113600000	185	26.8917	26.8267	26.6051	26.8761	26.7507	26.9904
g11491.t1	g11491.t1 | organism=Naegleria_fowleri_ATCC_ 30894	A0A6A5C655	0.0976378122965507	1.07002	0.120054984203584	21.9619	21.7759	100	3	22.0595	22.1204	100	3	3	3	3	10.7	10.7	10.7	54.024	0	8.1183	70098000	18	21.7759	22.4938	21.616	21.823	22.2351	22.1204
g9670.t1	g9670.t1 | organism=Naegleria_fowleri_ATCC_ 30894	A0A6A5BD20	0.0975265502929688	1.06994	0.221610538828145	28.2092	28.2613	100	3	28.3067	28.4412	100	3	12	12	12	63.1	63.1	63.1	22.484	0	132.79	23465000000	444	28.0149	28.3514	28.2613	28.0285	28.4412	28.4505
g196.t1	g196.t1 | organism=Naegleria_fowleri_ATCC_ 30894 | gene_product=Nuclear control of ATPase protein 2 [GO:0005739,GO:0016020 ]	A0A6A5C782	0.0974483489990234	1.06988	0.169423594083757	23.2171	23.2967	100	3	23.3146	23.2597	100	3	5	5	5	12.9	12.9	12.9	85.106	0	11.59	186630000	29	23.2967	23.4898	22.8649	23.1498	23.5342	23.2597
g3210.t1	g3210.t1 | organism=Naegleria_fowleri_ATCC_ 30894 | gene_product=Elongation factor 1-delta 2 [GO:0003746,GO:0006414 ]	A0A6A5BVD6	0.0972194671630859	1.06971	0.585335162037888	30.6331	30.6106	100	3	30.7303	30.7653	100	3	14	14	14	93.9	93.9	93.9	13.203	0	299.2	53799000000	1238	30.5715	30.7173	30.6106	30.8121	30.6135	30.7653
g3278.t1	g3278.t1 | organism=Naegleria_fowleri_ATCC_ 30894	A0A6A5BS18	0.0971317291259766	1.06964	0.606215224373421	23.2942	23.2608	100	3	23.3913	23.3786	100	3	7	7	7	39.2	39.2	39.2	27.684	0	14.704	433500000	83	23.3857	23.2608	23.2359	23.3786	23.492	23.3033
g10262.t1	g10262.t1 | organism=Naegleria_fowleri_ATCC_ 30894 | gene_product=Pre-rRNA-processing protein TSR1 homolog [GO:0005634,GO:0042254 ]	A0A6A5C164	0.0962880452473982	1.06902	0.177335260536353	23.0177	23.0602	100	3	23.1139	23.2067	100	3	17	17	17	26	26	26	111.92	0	37.173	596210000	70	23.0602	23.1138	22.879	23.393	22.7421	23.2067
g9046.t1	g9046.t1 | organism=Naegleria_fowleri_ATCC_ 30894 | gene_product=Uncharacterized WD repeat-containing protein C25H1.08c [GO:0005515 ]	A0A6A5B463	0.0960152943929025	1.06882	0.382259533831315	23.8423	23.8945	100	3	23.9383	23.8952	100	3	9	9	9	33.1	33.1	33.1	52.045	0	37.736	924150000	129	23.9396	23.6929	23.8945	23.8952	23.8382	24.0816
g2086.t1	g2086.t1 | organism=Naegleria_fowleri_ATCC_ 30894 [GO:0004674,GO:0005524,GO:0005634,GO:0005737,GO:0018105,GO:0018107 ]	A0A6A5BUU1	0.0958449045817069	1.06869	0.447180198611511	23.4266	23.4289	100	3	23.5224	23.4651	100	3	7	7	7	21.1	21.1	21.1	39.475	0	9.0326	593880000	36	23.3907	23.4289	23.4601	23.4651	23.4034	23.6988
g216.t1	g216.t1 | organism=Naegleria_fowleri_ATCC_ 30894 [GO:0006801,GO:0046872 ]	A0A6A5C7A2	0.0955410003662109	1.06847	0	NaN	NaN	33.3333	1	NaN	NaN	33.3333	1	2	2	2	5.5	5.5	5.5	74.357	0.00022002	4.467	37518000	11	21.7212	NaN	NaN	NaN	21.8167	NaN
g11083.t1;g11660.t1	g11083.t1 | organism=Naegleria_fowleri_ATCC_ 30894;g11660.t1 | organism=Naegleria_fowleri_ATCC_ 30894	A0A6A5CCP7	0.0955028533935547	1.06844	0.282861191240238	25.3823	25.2648	100	3	25.4778	25.4518	100	3	6	6	6	45.7	45.7	45.7	29.039	0	33.588	1199800000	81	25.2587	25.6234	25.2648	25.5976	25.4518	25.384
g12843.t1	g12843.t1 | organism=Naegleria_fowleri_ATCC_ 30894 | gene_product=RNA-binding protein 27 [GO:0003676 ]	A0A6A5C6E2	0.0954615275065116	1.06841	0.249227777403577	23.3572	23.3202	100	3	23.4527	23.5581	100	3	6	6	6	16.7	16.7	16.7	61.502	0	58.288	400310000	47	23.3202	23.2644	23.487	23.1825	23.5581	23.6174
g1114.t1	g1114.t1 | organism=Naegleria_fowleri_ATCC_ 30894 | gene_product=Protein SHQ1 homolog [GO:0000493 ]	A0A6A5BZG6	0.0953998565673828	1.06836	0	NaN	NaN	33.3333	1	NaN	NaN	33.3333	1	3	3	3	14.5	14.5	14.5	58.541	0.00022452	4.7337	55624000	6	21.638	NaN	NaN	NaN	21.7334	NaN
g2760.t1	g2760.t1 | organism=Naegleria_fowleri_ATCC_ 30894	A0A6A5BY07	0.0953235626220703	1.0683	0	20.8554	20.8685	100	3	NaN	NaN	33.3333	1	2	2	2	9	9	9	27.22	0.00058881	3.0932	18877000	7	20.9442	20.7536	20.8685	NaN	NaN	20.9508
g12156.t1	g12156.t1 | organism=Naegleria_fowleri_ATCC_ 30894 | gene_product=Pentatricopeptide repeat-containing protein At5g04810, chloroplastic [GO:0005515 ]	A0A6A5C8A2	0.0952568054199219	1.06826	0.10903965239753	21.5305	21.4712	100	3	21.6258	21.6258	66.6667	2	2	2	2	4.9	4.9	4.9	69.655	0.00094322	2.7206	45129000	8	21.9037	21.4712	21.2167	NaN	21.8519	21.3997
g11307.t1	g11307.t1 | organism=Naegleria_fowleri_ATCC_ 30894 | gene_product=Nucleolar GTP-binding protein 2 [GO:0005525,GO:0005730 ]	A0A6A5BYK5	0.09521484375	1.06822	0.44163002908663	22.3415	22.274	100	3	22.4367	22.461	100	3	11	11	11	15.9	15.9	15.9	95.021	0	21.902	330650000	58	22.2375	22.274	22.5131	22.4779	22.461	22.3713
g10576.t1	g10576.t1 | organism=Naegleria_fowleri_ATCC_ 30894 | gene_product=Probable ADP-ribosylation factor GTPase-activating protein AGD11 [GO:0005096 ]	A0A6A5C8N6	0.0951086680094413	1.06815	0.478724566230462	22.4989	22.5446	100	3	22.594	22.5935	100	3	3	3	3	12.2	12.2	12.2	39.68	0	10.182	98463000	23	22.3429	22.6092	22.5446	22.6494	22.5935	22.5391
g9542.t1	g9542.t1 | organism=Naegleria_fowleri_ATCC_ 30894 | gene_product=Putative phytanoyl-CoA dioxygenase [GO:0008152,GO:0051213 ]	A0A6A5BDS8	0.0950336456298828	1.06809	0.431606629190951	24.6008	24.6187	100	3	24.6958	24.7488	100	3	12	12	12	38.3	38.3	38.3	47.385	0	30.044	923930000	90	24.6187	24.4952	24.6885	24.7915	24.5472	24.7488
g5961.t1	g5961.t1 | organism=Naegleria_fowleri_ATCC_ 30894 | gene_product=Poly(A)-specific ribonuclease PARN [GO:0003676 ]	A0A6A5BM36	0.0950177510579415	1.06808	0.265420403426732	22.1913	22.1709	100	3	22.2864	22.2864	66.6667	2	5	5	5	9.6	9.6	9.6	87.917	0	12.213	139890000	22	22.0182	22.1709	22.3849	NaN	22.2592	22.3135
g9356.t1	g9356.t1 | organism=Naegleria_fowleri_ATCC_ 30894 | gene_product=Putative transferase CAF17 homolog, mitochondrial [GO:0005515 ]	A0A6A5AXU9	0.0949058532714844	1.068	0.739475328297308	24.4964	24.4844	100	3	24.5913	24.5774	100	3	16	16	16	53.5	53.5	53.5	50.121	0	68.387	1314900000	186	24.4844	24.584	24.4209	24.5392	24.6573	24.5774
g11657.t1;g11086.t1	g11657.t1 | organism=Naegleria_fowleri_ATCC_ 30894 | gene_product=30S ribosomal protein S15 [GO:0003723,GO:0003735,GO:0005840,GO:0006412 ];g11086.t1 | organism=Naegleria_fowleri_ATCC_ 30894 | gene_product=30S ribosomal protein S15 [GO:0003723,GO:000373	A0A6A5C601	0.0947380065917969	1.06787	0.805443950819312	24.894	24.9431	100	3	24.9887	24.982	100	3	8	8	8	30.4	30.4	30.4	34.268	0	69.939	2307900000	139	24.9514	24.9431	24.7874	24.982	25.0094	24.9747
g10356.t1	g10356.t1 | organism=Naegleria_fowleri_ATCC_ 30894 | gene_product=Peptidyl-prolyl cis-trans isomerase B1 [GO:0000413,GO:0003755,GO:0016018,GO:0020015,GO:0042026,GO:0051082 ]	A0A6A5C838	0.0946604410807268	1.06781	0.324463427862473	27.6151	27.5754	100	3	27.7098	27.6939	100	3	9	8	7	63.3	63.3	58.8	21.74	0	48.191	14499000000	245	27.8351	27.4348	27.5754	27.6939	27.7581	27.6774
g843.t1	g843.t1 | organism=Naegleria_fowleri_ATCC_ 30894 | gene_product=GTP-binding protein yptV4 [GO:0003924,GO:0005525,GO:0005886,GO:0015031 ]	A0A6A5CED4	0.0943101247151681	1.06755	0.603097638953802	25.9355	25.9074	100	3	26.0298	25.9984	100	3	12	12	8	69.3	69.3	47	24.323	0	79.924	3360300000	163	25.9074	25.8629	26.0362	25.9984	26.1222	25.9689
g5579.t1;g6086.t1	g5579.t1 | organism=Naegleria_fowleri_ATCC_ 30894 | gene_product=Putative nucleosome assembly protein C364.06 [GO:0005634,GO:0006334 ];g6086.t1 | organism=Naegleria_fowleri_ATCC_ 30894 | gene_product=Putative nucleosome assembly protein C364.06 [GO:000	A0A6A5BQ79	0.0943005879720076	1.06755	0.290261284062194	27.4541	27.4626	100	3	27.5484	27.5179	100	3	25	25	25	80.2	80.2	80.2	43.067	0	204.43	26550000000	619	27.4626	27.2507	27.6488	27.5179	27.4569	27.6703
g6775.t1	g6775.t1 | organism=Naegleria_fowleri_ATCC_ 30894 | gene_product=Peptide chain release factor 2 [GO:0005737,GO:0006415,GO:0016149 ]	A0A6A5BKK9	0.0942525863647461	1.06751	0	NaN	NaN	33.3333	1	20.8197	20.8197	66.6667	2	2	2	2	8.1	8.1	8.1	52.014	0.00021925	4.4086	25861000	14	NaN	NaN	20.7254	20.9214	NaN	20.7179
g442.t1	g442.t1 | organism=Naegleria_fowleri_ATCC_ 30894 | gene_product=Peroxisomal 2,4-dienoyl-CoA reductase [GO:0000062 ]	A0A6A5C288	0.0941015879313127	1.0674	0.67873585534916	25.9985	25.9936	100	3	26.0926	26.1027	100	3	16	16	16	48.9	48.9	48.9	42.82	0	153.92	4437900000	202	25.9936	26.0246	25.9773	25.9814	26.1027	26.1936
g7986.t1	g7986.t1 | organism=Naegleria_fowleri_ATCC_ 30894 | gene_product=Interaptin [GO:0005515 ]	A0A6A5CA36	0.0939604441324882	1.0673	0.431866174373903	27.7471	27.7263	100	3	27.8411	27.8614	100	3	40	40	40	47.1	47.1	47.1	81.548	0	241.78	37244000000	949	27.9127	27.6023	27.7263	27.8667	27.8614	27.7951
g8389.t1	g8389.t1 | organism=Naegleria_fowleri_ATCC_ 30894 [GO:0003993 ]	A0A6A5BEE6	0.0938243865966797	1.0672	0.13817869574252	22.6232	22.5627	100	3	22.7171	22.6246	100	3	3	3	3	5.5	5.5	5.5	89.447	0	7.0668	136830000	44	22.8401	22.4669	22.5627	23.144	22.6246	22.3826
g10797.t1	g10797.t1 | organism=Naegleria_fowleri_ATCC_ 30894 | gene_product=Formate--tetrahydrofolate ligase [GO:0004329,GO:0004477,GO:0004488,GO:0005524,GO:0005737,GO:0006730,GO:0009113,GO:0009257 ]	A0A6A5CB00	0.0938129425048828	1.06719	0.598324156372658	25.9016	25.8881	100	3	25.9954	25.9934	100	3	29	29	29	62.7	62.7	62.7	79.043	0	136.21	8689200000	473	25.9955	25.8881	25.8212	25.9934	26.0803	25.9125
g5625.t1	g5625.t1 | organism=Naegleria_fowleri_ATCC_ 30894 [GO:0005515 ]	A0A6A5BMV0	0.0934467315673828	1.06692	0.278120532495589	21.9298	21.9501	100	3	22.0232	21.9067	100	3	2	2	2	10.8	10.8	10.8	39.785	0.00023343	5.3044	85185000	21	21.9671	21.8723	21.9501	21.8766	21.9067	22.2864
g2874.t1	g2874.t1 | organism=Naegleria_fowleri_ATCC_ 30894	A0A6A5BZF5	0.0932782491048165	1.06679	0.201271137154686	23.4832	23.4969	100	3	23.5765	23.7171	100	3	6	6	6	18.4	18.4	18.4	54.604	0	11.838	345890000	30	23.4969	23.5768	23.3758	23.2404	23.7719	23.7171
g3464.t1	g3464.t1 | organism=Naegleria_fowleri_ATCC_ 30894 [GO:0006464 ]	A0A6A5BS06	0.0930016835530587	1.06659	0.21883117953522	21.795	21.7879	100	3	21.888	21.8982	100	3	3	3	3	13.8	13.8	13.8	36.043	0	7.5751	72069000	24	21.772	21.7879	21.8252	21.5977	21.8982	22.1682
g8293.t1	g8293.t1 | organism=Naegleria_fowleri_ATCC_ 30894 | gene_product=Chaperonin CPN60-2, mitochondrial [GO:0005524,GO:0005737,GO:0042026 ]	A0A6A5BL38	0.0929094950358085	1.06652	0.386896205181492	28.8846	28.8919	100	3	28.9775	29.034	100	3	41	41	41	78.6	78.6	78.6	61.909	0	323.31	68787000000	1892	28.7371	29.0247	28.8919	28.8622	29.0363	29.034
g8460.t1	g8460.t1 | organism=Naegleria_fowleri_ATCC_ 30894 | gene_product=D-threonine aldolase [GO:0016832 ]	A0A6A5B249	0.0928096771240234	1.06645	0.399341461646678	22.1056	22.153	100	3	22.1984	22.1706	100	3	3	3	3	14.5	14.5	14.5	45.034	0	16.99	156040000	43	22.2206	22.153	21.9431	22.1258	22.2988	22.1706
g11378.t1	g11378.t1 | organism=Naegleria_fowleri_ATCC_ 30894 | gene_product=Ornithine decarboxylase 1 [GO:0003824,GO:0006596 ]	A0A6A5C9U0	0.0921770731608085	1.06598	0.216216687172935	23.218	23.2092	100	3	23.3102	23.1733	100	3	7	7	7	16.3	16.3	16.3	70.405	0	41.814	333700000	69	23.2437	23.2092	23.2011	23.1181	23.1733	23.6392
g6504.t1	g6504.t1 | organism=Naegleria_fowleri_ATCC_ 30894 | gene_product=Acyl-homoserine lactone acylase QuiP [GO:0016811,GO:0017000 ]	A0A6A5BI18	0.0914427439371757	1.06544	0.166836303400413	23.0051	22.9701	100	3	23.0966	23.1286	100	3	8	8	8	10.9	10.9	10.9	155.62	0	22.1	281830000	59	22.6772	23.3681	22.9701	23.1286	23.1648	22.9964
g8302.t1	g8302.t1 | organism=Naegleria_fowleri_ATCC_ 30894	A0A6A5BHS8	0.0911954243977853	1.06525	0.160517074529183	22.3564	22.4856	100	3	22.4476	22.4429	100	3	6	6	6	19.5	19.5	19.5	65.64	0	23.567	207370000	73	22.5829	22.0008	22.4856	22.2519	22.6481	22.4429
g4145.t1	g4145.t1 | organism=Naegleria_fowleri_ATCC_ 30894	A0A6A5BST2	0.0911890665690116	1.06525	0.206150477770912	26.2995	26.3649	100	3	26.3906	26.5012	100	3	7	7	7	45.3	45.3	45.3	18.161	0	33.281	2603000000	97	26.0526	26.4809	26.3649	26.1636	26.5012	26.5071
g1979.t1	g1979.t1 | organism=Naegleria_fowleri_ATCC_ 30894 | gene_product=Iron-sulfur cluster co-chaperone protein HscB [GO:0001671,GO:0032781,GO:0051087,GO:0051259,GO:0097428 ]	A0A6A5C149	0.0911359786987305	1.06521	0.203209700898936	21.7102	21.7102	66.6667	2	21.8013	21.8013	66.6667	2	2	2	2	16.2	16.2	16.2	37.416	0	7.6654	66942000	19	21.8001	NaN	21.6203	NaN	21.669	21.9336
g7539.t1	g7539.t1 | organism=Naegleria_fowleri_ATCC_ 30894	A0A6A5CBE9	0.0910911560058594	1.06518	0.154234680103846	23.8577	23.9041	100	3	23.9488	24.066	100	3	4	4	4	33.3	33.3	33.3	21.67	0	14.421	251870000	45	24.1049	23.9041	23.5641	23.6427	24.1375	24.066
g12601.t1	g12601.t1 | organism=Naegleria_fowleri_ATCC_ 30894 | gene_product=Protein NLRC3 [GO:0005515 ]	A0A6A5C2S3	0.0906308492024763	1.06484	0.256500634821041	23.3637	23.3906	100	3	23.4543	23.5109	100	3	7	7	7	25.9	25.9	25.9	61.071	0	19.995	212380000	40	23.4215	23.3906	23.279	23.6523	23.1998	23.5109
g12229.t1	g12229.t1 | organism=Naegleria_fowleri_ATCC_ 30894 | gene_product=Ribosomal RNA small subunit methyltransferase H [GO:0008168,GO:0032259 ]	A0A6A5C482	0.0905253092447929	1.06476	0	NaN	NaN	33.3333	1	20.558	20.7198	100	3	4	4	4	16.6	16.6	16.6	48.252	0	6.5319	25226000	12	NaN	20.4675	NaN	20.7198	20.0147	20.9396
g3019.t1	g3019.t1 | organism=Naegleria_fowleri_ATCC_ 30894 | gene_product=60S ribosomal protein L27 [GO:0003735,GO:0006412,GO:0022625 ]	A0A6A5BL17	0.0900885264078788	1.06444	0.42777679849422	28.8834	28.9626	100	3	28.9735	28.9624	100	3	13	13	13	61.5	61.5	61.5	16.326	0	45.282	34446000000	343	28.9648	28.7227	28.9626	29.0486	28.9094	28.9624
g11349.t1	g11349.t1 | organism=Naegleria_fowleri_ATCC_ 30894 | gene_product=Ubiquinol oxidase 1b, mitochondrial [GO:0009916,GO:0055114 ]	A0A6A5CAY7	0.0900173187255859	1.06438	0.129317153386597	21.9197	22.0906	100	3	22.0097	22.0157	100	3	4	4	4	14.7	14.7	14.7	45.2	0	7.8456	91733000	19	22.1353	21.5332	22.0906	22.2956	21.7179	22.0157
g11005.t1	g11005.t1 | organism=Naegleria_fowleri_ATCC_ 30894 | gene_product=Nuclear pore complex protein Nup155 [GO:0005643,GO:0006913,GO:0017056 ]	A0A6A5C0M1	0.0899810791015625	1.06436	1.09489246809695	23.8169	23.8172	100	3	23.9069	23.9248	100	3	20	20	20	21.9	21.9	21.9	150.35	0	80.264	992180000	118	23.8662	23.8172	23.7673	23.8556	23.9248	23.9403
g1149.t1	g1149.t1 | organism=Naegleria_fowleri_ATCC_ 30894	A0A6A5BXB9	0.0897668202718087	1.0642	0.306993840006953	24.1721	24.2174	100	3	24.2618	24.1716	100	3	13	13	13	53.9	53.9	53.9	39.601	0	80.46	1516100000	147	24.066	24.2329	24.2174	24.1397	24.4743	24.1716
g185.t1	g185.t1 | organism=Naegleria_fowleri_ATCC_ 30894 [GO:0005509,GO:0005739,GO:0016021,GO:0043022 ]	A0A6A5CBQ3	0.0894343058268241	1.06395	0.146305607796246	24.6639	24.7141	100	3	24.7533	24.7701	100	3	18	18	18	31.5	31.5	31.5	83.734	0	110.84	2315600000	215	24.4225	24.8551	24.7141	24.4193	25.0706	24.7701
g1352.t1	g1352.t1 | organism=Naegleria_fowleri_ATCC_ 30894 [GO:0003735,GO:0005840,GO:0006412 ]	A0A6A5BZA6	0.0892181396484375	1.06379	0.174432001142886	26.0309	26.0246	100	3	26.1201	26.2388	100	3	7	7	7	39.5	39.5	39.5	24.841	0	81.214	2707700000	114	25.8174	26.2506	26.0246	25.8258	26.2388	26.2957
g5204.t1	g5204.t1 | organism=Naegleria_fowleri_ATCC_ 30894	A0A6A5BFX6	0.0890420277913435	1.06366	0.17466128482835	22.5423	22.7035	100	3	22.6313	22.6877	100	3	5	5	5	13.8	13.8	13.8	78.585	0	12.787	140860000	29	22.7254	22.198	22.7035	22.4597	22.7467	22.6877
g7268.t1	g7268.t1 | organism=Naegleria_fowleri_ATCC_ 30894 | gene_product=O-methyltransferase MdmC [GO:0008171,GO:0032259 ]	A0A6A5BHG4	0.0890026092529297	1.06363	0.313625857637395	27.3029	27.2954	100	3	27.3919	27.3696	100	3	15	15	15	84.1	84.1	84.1	25.091	0	323.31	8867100000	431	27.2021	27.4113	27.2954	27.2328	27.5734	27.3696
g6271.t1	g6271.t1 | organism=Naegleria_fowleri_ATCC_ 30894 | gene_product=Vacuolar protein sorting-associated protein 37A [GO:0000813,GO:0032509 ]	A0A6A5BCI8	0.0889123280843087	1.06357	0.166408568299138	23.1893	23.0819	100	3	23.2782	23.1788	100	3	6	6	6	23.9	23.9	23.9	50.113	0	42.507	413030000	79	23.0313	23.4548	23.0819	23.1788	23.0814	23.5745
g11963.t1	g11963.t1 | organism=Naegleria_fowleri_ATCC_ 30894 | gene_product=Ubiquitin-conjugating enzyme E2 4 [GO:0005524,GO:0016740 ]	A0A6A5C5L9	0.0887470245361328	1.06345	0.225260300783484	26.852	26.8383	100	3	26.9407	27.0546	100	3	5	5	5	41.6	41.6	41.6	16.868	0	30.943	3505900000	152	27.0111	26.7065	26.8383	27.079	26.6886	27.0546
g2318.t1	g2318.t1 | organism=Naegleria_fowleri_ATCC_ 30894 | gene_product=DnaJ homolog subfamily B member 5 [GO:0006457,GO:0051082 ]	A0A6A5BXK9	0.0884246826171875	1.06321	0.3072067899897	24.0809	24.1103	100	3	24.1693	24.2097	100	3	8	8	8	33	33	33	36.847	0	13.317	789150000	50	24.1103	24.2484	23.8841	24.2097	24.2282	24.0701
g2264.t1	g2264.t1 | organism=Naegleria_fowleri_ATCC_ 30894 | gene_product=Delta(24(24(1)))-sterol reductase [GO:0016021,GO:0016126,GO:0016628,GO:0055114 ]	A0A6A5BVY9	0.0882809956868478	1.0631	0.178871254737386	25.7159	25.8251	100	3	25.8041	25.8256	100	3	8	8	8	18.5	18.5	18.5	51.523	0	42.646	3312200000	194	25.9337	25.3888	25.8251	25.8256	25.6449	25.9419
g6964.t1	g6964.t1 | organism=Naegleria_fowleri_ATCC_ 30894 | gene_product=Importin subunit alpha-1 [GO:0005515,GO:0005643,GO:0005654,GO:0005829,GO:0006607,GO:0008139,GO:0061608 ]	A0A6A5B620	0.0882212320963518	1.06306	0.248484765196502	25.0246	25.1218	100	3	25.1128	25.1789	100	3	17	17	17	61.1	61.1	61.1	46.715	0	140.38	3884500000	356	25.1521	25.1218	24.8	25.1789	25.2138	24.9459
g6532.t1	g6532.t1 | organism=Naegleria_fowleri_ATCC_ 30894 | gene_product=Gamma carbonic anhydrase 1, mitochondrial [GO:0004089,GO:0005747,GO:0009507,GO:0009651,GO:0009735,GO:0009853,GO:0009901,GO:0042802,GO:0070207,GO:2000377 ]	A0A6A5BKG4	0.0881436665852853	1.063	0.325489918539725	27.8345	27.7908	100	3	27.9227	27.8848	100	3	16	16	16	61.5	61.5	61.5	28.413	0	132.97	24920000000	467	27.7018	28.0111	27.7908	27.8381	28.0452	27.8848
g8704.t1	g8704.t1 | organism=Naegleria_fowleri_ATCC_ 30894 [GO:0016787 ]	A0A6A5BG85	0.0880991617838554	1.06297	0.321019739938627	22.7041	22.7196	100	3	22.7922	22.7099	100	3	7	7	7	23.8	23.8	23.8	44.487	0	10.499	157930000	22	22.7196	22.72	22.6728	22.7099	22.654	23.0128
g12945.t1;g13332.t1	g12945.t1 | organism=Naegleria_fowleri_ATCC_ 30894 [GO:0004674,GO:0005524,GO:0006468 ];g13332.t1 | organism=Naegleria_fowleri_ATCC_ 30894 [GO:0004674,GO:0005524,GO:0006468 ]	A0A6A5BVC1	0.08807373046875	1.06295	0.283403176600446	22.4902	22.399	100	3	22.5783	22.6017	100	3	4	4	4	12	12	12	57.555	0	12.471	121370000	36	22.7103	22.399	22.3613	22.6664	22.6017	22.4668
g10219.t1;g5597.t1;g10132.t1	g10219.t1 | organism=Naegleria_fowleri_ATCC_ 30894 | gene_product=Ras-like protein rasG [GO:0000281,GO:0000902,GO:0003924,GO:0005525,GO:0005938,GO:0006909,GO:0007015,GO:0007188,GO:0007265,GO:0009898,GO:0010753,GO:0010856,GO:0019900,GO:0030250,GO:0031152,	A0A6A5AXK1	0.0879993438720703	1.0629	0.262246605016997	27.6495	27.7176	100	3	27.7375	27.8285	100	3	14	14	11	76.9	76.9	63.1	21.828	0	167.44	10431000000	443	27.7176	27.7725	27.4585	27.5528	27.8285	27.8313
g4814.t1	g4814.t1 | organism=Naegleria_fowleri_ATCC_ 30894 | gene_product=Adenylate kinase [GO:0004017,GO:0005524,GO:0005739,GO:0006166,GO:0009150,GO:0016310,GO:0046940 ]	A0A6A5BT92	0.0879230499267578	1.06284	0.743072075092756	26.8376	26.8119	100	3	26.9256	26.9249	100	3	12	12	12	62.6	62.6	62.6	24.758	0	91.528	7438700000	395	26.8055	26.8955	26.8119	26.8464	26.9249	27.0054
g3116.t1	g3116.t1 | organism=Naegleria_fowleri_ATCC_ 30894 [GO:0016020 ]	A0A6A5BU67	0.0877297719319685	1.0627	0.33739913107474	22.132	22.0998	100	3	22.2198	22.168	100	3	3	3	3	16	16	16	32.358	0	7.8089	129090000	36	22.2355	22.0998	22.0609	22.168	22.0901	22.4012
g644.t1	g644.t1 | organism=Naegleria_fowleri_ATCC_ 30894 | gene_product=Ras-related protein Rac1 [GO:0003924,GO:0005525,GO:0005886,GO:0005938,GO:0007015,GO:0007163,GO:0007266,GO:0008360,GO:0019901,GO:0032956,GO:0042995 ]	A0A6A5CHH1	0.0877208709716797	1.06269	0.329138006681755	25.2741	25.2861	100	3	25.3618	25.4102	100	3	8	8	8	39.4	39.4	39.4	21.043	0	58.339	1673000000	77	25.2861	25.3353	25.2009	25.51	25.4102	25.1653
g1700.t1	g1700.t1 | organism=Naegleria_fowleri_ATCC_ 30894 | gene_product=Protein FAM45 homolog	A0A6A5BQG7	0.0875625610351563	1.06257	0.609021877527865	25.2708	25.2866	100	3	25.3584	25.3465	100	3	13	13	13	46.3	46.3	46.3	41.932	0	71.425	1282300000	120	25.2866	25.326	25.2	25.3465	25.455	25.2737
g20.t1	g20.t1 | organism=Naegleria_fowleri_ATCC_ 30894 | gene_product=Purine nucleoside phosphorylase 1 [GO:0004731,GO:0009116 ]	A0A6A5CCF1	0.0873991648356096	1.06245	0.498666823518105	25.293	25.2995	100	3	25.3804	25.3878	100	3	23	23	23	48.2	48.2	48.2	99.398	0	137.9	3987200000	342	25.2995	25.3217	25.2579	25.2484	25.5051	25.3878
g1070.t1	g1070.t1 | organism=Naegleria_fowleri_ATCC_ 30894	A0A6A5BRV9	0.0869674682617188	1.06214	0.29588055678842	21.6521	21.6623	100	3	21.7391	21.811	100	3	5	5	5	13.6	13.6	13.6	70.631	0	8.4039	109270000	17	21.5249	21.7692	21.6623	21.8572	21.5491	21.811
g12277.t1	g12277.t1 | organism=Naegleria_fowleri_ATCC_ 30894 | gene_product=Pyridine nucleotide-disulfide oxidoreductase domain-containing protein 2 [GO:0005515 ]	A0A6A5C760	0.0869382222493478	1.06211	0.338703070450609	23.5	23.5637	100	3	23.5869	23.6023	100	3	13	13	13	38.3	38.3	38.3	65.871	0	37.955	840220000	99	23.5637	23.6372	23.2989	23.5354	23.6023	23.623
g13338.t1;g12950.t1	g13338.t1 | organism=Naegleria_fowleri_ATCC_ 30894 | gene_product=DNA-directed RNA polymerase II subunit RPB9 [GO:0005665,GO:0006368,GO:0006379,GO:0006397,GO:0046872,GO:0050794,GO:0051716 ];g12950.t1 | organism=Naegleria_fowleri_ATCC_ 30894 | gene_produ	A0A6A5C332	0.0867986679077148	1.06201	0	NaN	NaN	33.3333	1	23.3987	23.3987	66.6667	2	3	3	3	34.3	34.3	34.3	15.473	0.00023918	5.6224	254860000	32	NaN	NaN	23.3119	NaN	23.2771	23.5203
g5160.t1	g5160.t1 | organism=Naegleria_fowleri_ATCC_ 30894 | gene_product=Ras-related protein Rab-7A [GO:0003924,GO:0005525,GO:0005811,GO:0016021 ]	A0A6A5BD57	0.0863984425862618	1.06172	2.68889285103677	26.6707	26.673	100	3	26.7571	26.754	100	3	12	12	5	75.2	75.2	42.7	22.827	0	118.42	7489900000	266	26.6871	26.673	26.652	26.754	26.7696	26.7477
g6510.t1	g6510.t1 | organism=Naegleria_fowleri_ATCC_ 30894 [GO:0016021 ]	A0A6A5BK31	0.086367289225258	1.06169	0.534769138555831	24.3341	24.3382	100	3	24.4205	24.4397	100	3	8	8	8	27.1	27.1	27.1	39.734	0	55.823	831360000	41	24.2289	24.3382	24.4352	24.4397	24.3454	24.4762
g6592.t1	g6592.t1 | organism=Naegleria_fowleri_ATCC_ 30894 | gene_product=Pyruvate dehydrogenase E1 component subunit alpha, mitochondrial [GO:0004739,GO:0006086,GO:0043231,GO:0055114 ]	A0A6A5BKM6	0.0861873626708984	1.06156	0.339516883873526	28.5004	28.5087	100	3	28.5866	28.5801	100	3	22	22	22	65.4	65.4	65.4	47.308	0	220.45	23957000000	605	28.5087	28.5853	28.4071	28.4317	28.7479	28.5801
g1142.t1	g1142.t1 | organism=Naegleria_fowleri_ATCC_ 30894 | gene_product=Villin-1 [GO:0003779,GO:0007010 ]	A0A6A5C3V9	0.0859324137369804	1.06137	0.260555746173105	28.4286	28.4545	100	3	28.5146	28.4447	100	3	13	13	13	29.7	29.7	29.7	32.574	0	68.452	9107700000	173	28.607	28.2243	28.4545	28.4445	28.6545	28.4447
g12292.t1	g12292.t1 | organism=Naegleria_fowleri_ATCC_ 30894 | gene_product=N-alpha-acetyltransferase 50 [GO:0001756,GO:0004596,GO:0005515,GO:0005634,GO:0005829,GO:0006474,GO:0010485,GO:0031415,GO:0034087,GO:0052858,GO:0071962 ]	A0A6A5C869	0.0857168833414725	1.06121	0.957237612766862	23.4716	23.4653	100	3	23.5574	23.5914	100	3	5	5	5	29.7	29.7	29.7	21.492	0	8.5863	498900000	59	23.4875	23.4653	23.4621	23.6052	23.5914	23.4754
g2835.t1	g2835.t1 | organism=Naegleria_fowleri_ATCC_ 30894 [GO:0016020 ]	A0A6A5BXH7	0.0857022603352853	1.0612	0.201471634707391	21.8055	21.9171	100	3	21.8912	21.8761	100	3	4	4	4	12.8	12.8	12.8	80.686	0	21.496	115850000	39	21.5128	21.9867	21.9171	22.0213	21.7764	21.8761
g8960.t1	g8960.t1 | organism=Naegleria_fowleri_ATCC_ 30894 | gene_product=ATP-dependent protease subunit HslV [GO:0004298,GO:0005839,GO:0009376,GO:0046872,GO:0051603 ]	A0A6A5BDP7	0.0856914520263672	1.0612	0.375076676176525	25.9041	25.8583	100	3	25.9898	26.0186	100	3	8	8	8	34.8	34.8	34.8	29.981	0	93.59	2827500000	189	25.8437	26.0105	25.8583	25.8399	26.0186	26.111
g3160.t1	g3160.t1 | organism=Naegleria_fowleri_ATCC_ 30894 [GO:0016021 ]	A0A6A5BV87	0.0855547587076835	1.0611	0.192922293916426	25.2524	25.2619	100	3	25.3379	25.4027	100	3	7	7	7	25.9	25.9	25.9	36.383	0	26.718	1205200000	87	25.3591	25.2619	25.1361	25.0389	25.5722	25.4027
g12062.t1	g12062.t1 | organism=Naegleria_fowleri_ATCC_ 30894 | gene_product=Inositol 1,4,5-trisphosphate receptor itr-1 [GO:0005262,GO:0016021,GO:0070588 ]	A0A6A5C524	0.085410435994465	1.06099	0.355216957822842	21.411	21.4157	100	3	21.4964	21.4823	100	3	7	7	7	2.8	2.8	2.8	350.54	0	7.0068	73529000	29	21.4157	21.365	21.4523	21.6706	21.3363	21.4823
g8645.t1	g8645.t1 | organism=Naegleria_fowleri_ATCC_ 30894 | gene_product=MICOS complex subunit MIC60	A0A6A5BEQ5	0.0851256052653007	1.06078	0.345663622846722	25.1642	25.1486	100	3	25.2493	25.3425	100	3	26	26	26	50.1	50.1	50.1	68.26	0	157.96	5457500000	369	25.1112	25.1486	25.2328	25.0583	25.3472	25.3425
g6584.t1	g6584.t1 | organism=Naegleria_fowleri_ATCC_ 30894 | gene_product=Protein sco1 [GO:0005507,GO:0005743,GO:0006825,GO:0006878,GO:0008535,GO:0045454 ]	A0A6A5BI88	0.0846595764160156	1.06044	0.846792278016453	24.9039	24.913	100	3	24.9886	25.0162	100	3	9	9	9	26.7	26.7	26.7	36.935	0	20.335	2000600000	92	24.8614	24.913	24.9374	25.0411	25.0162	24.9085
g1118.t1	g1118.t1 | organism=Naegleria_fowleri_ATCC_ 30894 | gene_product=Calcium-binding mitochondrial carrier protein [GO:0005509,GO:0016021,GO:0022857,GO:0055085 ]	A0A6A5C378	0.0845298767089844	1.06034	0.34455064391206	26.6548	26.6611	100	3	26.7393	26.7734	100	3	26	26	26	44.2	44.2	44.2	82.691	0	116.94	11181000000	399	26.5107	26.6611	26.7925	26.6211	26.8234	26.7734
g11911.t1	g11911.t1 | organism=Naegleria_fowleri_ATCC_ 30894 | gene_product=Mannose-6-phosphate isomerase [GO:0004476,GO:0005975,GO:0008270,GO:0009298 ]	A0A6A5C8F9	0.0845184326171875	1.06033	0.404302852941008	24.3385	24.3373	100	3	24.423	24.4189	100	3	11	11	11	39.7	39.7	39.7	48.156	0	55.869	1085700000	145	24.2079	24.4702	24.3373	24.5047	24.4189	24.3454
g12962.t1;g13348.t1	g12962.t1 | organism=Naegleria_fowleri_ATCC_ 30894 | gene_product=Probable prefoldin subunit 1 [GO:0006457,GO:0016272,GO:0051082 ];g13348.t1 | organism=Naegleria_fowleri_ATCC_ 30894 [GO:0006457,GO:0016272,GO:0051082 ]	A0A6A5C3V1	0.0844930013020857	1.06032	0.208065571495747	25.8181	25.9439	100	3	25.9026	25.9315	100	3	10	10	10	57.7	57.7	57.7	15.993	0	75.881	2565200000	143	25.9439	25.5201	25.9902	25.9315	25.9679	25.8084
g3530.t1	g3530.t1 | organism=Naegleria_fowleri_ATCC_ 30894 [GO:0016020 ]	A0A6A5BUC7	0.0844243367513009	1.06026	0.541818686001292	25.9339	25.9144	100	3	26.0183	26.0181	100	3	10	10	10	52.8	52.8	52.8	26.065	0	23.483	3147000000	170	25.9144	25.8954	25.992	25.9108	26.1261	26.0181
g4167.t1	g4167.t1 | organism=Naegleria_fowleri_ATCC_ 30894	A0A6A5BPX8	0.0844109853108712	1.06025	0.558195088020879	26.1285	26.1308	100	3	26.2129	26.244	100	3	41	41	41	69.8	69.8	69.8	81.778	0	323.31	12956000000	744	26.0755	26.1308	26.1792	26.0971	26.244	26.2978
g5809.t1	g5809.t1 | organism=Naegleria_fowleri_ATCC_ 30894 | gene_product=Guanine nucleotide-binding protein G(o) subunit alpha [GO:0003924,GO:0005525,GO:0007186,GO:0031683 ]	A0A6A5BJN3	0.0843181610107422	1.06019	0.570445527057163	24.998	25.0106	100	3	25.0823	25.0505	100	3	12	11	11	44.8	41.6	41.6	39.276	0	95.367	2206700000	172	25.0106	24.9707	25.0127	25.0505	25.2061	24.9903
g9525.t1	g9525.t1 | organism=Naegleria_fowleri_ATCC_ 30894 | gene_product=Cathepsin Z [GO:0006508,GO:0008234 ]	A0A6A5B190	0.0842736562093123	1.06015	0.279935878549506	26.5329	26.5572	100	3	26.6172	26.7117	100	3	11	11	11	71.4	71.4	71.4	30.559	0	88.489	5566300000	324	26.5572	26.6398	26.4018	26.7206	26.7117	26.4192
g7614.t1	g7614.t1 | organism=Naegleria_fowleri_ATCC_ 30894 [GO:0005515,GO:0051260 ]	A0A6A5CEF6	0.0840937296549491	1.06002	0.12425240476351	24.008	23.9934	100	3	24.0921	23.8529	100	3	6	6	6	46.3	46.3	46.3	20.333	0	20.677	489520000	39	23.9371	23.9934	24.0935	23.8529	23.8447	24.5787
g5414.t1	g5414.t1 | organism=Naegleria_fowleri_ATCC_ 30894 | gene_product=Probable deoxyhypusine synthase [GO:0005737,GO:0008612,GO:0034038 ]	A0A6A5BN72	0.0837027231852225	1.05973	0.210508723915873	24.695	24.7595	100	3	24.7787	24.8526	100	3	9	9	9	29.6	29.6	29.6	44.761	0	27.073	1342400000	126	24.7657	24.5596	24.7595	24.9728	24.5106	24.8526
g3878.t1	g3878.t1 | organism=Naegleria_fowleri_ATCC_ 30894 | gene_product=Pre-mRNA cleavage factor Im 25 kDa subunit 2 [GO:0003729,GO:0005849,GO:0006378,GO:0016787 ]	A0A6A5BV62	0.0834541320800781	1.05955	0	NaN	NaN	33.3333	1	21.5297	21.5829	100	3	4	4	4	19.2	19.2	19.2	27.256	0.00043113	4.2032	53936000	14	NaN	21.4463	NaN	21.3869	21.6193	21.5829
g9002.t1	g9002.t1 | organism=Naegleria_fowleri_ATCC_ 30894 | gene_product=CCR4-NOT transcription complex subunit 3 [GO:0005634,GO:0006355,GO:0030015 ]	A0A6A5AZG1	0.0834414164225272	1.05954	0.13985110146831	22.7253	22.7149	100	3	22.8088	22.7801	100	3	4	4	4	8.8	8.8	8.8	94.008	0	16.599	207770000	20	22.7891	22.672	22.7149	22.4461	23.2	22.7801
g12807.t1	g12807.t1 | organism=Naegleria_fowleri_ATCC_ 30894 | gene_product=Diadenosine 5,5-P1,P4-tetraphosphate phosphorylase 2 [GO:0003877,GO:0005524,GO:0009117 ]	A0A6A5C6U7	0.083376566569008	1.05949	0.28753465032837	23.9297	23.9624	100	3	24.0131	24.0562	100	3	14	14	14	53.8	53.8	53.8	42.703	0	51.425	799080000	117	23.9624	23.7653	24.0615	24.1219	23.8612	24.0562
g9777.t1	g9777.t1 | organism=Naegleria_fowleri_ATCC_ 30894 | gene_product=2-keto-4-pentenoate hydratase [GO:0003824 ]	A0A6A5BB73	0.0833746592203788	1.05949	0.249587478737997	24.7775	24.8224	100	3	24.8609	24.8051	100	3	22	22	22	50.3	50.3	50.3	54.364	0	52.731	2946600000	206	24.6814	24.8288	24.8224	24.8051	25.0968	24.6808
g2334.t1	g2334.t1 | organism=Naegleria_fowleri_ATCC_ 30894 | gene_product=FACT complex subunit SPT16 [GO:0009987,GO:0035101 ]	A0A6A5BW48	0.0833193461100237	1.05945	0.203949893169244	24.0287	23.897	100	3	24.112	24.0665	100	3	21	21	21	26.3	26.3	26.3	118.85	0	36.126	1512000000	92	24.3142	23.8749	23.897	24.2434	24.0261	24.0665
g8074.t1;g7230.t1	g8074.t1 | organism=Naegleria_fowleri_ATCC_ 30894 [GO:0005515 ];g7230.t1 | organism=Naegleria_fowleri_ATCC_ 30894 [GO:0005515 ]	A0A6A5B886	0.083091100056965	1.05929	0.290362832300626	30.1273	30.0724	100	3	30.2104	30.2333	100	3	23	23	21	67.8	67.8	63.3	33.062	0	323.31	108600000000	858	30.0724	30.2722	30.0373	30.0449	30.353	30.2333
g2779.t1	g2779.t1 | organism=Naegleria_fowleri_ATCC_ 30894 | gene_product=Pseudouridine-5-phosphate glycosidase [GO:0016798 ]	A0A6A5BVH7	0.0830370585123674	1.05925	0.374830381677232	25.9037	25.8922	100	3	25.9867	25.9139	100	3	13	13	13	28	28	28	81.997	0	144.96	2742100000	151	25.8538	25.965	25.8922	25.8863	26.1599	25.9139
g12319.t1	g12319.t1 | organism=Naegleria_fowleri_ATCC_ 30894 | gene_product=Elongation factor P [GO:0005737,GO:0043043 ]	A0A6A5C4G4	0.0828380584716797	1.0591	0.193542369363893	24.7282	24.6354	100	3	24.8111	24.8657	100	3	7	7	7	29.7	29.7	29.7	31.486	0	29.395	1434700000	125	24.6354	24.9526	24.5967	24.5825	24.985	24.8657
g9343.t1	g9343.t1 | organism=Naegleria_fowleri_ATCC_ 30894 | gene_product=Transaldolase [GO:0004801,GO:0005737,GO:0005975,GO:0006098 ]	A0A6A5BEE0	0.0827821095784529	1.05906	0.66428928336563	27.5778	27.6043	100	3	27.6605	27.6829	100	3	25	25	25	75.4	75.4	75.4	36.524	0	198.71	19259000000	519	27.6205	27.6043	27.5085	27.6829	27.7237	27.575
g12500.t1;g12198.t1	g12500.t1 | organism=Naegleria_fowleri_ATCC_ 30894 | gene_product=Regulation of enolase protein 1;g12198.t1 | organism=Naegleria_fowleri_ATCC_ 30894 | gene_product=Regulation of enolase protein 1	A0A6A5C6E0	0.0825907389322893	1.05892	0.196849743543508	24.6138	24.5546	100	3	24.6964	24.6798	100	3	8	8	8	45.2	45.2	45.2	26.194	0	39.501	959410000	105	24.5546	24.8351	24.4516	24.6798	24.9006	24.5086
g4828.t1	g4828.t1 | organism=Naegleria_fowleri_ATCC_ 30894 | gene_product=V-type proton ATPase subunit C [GO:0015078,GO:0033180,GO:1902600 ]	A0A6A5BE67	0.0824686686197929	1.05883	0.276670374916974	27.727	27.7273	100	3	27.8095	27.9081	100	3	16	16	16	49.9	49.9	49.9	46.436	0	189.67	9560300000	368	27.7273	27.7914	27.6624	27.9081	27.9379	27.5825
g4868.t1	g4868.t1 | organism=Naegleria_fowleri_ATCC_ 30894 | gene_product=Tenascin-X [GO:0001655,GO:0002009,GO:0003179,GO:0003206,GO:0003231,GO:0005515,GO:0006357,GO:0007417,GO:0009967,GO:0010033,GO:0010628,GO:0012505,GO:0014706,GO:0016020,GO:0016043,GO:0030182,G	A0A6A5BEB3	0.0824451446533203	1.05881	1.06618127425829	23.7778	23.7669	100	3	23.8602	23.8723	100	3	15	15	15	13.5	13.5	13.5	246.77	0	83.785	1025400000	190	23.8363	23.7301	23.7669	23.8723	23.8849	23.8235
g1879.t1	g1879.t1 | organism=Naegleria_fowleri_ATCC_ 30894 | gene_product=Probable ATP-dependent RNA helicase ddx18 [GO:0003723,GO:0004386,GO:0005524,GO:0005634,GO:0005694,GO:0042254 ]	A0A6A5C0V2	0.0822696685791016	1.05868	0.106669578119794	23.6323	23.5645	100	3	23.7146	23.7033	100	3	10	10	10	22.3	22.3	22.3	74.389	0	20.5	753090000	44	23.8508	23.4816	23.5645	24.1615	23.279	23.7033
g5131.t1	g5131.t1 | organism=Naegleria_fowleri_ATCC_ 30894 [GO:0005515 ]	A0A6A5BNX6	0.0821971893310547	1.05863	0.441373553462797	22.9988	23.0101	100	3	23.081	23.0299	100	3	7	7	7	24.2	24.2	24.2	48.216	0	42.464	393830000	80	23.0101	22.9237	23.0627	22.9958	23.0299	23.2174
g8651.t1	g8651.t1 | organism=Naegleria_fowleri_ATCC_ 30894 | gene_product=Cytochrome P450 10 [GO:0005506,GO:0016705,GO:0020037,GO:0055114 ]	A0A6A5B4Z3	0.082182566324871	1.05862	0.12161553677332	22.0843	22.1033	100	3	22.1664	22.1681	100	3	11	11	8	27.5	27.5	23.1	71.367	0	24.634	381000000	81	22.1033	22.4105	21.739	22.1681	22.4294	21.9018
g10739.t1	g10739.t1 | organism=Naegleria_fowleri_ATCC_ 30894 | gene_product=Spermidine synthase [GO:0006596,GO:0016740 ]	A0A6A5CAS6	0.0820407867431641	1.05851	0.316893734271831	25.2999	25.3272	100	3	25.3819	25.3858	100	3	14	14	14	47.1	47.1	47.1	33.534	0	77.19	4276200000	257	25.3272	25.1902	25.3823	25.3858	25.5346	25.2254
g12125.t1	g12125.t1 | organism=Naegleria_fowleri_ATCC_ 30894 | gene_product=Unknown protein NLV016 from 2D-PAGE (Fragment)	A0A6A5C6T2	0.0819880167643205	1.05848	0.232047250808145	32.2417	32.2898	100	3	32.3236	32.361	100	3	13	13	3	96.1	96.1	34.8	20.104	0	323.31	221290000000	2282	32.2898	32.3647	32.0705	32.1227	32.4873	32.361
g4853.t1	g4853.t1 | organism=Naegleria_fowleri_ATCC_ 30894	A0A6A5BPP7	0.0818901062011719	1.0584	0.235192879770689	23.8177	23.8236	100	3	23.8996	23.8629	100	3	5	5	5	26.2	26.2	26.2	22.06	0	20.319	483070000	57	24.0008	23.8236	23.6288	24.0613	23.8629	23.7746
g12734.t1	g12734.t1 | organism=Naegleria_fowleri_ATCC_ 30894 [GO:0016787 ]	A0A6A5BZW2	0.0818099975585938	1.05835	0.427917388944009	25.9964	26.0606	100	3	26.0782	26.0447	100	3	12	12	12	63.7	63.7	63.7	32.991	0	300.45	2959900000	209	25.851	26.0606	26.0774	26.0447	26.1521	26.0377
g8359.t1	g8359.t1 | organism=Naegleria_fowleri_ATCC_ 30894 | gene_product=Protein DJ-1 homolog D [GO:0019172,GO:0071704 ]	A0A6A5BE95	0.0817216237386056	1.05828	0.175455906077793	28.083	27.9532	100	3	28.1647	28.1909	100	3	9	9	9	90.4	90.4	90.4	21.538	0	88.135	9165800000	204	27.9532	28.4056	27.8902	28.0332	28.27	28.1909
g753.t1	g753.t1 | organism=Naegleria_fowleri_ATCC_ 30894 | gene_product=UTP--glucose-1-phosphate uridylyltransferase [GO:0003983,GO:0006011 ]	A0A6A5CE39	0.0816834767659493	1.05825	0.344526224028105	23.8197	23.8077	100	3	23.9014	23.8672	100	3	17	17	17	47	47	47	53.632	0	31.028	1570500000	161	23.6776	23.8077	23.9739	23.9959	23.8412	23.8672
g12989.t1;g861.t1	g12989.t1 | organism=Naegleria_fowleri_ATCC_ 30894 | gene_product=3-mercaptopyruvate sulfurtransferase [GO:0001822,GO:0001889,GO:0004792,GO:0005829,GO:0016784,GO:0019346,GO:0021510,GO:0042802,GO:0043005,GO:0044248,GO:0044429,GO:1901565 ];g861.t1 | organi	A0A6A5C2D8	0.0816535949707031	1.05823	1.35870446588796	25.5911	25.5672	100	3	25.6728	25.6687	100	3	13	13	13	66.1	66.1	66.1	34.194	0	52.932	2936100000	154	25.5672	25.6432	25.563	25.657	25.6927	25.6687
g8276.t1	g8276.t1 | organism=Naegleria_fowleri_ATCC_ 30894 | gene_product=Eukaryotic translation initiation factor 3 subunit C [GO:0003743,GO:0005852,GO:0006413,GO:0031369 ]	A0A6A5BFI5	0.0815728505452462	1.05817	1.14977372614463	25.9946	26.0241	100	3	26.0761	26.0767	100	3	28	28	28	40.4	40.4	40.4	106.61	0	122.09	6365400000	355	25.928	26.0241	26.0316	26.0768	26.0767	26.0749
g478.t1	g478.t1 | organism=Naegleria_fowleri_ATCC_ 30894 | gene_product=Nuclear pore complex protein Nup93 [GO:0005643,GO:0006913,GO:0015031,GO:0017056,GO:0051028 ]	A0A6A5CH06	0.0815308888753243	1.05814	0.258485357414998	22.7964	22.8109	100	3	22.8779	22.8212	100	3	7	7	7	17.4	17.4	17.4	67.101	0	21.824	282300000	51	22.8109	22.6103	22.9679	23.0192	22.7933	22.8212
g1156.t1	g1156.t1 | organism=Naegleria_fowleri_ATCC_ 30894 | gene_product=Transmembrane protein 43 [GO:0016021 ]	A0A6A5BPP9	0.0813786188761405	1.05803	0.0912577922100133	21.7995	21.8431	100	3	21.8809	21.8809	66.6667	2	3	3	3	10.2	10.2	10.2	52.017	0	7.9149	102380000	23	22.182	21.3734	21.8431	21.9766	NaN	21.7852
g8174.t1	g8174.t1 | organism=Naegleria_fowleri_ATCC_ 30894 | gene_product=Delta(14)-sterol reductase [GO:0016021,GO:0016628,GO:0055114 ]	A0A6A5BHI6	0.0809542338053362	1.05772	0.142996990930008	25.2766	25.268	100	3	25.3576	25.461	100	3	4	4	4	7.4	7.4	7.4	44.364	0	7.2918	695310000	44	25.268	25.374	25.1879	25.461	24.966	25.6457
g5240.t1	g5240.t1 | organism=Naegleria_fowleri_ATCC_ 30894 | gene_product=39S ribosomal protein L52, mitochondrial [GO:0003735,GO:0005762,GO:0032543 ]	A0A6A5BDD9	0.0809167226155587	1.05769	0	25.3231	25.4013	100	3	NaN	NaN	33.3333	1	3	3	3	23.1	23.1	23.1	15.175	0.00042753	4.0921	481880000	53	25.4013	25.5601	25.0078	NaN	NaN	25.404
g13629.t1	g13629.t1 | organism=Naegleria_fowleri_ATCC_ 30894 | gene_product=Malonyl CoA-acyl carrier protein transacylase [GO:0004312,GO:0008152 ]	A0A6A5C4L6	0.0807905197143555	1.0576	0.070890275705128	20.9264	20.9264	66.6667	2	21.0072	21.0072	66.6667	2	2	2	2	6	6	6	55.634	0	7.2859	31725000	18	20.911	NaN	20.9418	NaN	20.6325	21.3819
g9619.t1	g9619.t1 | organism=Naegleria_fowleri_ATCC_ 30894 | gene_product=Ribosome production factor 2 homolog [GO:0000027,GO:0000470,GO:0019843 ]	A0A6A5AUP1	0.0807615915934221	1.05758	0.202046968437471	24.4615	24.4222	100	3	24.5423	24.5324	100	3	9	9	9	41.2	41.2	41.2	39.66	0	40.188	1368500000	72	24.7358	24.2266	24.4222	24.5324	24.4749	24.6196
g9373.t1	g9373.t1 | organism=Naegleria_fowleri_ATCC_ 30894 | gene_product=Ammonium transporter 1 [GO:0000421,GO:0005886,GO:0007588,GO:0008519,GO:0016021,GO:0019954,GO:0030670,GO:0031159,GO:0036020,GO:0072488 ]	A0A6A5BEH1	0.08074951171875	1.05757	0.0610952791513355	26.3402	26.4523	100	3	26.4209	26.066	100	3	5	5	5	10.2	10.2	10.2	55.006	0	32.602	1595900000	71	26.0266	26.5416	26.4523	27.277	25.9197	26.066
g13490.t1	g13490.t1 | organism=Naegleria_fowleri_ATCC_ 30894	A0A6A5BY40	0.0806681315104179	1.05751	0.229819530237198	23.6423	23.691	100	3	23.723	23.8274	100	3	4	4	4	30.9	30.9	30.9	18.648	0	7.1808	415780000	42	23.691	23.5052	23.7308	23.8274	23.8555	23.4862
g417.t1	g417.t1 | organism=Naegleria_fowleri_ATCC_ 30894 | gene_product=Ras-related protein Rab-36 [GO:0003924,GO:0005525 ]	A0A6A5CGS3	0.0806484222412109	1.05749	0.211528322773284	22.8417	22.9519	100	3	22.9224	22.8982	100	3	2	2	2	14.1	14.1	14.1	31.077	0	8.6525	165190000	31	23.0145	22.9519	22.5587	22.8704	22.9984	22.8982
g13045.t1	g13045.t1 | organism=Naegleria_fowleri_ATCC_ 30894 | gene_product=Adenylyl cyclase-associated protein 1 [GO:0003779,GO:0007010 ]	A0A6A5BVL5	0.0804570515950509	1.05735	0.377362027993605	27.1676	27.2173	100	3	27.2481	27.2169	100	3	16	16	16	79.8	79.8	79.8	24.082	0	80.647	13225000000	313	27.2206	27.065	27.2173	27.3877	27.2169	27.1397
g4954.t1	g4954.t1 | organism=Naegleria_fowleri_ATCC_ 30894 | gene_product=TNF receptor-associated protein 1 homolog, mitochondrial [GO:0005524,GO:0005730,GO:0005739,GO:0006457,GO:0007275,GO:0030435,GO:0030864,GO:0051082 ]	A0A6A5BTM8	0.0803839365641288	1.0573	0.301271380560061	28.7781	28.8359	100	3	28.8585	28.9011	100	3	40	40	39	56	56	54.1	80.938	0	323.31	41351000000	897	28.652	28.8465	28.8359	28.689	28.9011	28.9854
g7935.t1	g7935.t1 | organism=Naegleria_fowleri_ATCC_ 30894 | gene_product=60S ribosomal protein L23a [GO:0003735,GO:0005840,GO:0006412 ]	A0A6A5CEL3	0.0802618662516252	1.05721	0.285066491169741	28.3344	28.2946	100	3	28.4146	28.3711	100	3	7	7	7	43.7	43.7	43.7	18.798	0	239.01	12045000000	623	28.4563	28.2946	28.2523	28.5967	28.3711	28.2762
g8546.t1	g8546.t1 | organism=Naegleria_fowleri_ATCC_ 30894 | gene_product=Putative acetyl-hydrolase LipR [GO:0016787 ]	A0A6A5BKG0	0.0802523295084647	1.0572	0.250419899734901	22.6603	22.5347	100	3	22.7406	22.7398	100	3	5	5	5	20.1	20.1	20.1	52.771	0	13.671	218830000	42	22.5347	22.533	22.9132	22.7398	22.7204	22.7615
g243.t1	g243.t1 | organism=Naegleria_fowleri_ATCC_ 30894 | gene_product=COP9 signalosome complex subunit 5 [GO:0004222,GO:0005515,GO:0006508,GO:0008180,GO:0016301,GO:0016310 ]	A0A6A5CF34	0.0802351633707694	1.05719	0.306401038294995	26.2288	26.2895	100	3	26.309	26.2944	100	3	19	19	19	61.1	61.1	61.1	37.911	0	107.42	8638600000	390	26.3431	26.0538	26.2895	26.4178	26.2149	26.2944
g8952.t1	g8952.t1 | organism=Naegleria_fowleri_ATCC_ 30894 | gene_product=Nucleolar protein 9 [GO:0003723 ]	A0A6A5AZ66	0.0798273086547852	1.05689	0	NaN	NaN	33.3333	1	19.5313	19.5313	66.6667	2	6	6	6	12	12	12	89.4	0	18.028	39705000	27	19.4515	NaN	NaN	NaN	19.6633	19.3994
g11157.t1	g11157.t1 | organism=Naegleria_fowleri_ATCC_ 30894 | gene_product=Methylmalonic aciduria type A protein, mitochondrial [GO:0003924,GO:0005525 ]	A0A6A5CD11	0.0797672271728516	1.05685	0.223150595223	22.9556	22.9892	100	3	23.0354	23.079	100	3	5	5	5	12.8	12.8	12.8	47.633	0.00060496	3.3932	322970000	13	22.7758	23.1019	22.9892	23.1856	23.079	22.8416
g12232.t1	g12232.t1 | organism=Naegleria_fowleri_ATCC_ 30894 | gene_product=WD repeat-containing protein 18 [GO:0005515 ]	A0A6A5C806	0.0797500610351563	1.05683	0	NaN	NaN	33.3333	1	NaN	NaN	33.3333	1	4	4	4	9.9	9.9	9.9	62.392	0	20.846	60646000	10	21.0524	NaN	NaN	21.1321	NaN	NaN
g4803.t1	g4803.t1 | organism=Naegleria_fowleri_ATCC_ 30894	A0A6A5BPK4	0.0796686808268241	1.05678	0.131258579062804	21.054	21.0218	100	3	21.1336	21.1677	100	3	6	6	6	3.1	3.1	3.1	278.07	0	7.1859	66862000	15	21.4249	20.7152	21.0218	20.9686	21.1677	21.2646
g6556.t1	g6556.t1 | organism=Naegleria_fowleri_ATCC_ 30894 | gene_product=Alpha-mannosidase B [GO:0004559,GO:0006013,GO:0006807,GO:0016020,GO:0030246,GO:0043170,GO:0044237 ]	A0A6A5BKE4	0.0789985656738281	1.05628	0.179491466179402	23.2081	23.267	100	3	23.2871	23.3861	100	3	8	8	8	9.7	9.7	9.7	129.18	0	12.878	493330000	47	23.0511	23.267	23.3062	22.9972	23.3861	23.4779
g5951.t1	g5951.t1 | organism=Naegleria_fowleri_ATCC_ 30894 | gene_product=High mobility group B protein 13 [GO:0003677,GO:0005634 ]	A0A6A5BM27	0.0787544250488281	1.05611	0.160239273221947	25.7257	25.7095	100	3	25.8045	25.8071	100	3	8	8	8	31.1	31.1	31.1	25.37	0	12.845	5621200000	142	25.471	25.7095	25.9967	25.8071	25.622	25.9844
g4184.t1	g4184.t1 | organism=Naegleria_fowleri_ATCC_ 30894 | gene_product=50S ribosomal protein L28 [GO:0003735 ]	A0A6A5BVC7	0.0787220001220703	1.05608	0.285550990512925	25.0637	25.1461	100	3	25.1425	25.1617	100	3	11	11	11	35	35	35	39.031	0	228.83	3263900000	214	25.1585	25.1461	24.8866	25.0177	25.2479	25.1617
g10549.t1	g10549.t1 | organism=Naegleria_fowleri_ATCC_ 30894 | gene_product=Calcium-binding protein 39-like [GO:0004674,GO:0023014,GO:0043229 ]	A0A6A5CAC4	0.0787067413330078	1.05607	0.539531482431047	24.9141	24.9323	100	3	24.9928	25.0198	100	3	11	11	11	33.1	33.1	33.1	42.309	0	76.548	1372700000	119	24.9323	24.8103	24.9998	25.0198	25.031	24.9276
g295.t1	g295.t1 | organism=Naegleria_fowleri_ATCC_ 30894 | gene_product=Peter Pan-like protein [GO:0002164,GO:0007292,GO:0007444,GO:0009987 ]	A0A6A5C9F4	0.0786342620849609	1.05602	0	NaN	NaN	33.3333	1	NaN	NaN	33.3333	1	3	3	3	8.5	8.5	8.5	61.928	0.0026853	2.2454	55061000	7	NaN	20.9842	NaN	NaN	NaN	21.0628
g2600.t1	g2600.t1 | organism=Naegleria_fowleri_ATCC_ 30894 | gene_product=Translation initiation factor IF-2, mitochondrial [GO:0003743,GO:0003924,GO:0005525,GO:0006413 ]	A0A6A5BXL0	0.0785891215006522	1.05598	0.529988975899457	25.4769	25.4409	100	3	25.5555	25.5588	100	3	25	25	25	35.9	35.9	35.9	97.17	0	67.443	3654700000	314	25.4409	25.558	25.4319	25.4654	25.5588	25.6424
g5518.t1	g5518.t1 | organism=Naegleria_fowleri_ATCC_ 30894 | gene_product=Tetratricopeptide repeat protein 6 [GO:0005515 ]	A0A6A5BN77	0.0784715016682931	1.0559	0.248914046285074	25.5476	25.5031	100	3	25.6261	25.7109	100	3	23	23	23	46.1	46.1	46.1	74.811	0	188.17	5744300000	325	25.5031	25.7216	25.4181	25.4538	25.7109	25.7134
g7425.t1	g7425.t1 | organism=Naegleria_fowleri_ATCC_ 30894 | gene_product=Ribosome biogenesis ATPase RIX7 [GO:0005524 ]	A0A6A5CFX1	0.078330357869465	1.0558	0.0868121284534137	21.4719	21.588	100	3	21.5502	21.7494	100	3	12	12	12	23.2	23.2	23.2	92.422	0	51.493	295630000	73	21.6983	21.1293	21.588	21.883	21.0183	21.7494
g12618.t1	g12618.t1 | organism=Naegleria_fowleri_ATCC_ 30894 | gene_product=3-hydroxybutyryl-CoA dehydratase-like protein, mitochondrial [GO:0003824 ]	A0A6A5C6C9	0.0782852172851563	1.05576	0.213080902702847	25.6151	25.5651	100	3	25.6934	25.6665	100	3	12	12	12	48.8	48.8	48.8	35.682	0	117.59	4150200000	264	25.5651	25.8308	25.4494	25.5577	25.8559	25.6665
g8306.t1	g8306.t1 | organism=Naegleria_fowleri_ATCC_ 30894 | gene_product=Probable elongator complex protein 4 [GO:0002098,GO:0033588 ]	A0A6A5BFL6	0.0774949391682966	1.05518	0.168867363484869	22.7018	22.7056	100	3	22.7793	22.9139	100	3	4	4	4	14.4	14.4	14.4	60.724	0	15.645	100460000	21	22.6032	22.7967	22.7056	22.9711	22.9139	22.453
g3047.t1	g3047.t1 | organism=Naegleria_fowleri_ATCC_ 30894 | gene_product=Agmatine deiminase [GO:0004668,GO:0009446 ]	A0A6A5BWN5	0.0774262746175154	1.05513	0.402820757418798	26.3093	26.2969	100	3	26.3867	26.4242	100	3	18	18	18	56.9	56.9	56.9	51.512	0	59.651	4275600000	214	26.2969	26.1957	26.4353	26.4242	26.434	26.3019
g4040.t1	g4040.t1 | organism=Naegleria_fowleri_ATCC_ 30894 | gene_product=Lysine--tRNA ligase [GO:0000049,GO:0004824,GO:0005524,GO:0005829,GO:0006430 ]	A0A6A5BTN6	0.0769322713216134	1.05477	0.327765848300105	23.8831	23.8595	100	3	23.96	23.9923	100	3	16	16	16	40	40	40	68.007	0	35.008	951610000	101	23.7595	24.0304	23.8595	23.8521	23.9923	24.0357
g3430.t1	g3430.t1 | organism=Naegleria_fowleri_ATCC_ 30894 | gene_product=Peptide chain release factor 1 [GO:0003747,GO:0006415 ]	A0A6A5BU25	0.0768947601318359	1.05475	0.158241133273322	22.0969	22.0722	100	3	22.1738	22.201	100	3	4	4	4	12.1	12.1	12.1	54.756	0	7.4261	110830000	33	22.1875	22.0722	22.0309	21.8562	22.4641	22.201
g2093.t1	g2093.t1 | organism=Naegleria_fowleri_ATCC_ 30894 | gene_product=Uncharacterized protein slr0516 [GO:0005515 ]	A0A6A5BLW9	0.0767974853515625	1.05467	0.573546347022136	26.6946	26.7318	100	3	26.7714	26.7854	100	3	12	12	12	64.7	64.7	64.7	22.281	0	155.75	7162000000	222	26.7637	26.7318	26.5884	26.7854	26.8066	26.7222
g11655.t1;g11089.t1	g11655.t1 | organism=Naegleria_fowleri_ATCC_ 30894;g11089.t1 | organism=Naegleria_fowleri_ATCC_ 30894	A0A6A5C7K3	0.0767917633056641	1.05467	0.210385467381782	26.8296	26.8267	100	3	26.9064	26.8932	100	3	24	24	24	50.7	50.7	50.7	54.117	0	243.37	15140000000	541	26.8267	26.9729	26.6891	26.7136	27.1124	26.8932
g1272.t1	g1272.t1 | organism=Naegleria_fowleri_ATCC_ 30894 | gene_product=DNA-directed RNA polymerase II subunit rpb3 [GO:0003899,GO:0006351,GO:0046983 ]	A0A6A5BZ32	0.0764757792154924	1.05444	0.164245296259625	22.3247	22.4168	100	3	22.4012	22.4891	100	3	3	3	3	16.9	16.9	16.9	39.789	0	30.041	287110000	28	22.4168	22.4849	22.0724	22.4891	22.5508	22.1636
g10780.t1	g10780.t1 | organism=Naegleria_fowleri_ATCC_ 30894 | gene_product=Cathepsin B [GO:0004197,GO:0006508,GO:0050790 ]	A0A6A5C6R6	0.0764064788818359	1.05439	0.482575287438096	27.2253	27.2493	100	3	27.3017	27.2614	100	3	12	12	12	52.3	52.3	52.3	38.724	0	71.005	6236300000	206	27.2493	27.2953	27.1311	27.3981	27.2454	27.2614
g7086.t1	g7086.t1 | organism=Naegleria_fowleri_ATCC_ 30894 | gene_product=Cullin-4 [GO:0006511,GO:0031625 ]	A0A6A5BLC8	0.0763079325358085	1.05432	0.301767912679813	22.7984	22.7394	100	3	22.8747	22.8621	100	3	11	11	11	21.7	21.7	21.7	98.861	0	19.038	385390000	68	22.6646	22.9911	22.7394	22.9292	22.8328	22.8621
g11329.t1	g11329.t1 | organism=Naegleria_fowleri_ATCC_ 30894	A0A6A5CAW8	0.0762653350830078	1.05429	0.15890022352156	22.1149	22.1965	100	3	22.1912	22.2085	100	3	7	7	7	19.7	19.7	19.7	57.763	0	51.018	247270000	59	22.1965	22.2296	21.9187	22.2085	22.443	21.9221
g128.t1	g128.t1 | organism=Naegleria_fowleri_ATCC_ 30894 | gene_product=Ras-related protein Rac2 [GO:0003924,GO:0005525,GO:0007264 ]	A0A6A5CIH4	0.0761458079020194	1.0542	0.345050026495851	26.4234	26.3987	100	3	26.4995	26.5045	100	3	6	6	6	45.9	45.9	45.9	23.29	0	76.177	3033500000	157	26.3637	26.5077	26.3987	26.6364	26.5045	26.3577
g7521.t1	g7521.t1 | organism=Naegleria_fowleri_ATCC_ 30894 | gene_product=F-box only protein 3 [GO:0005515 ]	A0A6A5CCQ1	0.0761092503865548	1.05417	0.0869559907671	22.3815	22.208	100	3	22.4576	22.4576	66.6667	2	3	3	3	12.5	12.5	12.5	67.662	0	16.014	99681000	28	22.0906	22.208	22.8458	22.4943	NaN	22.4209
g479.t1	g479.t1 | organism=Naegleria_fowleri_ATCC_ 30894 | gene_product=Nuclear pore complex protein NUP93A [GO:0005643,GO:0017056,GO:0033036,GO:0071702,GO:0071705 ]	A0A6A5CG66	0.0760688781738281	1.05414	0.11056232171231	22.7966	22.8758	100	3	22.8727	22.9111	100	3	5	5	5	21.6	21.6	21.6	30.777	0.00023849	5.591	216900000	19	22.8758	23.0324	22.4816	22.9111	23.1766	22.5304
g6587.t1	g6587.t1 | organism=Naegleria_fowleri_ATCC_ 30894 | gene_product=Methylmalonyl-CoA mutase, mitochondrial [GO:0004494,GO:0031419,GO:0046872 ]	A0A6A5BLV9	0.0758171081542969	1.05396	0.614378166127696	24.7576	24.7552	100	3	24.8334	24.8313	100	3	13	13	13	49.6	49.6	49.6	45.101	0	124.6	2354200000	215	24.7552	24.7983	24.7193	24.747	24.8313	24.9218
g11992.t1	g11992.t1 | organism=Naegleria_fowleri_ATCC_ 30894	A0A6A5C4V1	0.0756975809733049	1.05387	0.191904360600683	24.057	23.9356	100	3	24.1327	24.1933	100	3	7	7	7	17.9	17.9	17.9	73.25	0	49.881	747060000	78	23.9356	23.9171	24.3182	24.1933	23.9819	24.2228
g10734.t1	g10734.t1 | organism=Naegleria_fowleri_ATCC_ 30894 [GO:0022857,GO:0055085 ]	A0A6A5CBP1	0.0756460825602225	1.05383	0.176958736386631	24.8134	24.8514	100	3	24.889	24.867	100	3	11	11	11	33.6	33.6	33.6	44.957	0	54.281	1109200000	117	24.8514	24.9014	24.6874	24.643	24.867	25.1571
g12297.t1	g12297.t1 | organism=Naegleria_fowleri_ATCC_ 30894 | gene_product=Fumarate reductase [GO:0016627,GO:0043231,GO:0044238,GO:0044281,GO:0044444,GO:0045333,GO:0071704 ]	A0A6A5C785	0.0755761464436837	1.05378	0.689740461061477	25.8674	25.8843	100	3	25.943	25.9323	100	3	34	34	33	42.9	42.9	41.6	123.39	0	127	6624500000	495	25.8843	25.923	25.795	25.8929	26.0037	25.9323
g12276.t1	g12276.t1 | organism=Naegleria_fowleri_ATCC_ 30894 | gene_product=Homoisocitrate dehydrogenase [GO:0000287,GO:0016616,GO:0051287,GO:0055114 ]	A0A6A5C8L3	0.0753618876139299	1.05363	0.099252234930638	23.7644	23.5403	100	3	23.8397	23.8526	100	3	7	7	7	24.1	24.1	24.1	42.103	0	14.301	659370000	56	23.5216	24.2313	23.5403	23.5909	24.0757	23.8526
g12203.t1;g12505.t1	g12203.t1 | organism=Naegleria_fowleri_ATCC_ 30894 [GO:0016021 ];g12505.t1 | organism=Naegleria_fowleri_ATCC_ 30894 [GO:0016021 ]	A0A6A5C1K3	0.0753504435221366	1.05362	0.107067821441015	24.2682	24.3487	100	3	24.3436	24.5318	100	3	8	8	8	22.7	22.7	22.7	57.628	0	21.14	597980000	79	23.9822	24.4738	24.3487	24.5684	24.5318	23.9306
g8661.t1	g8661.t1 | organism=Naegleria_fowleri_ATCC_ 30894	A0A6A5B511	0.075347900390625	1.05362	0	21.0446	21.0446	66.6667	2	NaN	NaN	33.3333	1	2	2	2	4.9	4.9	4.9	81.568	0.00060606	3.4104	24478000	3	21.1003	20.9888	NaN	NaN	21.1199	NaN
g3147.t1	g3147.t1 | organism=Naegleria_fowleri_ATCC_ 30894 | gene_product=40S ribosomal protein S15 (Fragment) [GO:0003723,GO:0003735,GO:0006412,GO:0015935 ]	A0A6A5BWX4	0.0752652486165353	1.05355	0.21130756799417	29.8686	29.8795	100	3	29.9439	29.8703	100	3	8	8	8	59.6	59.6	59.6	15.79	0	61.58	39099000000	271	29.9734	29.8795	29.7529	30.1829	29.7783	29.8703
g9626.t1	g9626.t1 | organism=Naegleria_fowleri_ATCC_ 30894 | gene_product=Probable NADH dehydrogenase [ubiquinone] 1 alpha subcomplex subunit 5, mitochondrial [GO:0005747,GO:0022904 ]	A0A6A5BCX3	0.07520357767741	1.05351	0.142902215952502	24.8016	24.6518	100	3	24.8769	24.8981	100	3	7	7	7	50	50	50	20.693	0	56.914	1408000000	75	24.6518	25.117	24.6361	24.6681	25.0644	24.8981
g7842.t1	g7842.t1 | organism=Naegleria_fowleri_ATCC_ 30894 | gene_product=Thiamine biosynthesis bifunctional protein ThiED [GO:0008972,GO:0009228,GO:0016310 ]	A0A6A5C3I4	0.0751934051513672	1.0535	0	NaN	NaN	33.3333	1	22.2128	22.2128	66.6667	2	4	4	4	11.8	11.8	11.8	61.246	0.00022878	4.9823	49001000	15	NaN	NaN	22.1376	22.3717	22.0538	NaN
g12766.t1	g12766.t1 | organism=Naegleria_fowleri_ATCC_ 30894	A0A6A5C558	0.0751323699951172	1.05346	0.210062221089388	22.3431	22.3721	100	3	22.4182	22.5192	100	3	3	3	3	7.1	7.1	7.1	65.64	0	7.4488	90252000	23	22.3721	22.2202	22.437	22.5617	22.1739	22.5192
g3919.t1	g3919.t1 | organism=Naegleria_fowleri_ATCC_ 30894	A0A6A5BQE0	0.0748805999755859	1.05327	0.188848396973963	23.7814	23.7663	100	3	23.8563	23.9293	100	3	7	7	7	40.3	40.3	40.3	34.57	0	21.197	553990000	69	23.7663	23.9666	23.6114	23.6373	24.0023	23.9293
g5083.t1	g5083.t1 | organism=Naegleria_fowleri_ATCC_ 30894 [GO:0005739 ]	A0A6A5BLH0	0.0746021270751953	1.05307	0.337302150898504	28.2362	28.1958	100	3	28.3108	28.3001	100	3	17	17	17	77	77	77	21.067	0	323.31	33016000000	580	28.1448	28.3679	28.1958	28.2099	28.4223	28.3001
g2131.t1	g2131.t1 | organism=Naegleria_fowleri_ATCC_ 30894 | gene_product=NAD-dependent malic enzyme 59 kDa isoform, mitochondrial [GO:0004471,GO:0019752,GO:0046872,GO:0051287,GO:0055114 ]	A0A6A5BX33	0.0745519002278634	1.05303	0.351861597259673	25.9675	25.9366	100	3	26.0421	26.0878	100	3	29	29	28	57	57	54.8	71.225	0	65.606	7364700000	330	25.9366	26.0963	25.8696	25.9291	26.0878	26.1093
g12842.t1	g12842.t1 | organism=Naegleria_fowleri_ATCC_ 30894 | gene_product=NADH dehydrogenase [ubiquinone] 1 alpha subcomplex subunit 2 [GO:0005743,GO:0070469 ]	A0A6A5C3G7	0.0745232899983712	1.05301	0.308148717616117	27.7153	27.6921	100	3	27.7898	27.7971	100	3	8	8	8	63.5	63.5	63.5	15.07	0	28.1	10828000000	157	27.6921	27.8297	27.6241	27.6514	27.9209	27.7971
g9040.t1	g9040.t1 | organism=Naegleria_fowleri_ATCC_ 30894 | gene_product=Ras-related protein Rab-14 [GO:0000139,GO:0003924,GO:0005525,GO:0005764,GO:0005770,GO:0005791,GO:0005795,GO:0005802,GO:0005829,GO:0005886,GO:0005929,GO:0006661,GO:0006886,GO:0006895,GO:0008	A0A6A5BE26	0.0744514465332031	1.05296	0.281854966045635	26.7624	26.818	100	3	26.8368	26.8292	100	3	12	12	10	64	64	52.8	23.795	0	76.521	7178400000	220	26.5748	26.8943	26.818	26.7628	26.8292	26.9185
g1808.t1	g1808.t1 | organism=Naegleria_fowleri_ATCC_ 30894	A0A6A5C1Q4	0.0743821461995431	1.05291	1.12751257794988	24.259	24.2736	100	3	24.3334	24.3272	100	3	29	29	29	34.3	34.3	34.3	134.77	0	107.12	2037400000	227	24.2736	24.2014	24.3019	24.3497	24.3232	24.3272
g2766.t1	g2766.t1 | organism=Naegleria_fowleri_ATCC_ 30894 | gene_product=Phospholipase B-like protein B [GO:0004620,GO:0016042 ]	A0A6A5BV03	0.0743815104166679	1.05291	0.345876233856133	25.6891	25.7379	100	3	25.7635	25.7697	100	3	15	15	15	30.1	30.1	30.1	64.282	0	72.086	3971400000	230	25.7379	25.8013	25.5281	25.7024	25.7697	25.8184
g376.t1	g376.t1 | organism=Naegleria_fowleri_ATCC_ 30894 | gene_product=Endoplasmic reticulum metallopeptidase 1 [GO:0016021 ]	A0A6A5C5A5	0.0741755167643241	1.05276	0.698695980095329	21.7796	21.7576	100	3	21.8538	21.8538	66.6667	2	3	3	3	4	4	4	118.23	0	5.7427	76484000	8	21.8463	21.7576	21.7349	NaN	21.8689	21.8386
g12033.t1	g12033.t1 | organism=Naegleria_fowleri_ATCC_ 30894 | gene_product=Mitogen-activated protein kinase spk1 [GO:0004674,GO:0005524,GO:0006468 ]	A0A6A5C5T4	0.0741532643636056	1.05274	0.435352037675047	24.8516	24.8488	100	3	24.9258	24.9821	100	3	12	12	12	38.7	38.7	38.7	46.819	0	66.946	1694300000	165	24.8488	24.8675	24.8386	25.0133	24.9821	24.782
g8924.t1	g8924.t1 | organism=Naegleria_fowleri_ATCC_ 30894 | gene_product=1,2-dihydroxy-3-keto-5-methylthiopentene dioxygenase [GO:0004298,GO:0005839,GO:0009376,GO:0051603 ]	A0A6A5BF51	0.073912302652996	1.05257	0.32935177364975	28.2898	28.2758	100	3	28.3637	28.4124	100	3	10	10	10	49.7	49.7	49.7	16.667	0	58.534	17337000000	242	28.3972	28.2758	28.1963	28.2228	28.4124	28.4558
g5866.t1	g5866.t1 | organism=Naegleria_fowleri_ATCC_ 30894 | gene_product=Protein yellow [GO:0016021 ]	A0A6A5BAT6	0.0738226572672538	1.0525	0.923340960356486	25.2129	25.2205	100	3	25.2867	25.3176	100	3	9	9	9	16.1	16.1	16.1	55.492	0	20.808	1769400000	109	25.1795	25.2205	25.2388	25.3176	25.3219	25.2208
g11102.t1;g11641.t1	g11102.t1 | organism=Naegleria_fowleri_ATCC_ 30894 | gene_product=Guanine nucleotide-binding protein alpha-1 subunit [GO:0003924,GO:0005525,GO:0007186,GO:0031683 ];g11641.t1 | organism=Naegleria_fowleri_ATCC_ 30894 | gene_product=Guanine nucleotide-bind	A0A6A5C9C2	0.0738162994384766	1.0525	0.312009492418189	23.6063	23.5709	100	3	23.6801	23.6931	100	3	7	7	7	28.6	28.6	28.6	41.225	0	33.405	576460000	71	23.4858	23.5709	23.7622	23.7622	23.6931	23.5851
g6642.t1	g6642.t1 | organism=Naegleria_fowleri_ATCC_ 30894 | gene_product=UHRF1-binding protein 1-like [GO:0005769,GO:0005829,GO:0042803,GO:0042826,GO:0062069 ]	A0A6A5BKS9	0.0737018585205078	1.05241	0.213662413142893	22.6193	22.5074	100	3	22.693	22.6454	100	3	8	8	8	5.2	5.2	5.2	250.46	0	10.686	208480000	25	22.8654	22.5074	22.485	22.7977	22.6358	22.6454
g10534.t1	g10534.t1 | organism=Naegleria_fowleri_ATCC_ 30894 | gene_product=Virulence-related protein Nf314 [GO:0004185,GO:0006508 ]	A0A6A5CDU6	0.0736929575602225	1.05241	0.258837391878478	25.0376	25.0093	100	3	25.1113	25.0672	100	3	7	7	7	24.9	24.9	24.9	57.316	0	41.737	1201900000	81	25.2133	25.0093	24.8901	25.0672	25.0314	25.2352
g12528.t1	g12528.t1 | organism=Naegleria_fowleri_ATCC_ 30894 | gene_product=Calcium uniporter protein, mitochondrial [GO:0005739,GO:0016021,GO:0051560 ]	A0A6A5C613	0.0736808776855469	1.0524	0.430943055784	26.2545	26.2666	100	3	26.3281	26.338	100	3	9	9	9	34	34	34	37.307	0	66.996	2721700000	153	26.1437	26.3531	26.2666	26.2531	26.3933	26.338
g4565.t1	g4565.t1 | organism=Naegleria_fowleri_ATCC_ 30894 | gene_product=Isopentenyl-diphosphate Delta-isomerase I [GO:0004452,GO:0008299,GO:0016787 ]	A0A6A5BNW3	0.073640187581379	1.05237	0.283590572493555	26.9693	26.9565	100	3	27.043	27.0761	100	3	15	15	15	78.4	78.4	78.4	30.392	0	56.057	8393300000	288	27.0472	26.9044	26.9565	27.1902	26.8627	27.0761
g7848.t1	g7848.t1 | organism=Naegleria_fowleri_ATCC_ 30894 | gene_product=Proteasome inhibitor PI31 subunit [GO:0005488,GO:0005737,GO:0006511,GO:0007166,GO:0031323,GO:0048523,GO:0048583,GO:0051171,GO:0060255,GO:0080090 ]	A0A6A5C0H2	0.0735575358072929	1.05231	0.109113557185571	23.4951	23.285	100	3	23.5687	23.5498	100	3	3	3	3	14.2	14.2	14.2	44.65	0	53.303	256550000	41	23.9301	23.285	23.2703	23.3885	23.5498	23.7678
g6224.t1	g6224.t1 | organism=Naegleria_fowleri_ATCC_ 30894 | gene_product=Malate dehydrogenase [GO:0005975,GO:0006099,GO:0006107,GO:0006108,GO:0006734,GO:0030060,GO:0043227,GO:0043229,GO:0044444 ]	A0A5S8WFA9	0.0735479990641252	1.0523	0.387208780897759	29.4199	29.3925	100	3	29.4934	29.5524	100	3	25	25	25	73.9	73.9	73.9	47.841	0	323.31	89127000000	1139	29.3925	29.4963	29.3709	29.354	29.5524	29.574
g12922.t1	g12922.t1 | organism=Naegleria_fowleri_ATCC_ 30894 | gene_product=tRNA (guanine(26)-N(2))-dimethyltransferase [GO:0003723,GO:0004809,GO:0008033,GO:0032259 ]	A0A6A5C3R0	0.07342529296875	1.05221	0.353588872063284	22.8343	22.8263	100	3	22.9078	22.9713	100	3	12	12	12	28.1	28.1	28.1	65.272	0	19.922	488750000	60	22.9078	22.769	22.8263	22.7557	22.9713	22.9963
g5630.t1	g5630.t1 | organism=Naegleria_fowleri_ATCC_ 30894 | gene_product=Heat shock 70 kDa protein 5 [GO:0005524 ]	A0A6A5BL70	0.0733477274576835	1.05216	0.405542987501499	28.4646	28.4782	100	3	28.5379	28.5456	100	3	42	42	40	52.1	52.1	47.4	71.635	0	323.31	62236000000	1375	28.573	28.4782	28.3425	28.5456	28.5988	28.4694
g7894.t1;g11023.t1	g7894.t1 | organism=Naegleria_fowleri_ATCC_ 30894;g11023.t1 | organism=Naegleria_fowleri_ATCC_ 30894	A0A6A5CF94	0.0732269287109375	1.05207	0.24590590303552	29.2853	29.24	100	3	29.3585	29.402	100	3	11	11	11	78	78	78	13.94	0	323.31	38000000000	710	29.235	29.381	29.24	29.1543	29.402	29.5193
g2359.t1	g2359.t1 | organism=Naegleria_fowleri_ATCC_ 30894 [GO:0005515 ]	A0A6A5BZV0	0.0731697082519531	1.05203	0.465574857405654	23.3643	23.3541	100	3	23.4375	23.4933	100	3	8	8	8	27.8	27.8	27.8	63.053	0	46.069	455260000	63	23.3498	23.389	23.3541	23.4933	23.5147	23.3044
g9307.t1	g9307.t1 | organism=Naegleria_fowleri_ATCC_ 30894 | gene_product=Glutaminyl-peptide cyclotransferase [GO:0006464,GO:0016746,GO:0030141,GO:0044433,GO:0046872,GO:0070013 ]	A0A6A5BEA1	0.072630564371746	1.05163	0.226597439210403	22.8047	22.7633	100	3	22.8773	22.9135	100	3	7	7	7	33.5	33.5	33.5	39.917	0	21.142	275690000	59	22.7633	22.9715	22.6792	23.0127	22.7058	22.9135
g12043.t1	g12043.t1 | organism=Naegleria_fowleri_ATCC_ 30894 | gene_product=Glyoxalase domain-containing protein 4 [GO:0008340,GO:0009438 ]	A0A6A5C5U5	0.0726172129313163	1.05162	0.36588413135361	24.9532	24.983	100	3	25.0259	25.0041	100	3	17	17	17	52.2	52.2	52.2	33.911	0	36.94	3455700000	215	24.983	24.8119	25.0648	24.9765	25.0969	25.0041
g8016.t1	g8016.t1 | organism=Naegleria_fowleri_ATCC_ 30894 | gene_product=Ras-related protein Rab-11B [GO:0003924,GO:0005525 ]	A0A6A5CA58	0.0725847880045585	1.0516	0.378274878390179	23.6126	23.6776	100	3	23.6852	23.7102	100	3	6	6	6	37.4	37.4	37.4	24.327	0	9.962	299140000	39	23.6776	23.4624	23.6978	23.7102	23.7171	23.6282
g4697.t1	g4697.t1 | organism=Naegleria_fowleri_ATCC_ 30894 | gene_product=Probable indole-3-pyruvate monooxygenase YUCCA8 [GO:0004499,GO:0050660,GO:0050661,GO:0055114 ]	A0A6A5BP24	0.0723641713460275	1.05144	0.111255853971042	22.1627	22.191	100	3	22.2351	22.2187	100	3	11	11	11	32.4	32.4	32.4	59.031	0	19.701	338530000	69	22.3843	21.9128	22.191	22.575	21.9115	22.2187
g3831.t1	g3831.t1 | organism=Naegleria_fowleri_ATCC_ 30894 | gene_product=Profilin [GO:0003779 ]	A0A6A5BT66	0.072324117024742	1.05141	0.150061338150968	23.4873	23.4448	100	3	23.5596	23.4606	100	3	3	3	3	23.4	23.4	23.4	16.273	0	9.3412	272070000	31	23.7569	23.4448	23.2601	23.7716	23.4466	23.4606
g13459.t1	g13459.t1 | organism=Naegleria_fowleri_ATCC_ 30894 | gene_product=Autophagy-related protein 16 [GO:0005515 ]	A0A6A5C431	0.0723199844360352	1.05141	0	NaN	NaN	33.3333	1	22.198	22.198	66.6667	2	5	5	5	10.4	10.4	10.4	69.586	0	6.573	79297000	14	NaN	22.1257	NaN	NaN	22.175	22.221
g6114.t1	g6114.t1 | organism=Naegleria_fowleri_ATCC_ 30894 [GO:0016021 ]	A0A6A5BKW0	0.0720144907633475	1.05118	0.117966682919755	23.872	23.8981	100	3	23.944	24.0954	100	3	6	6	6	39.1	39.1	39.1	26.423	0	25.477	648440000	54	24.1213	23.8981	23.5965	24.0954	23.6201	24.1165
g9346.t1	g9346.t1 | organism=Naegleria_fowleri_ATCC_ 30894 | gene_product=Cell division protein FtsY homolog, chloroplastic [GO:0005525,GO:0005623,GO:0006614 ]	A0A6A5AXS2	0.071932474772133	1.05112	0.304822658883172	23.1186	23.1925	100	3	23.1905	23.1845	100	3	9	9	9	35.4	35.4	35.4	42.205	0	32.554	537180000	83	22.9287	23.1925	23.2345	23.1796	23.2073	23.1845
g13464.t1	g13464.t1 | organism=Naegleria_fowleri_ATCC_ 30894 | gene_product=Probable acid phosphatase [GO:0016788 ]	A0A6A5C307	0.0716540018717424	1.05092	0.862937315735896	25.774	25.7977	100	3	25.8456	25.8461	100	3	10	10	10	37.8	37.8	37.8	36.067	0	49.028	3472000000	205	25.7977	25.8219	25.7022	25.8461	25.867	25.8237
g8759.t1	g8759.t1 | organism=Naegleria_fowleri_ATCC_ 30894 | gene_product=Sorting and assembly machinery component 50 homolog [GO:0019867 ]	A0A6A5B4M4	0.0713926951090507	1.05073	0.546023252438227	25.7944	25.7622	100	3	25.8658	25.8712	100	3	25	25	25	62	62	62	53.976	0	79.566	5151100000	299	25.7249	25.8962	25.7622	25.8196	25.8712	25.9066
[truncated: 2,398 more rows]

## Sheet: NF+HT1080-short-term_NF-axenic
Majority protein IDs	Fasta headers	Uniprot ID	Student's T-test Difference NF+HT1080-short-term_NF-axenic	NF+HT1080-short-term_NF-axenic fold change	-Log Student's T-test p-value NF+HT1080-short-term_NF-axenic	Mean NF-axenic	Mediane NF-axenic	% of valid values NF-axenic	Number of valid values NF-axenic	Mean NF+HT1080-short-term	Mediane NF+HT1080-short-term	% of valid values NF+HT1080-short-term	Number of valid values NF+HT1080-short-term	Peptides	Razor + unique peptides	Unique peptides	Sequence coverage [%]	Unique + razor sequence coverage [%]	Unique sequence coverage [%]	Mol. weight [kDa]	Q-value	Score	Intensity	MS/MS count	LFQ intensity F-axenic1	LFQ intensity F-axenic2	LFQ intensity F-axenic3	LFQ intensity NF+HT1080-short-term1	LFQ intensity NF+HT1080-short-term2	LFQ intensity NF+HT1080-short-term3
[truncated: 3,682 more rows]

[truncated: 2 more sheets: NF+HT1080-long-term_NF-axenic, NF-brain-isolate_NF-axenic]
