# Supplementary material for: Eating the brain - A multidisciplinary study provides new insights into the mechanisms underlying the cytopathogenicity of Naegleria fowleri
Source: PLoS Pathog. 2025 Mar 17;21(3):e1012995. doi: 10.1371/journal.ppat.1012995 (PMC11964265; doi:10.1371/journal.ppat.1012995)
Supplement: S2 Table — (XLSX) [file ppat.1012995.s014.xlsx]

## Sheet: List1
Sequence ID (uniprot)	HHpred (PDB, KOG/COG, Pfam, NCBI conserved domains CD)	Annotation	E-value	Category
A0A6A5BXJ5	KOG1383	Glutamate decarboxylase/sphingosine phosphate lyase	1.5e-45	Amino acid transport and metabolism
A0A6A5C8Y5	7CJK	4-hydroxyphenylpyruvate dioxygenase	1.4e-37	Amino acid transport and metabolism
A0A6A5CE39	KOG2638	UDP-glucose pyrophosphorylase	1.8e-52	Carbohydrate transport and metabolism
A0A6A5C616	KOG2631	Class II aldolase/adducin N-terminal domain protein	1.3e-28	Carbohydrate transport and metabolism
A0A6A5CDF6	KOG1830	Wiskott Aldrich syndrome proteins	1.6e-51	Cytoskeleton
A0A6A5BX62	KOG1850	Myosin-like coiled-coil protein	8.3e-29	Cytoskeleton
A0A6A5BVH2	KOG0518	Actin-binding cytoskeleton protein, filamin	1.1e-60	Cytoskeleton
A0A6A5BXT2	6S8K	Tubulin beta-2B chain	1.8e-58	Cytoskeleton
A0A6A5BSF3	6Z47	Myosin heavy chain 11	2.2e-23	Cytoskeleton
A0A6A5BTK2	6Z47	Myosin heavy chain 11	4.4e-27	Cytoskeleton
A0A6A5BPI3	7K58	gamma heavy chain	2e-25	Cytoskeleton
A0A6A5BIF6	6S8K	Tubulin beta-2B chain	1.3e-57	Cytoskeleton
A0A6A5BHP0	4Z68	Tankyrase-2	3.8e-09	Cytoskeleton
A0A6A5C3D8	4PL7	Actin,Thymosin beta-4	5e-40	Cytoskeleton
A0A6A5B3X7	6Z47	Myosin heavy chain 11	2.2e-16	Cytoskeleton
A0A6A5BF82	3CB2	tubulin gamma-1 chain	5.8e-66	Cytoskeleton
A0A6A5BER1	6ICI	[F-actin]-monooxygenase MICAL3	8.8e-17	Cytoskeleton
A0A6A5C913	6S8K	Tubulin beta-2B chain	1.2e-62	Cytoskeleton
A0A6A5C9J8	KOG1924	RhoA GTPase effector DIA/Diaphanous	4.9e-135	Cytoskeleton
A0A6A5C4H8	KOG1924	RhoA GTPase effector DIA/Diaphanous	2.8e-139	Cytoskeleton
A0A6A5C389	cd03497	SQR_TypeB_1_TM; Succinate:quinone oxidoreductase (SQR) Type B subfamily 1, transmembrane subunit	1e-23	Energy production and conversion
A0A6A5BTY6	3ICS	Coenzyme A-Disulfide Reductase	2.6e-61	Energy production and conversion
A0A6A5C191	KOG0537	Cytochrome b5	2.7e-12	Energy production and conversion
A0A6A5BGI7	1SOX	Sulfite oxidase	4.4e-63	Energy production and conversion
A0A6A5B0I0	5ZDQ	Alternative oxidase, mitochondrial	2.9e-63	Energy production and conversion
A0A6A5C2N2	4I9F	Glycerol 3-phosphate phosphatase	7.2e-23	Energy production and conversion
A0A6A5BFQ2	5J14	Putative secreted endoglycosylceramidase	5e-54	Protease/Hydrolase
A0A6A5BIL4	5GQF	Lacto-N-biosidase	2.4e-25	Protease/Hydrolase
A0A6A5BFZ2	KOG1757	Histone 2A	2.8e-09	Chromatin structure and dynamics
A0A6A5BRA2	6XTY	WD repeat and HMG-box DNA-binding protein 1	4.2e-119	Chromatin structure and dynamics
A0A6A5BKJ5	COG5648	NHP6B; Chromatin-associated proteins containing the HMG domain	3.4e-19	Chromatin structure and dynamics
A0A6A5BPH6	6WGE	Nipped-B-like protein	5.3e-149	Chromatin structure and dynamics
A0A6A5BQ79	2AYU	Nucleosome assembly protein	3.6e-61	Chromatin structure and dynamics
A0A6A5BLE3	5X7V	Nucleosome assembly protein	6.7e-41	Chromatin structure and dynamics
A0A6A5BM27	COG5648	NHP6B; Chromatin-associated proteins containing the HMG domain	1.2e-18	Chromatin structure and dynamics
A0A6A5C8X7	5NL0	Histone H1.0-B	3.5e-12	Chromatin structure and dynamics
A0A6A5C039	COG5648	NHP6B; Chromatin-associated proteins containing the HMG domain	3.9e-20	Chromatin structure and dynamics
A0A6A5C981	COG5602	Sin3; Histone deacetylase complex, regulatory component SIN3	3.7e-138	Chromatin structure and dynamics
A0A6A5C053	6JYL	ISWI chromatin-remodeling complex ATPase ISW1	3.7e-124	Chromatin structure and dynamics
A0A6A5C678	COG5648	NHP6B; Chromatin-associated proteins containing the HMG domain	8.3e-19	Chromatin structure and dynamics
A0A6A5BNL5	KOG1530	Rhodanese-related sulfurtransferase	2.2e-14	Inorganic ion transport and metabolism
A0A6A5CE35	2FSX	COG0607: Rhodanese-related sulfurtransferase	2.6e-14	Inorganic ion transport and metabolism
A0A6A5C620	KOG3238	Chloride ion current inducer protein	4.6e-31	Inorganic ion transport and metabolism
A0A6A5CBM3	COG5130	YIP3; Prenylated rab acceptor 1 and related proteins	1.8e-23	Intracellular trafficking, secretion, and vesicular transport
A0A6A5CBY8	KOG1725	Protein involved in membrane traffic (YOP1/TB2/DP1/HVA22 family)	1.9e-26	Intracellular trafficking, secretion, and vesicular transport
A0A6A5BTV3	5VCH	Kap123	1.8e-25	Intracellular trafficking, secretion, and vesicular transport
A0A6A5BR06	5GYD	Mitochondrial distribution and morphology protein 12	1.6e-27	Intracellular trafficking, secretion, and vesicular transport
A0A6A5BRS8	KOG3202	SNARE protein TLG1/Syntaxin 6	1.8e-15	Intracellular trafficking, secretion, and vesicular transport
A0A6A5BKV4	5XMI	Vacuolar protein sorting-associated protein 4	1.5e-28	Intracellular trafficking, secretion, and vesicular transport
A0A6A5BDZ9	6ZM5	Mitochondrial inner membrane protein OXA1L	2e-41	Intracellular trafficking, secretion, and vesicular transport
A0A6A5BE65	KOG0072	GTP-binding ADP-ribosylation factor-like protein ARL1	9.4e-21	Intracellular trafficking, secretion, and vesicular transport
A0A6A5BF96	7ADO	ER membrane protein complex subunit 7	5.2e-27	Intracellular trafficking, secretion, and vesicular transport
A0A6A5BCH5	7OBR	Signal recognition particle subunit SRP68	1.9e-93	Intracellular trafficking, secretion, and vesicular transport
A0A6A5C6P9	1MQS	Sly1 Protein	1.7e-72	Intracellular trafficking, secretion, and vesicular transport
A0A6A5CB26	5TBK	Importin subunit alpha-3	4e-16	Intracellular trafficking, secretion, and vesicular transport
A0A6A5C6H1	5YFP	Exocyst complex component SEC6	1.7e-47	Intracellular trafficking, secretion, and vesicular transport
A0A6A5BTZ6	KOG0077	Vesicle coat complex COPII, GTPase subunit SAR1	7.8e-21	Intracellular trafficking, secretion, and vesicular transport
A0A6A5CHS1	KOG2987	Fatty acid desaturase	2.9e-33	Lipid transport and metabolism
A0A6A5BL01	2CX7	Sterol carrier protein 2	1.1e-13	Lipid transport and metabolism
A0A6A5BQQ3	KOG3072	Long chain fatty acid elongase	3.6e-47	Lipid transport and metabolism
A0A6A5BLS6	KOG0693	Myo-inositol-1-phosphate synthase	2.2e-153	Lipid transport and metabolism
A0A6A5CBW2	6CL4	Lipase C12	9.4e-12	Lipid transport and metabolism
A0A6A5BFF9	7DFW	NPC1-like intracellular cholesterol transporter 1	1.3e-54	Lipid transport and metabolism
A0A6A5BC44	KOG1889	Putative phosphoinositide phosphatase	1.5e-111	Lipid transport and metabolism
A0A6A5CC47	1EI9	Palmitoyl protein thioesterase 1	1e-31	Lipid transport and metabolism
A0A6A5C679	6IEJ	Cytosolic phospholipase A2	2.3e-08	Lipid transport and metabolism
A0A6A5C823	5UPT	Acyl-CoA synthetase PtmA2	6.7e-50	Lipid transport and metabolism
A0A6A5C2F6	4XIZ	Protein UPS1, mitochondrial	1.4e-13	Lipid transport and metabolism
A0A6A5BM67	5H7W	venom 5'-nucleotidase	3.7e-49	Nucleotide transport and metabolism
A0A6A5BRZ7	3G3D	Uridine 5'-monophosphate synthase	2.9e-38	Nucleotide transport and metabolism
A0A6A5BSE4	KOG1112	Ribonucleotide reductase, alpha subunit	3.1e-136	Nucleotide transport and metabolism
A0A6A5BI39	5KKP	Pseudouridylate synthase 7	1.7e-95	Nucleotide transport and metabolism
A0A6A5BL78	1XS1	Deoxycytidine triphosphate deaminase	1.4e-33	Nucleotide transport and metabolism
A0A6A5BHZ9	3W34	Uridine kinase	9.8e-20	Nucleotide transport and metabolism
A0A6A5B588	2OHF	GTP-binding protein 9	1.2e-55	Nucleotide transport and metabolism
A0A6A5BH11	6W1I	Xanthine phosphoribosyltransferase	1e-19	Nucleotide transport and metabolism
A0A6A5CCL0	2A40	Deoxyribonuclease-1	2.7e-23	Nucleotide transport and metabolism
A0A6A5C1E4	6EOU	UDP-N-acetylglucosamine--peptide N-acetylglucosaminyltransferase 110 kDa subunit	3.4e-38	Posttranslational modification, protein turnover, chaperones
A0A6A5BMP3	3T9Y	Acetyltransferase, GNAT family	4.7e-13	Posttranslational modification, protein turnover, chaperones
A0A6A5C149	3BVO	Co-chaperone protein HscB	3.9e-30	Posttranslational modification, protein turnover, chaperones
A0A6A5BK09	6NR8	Prefoldin subunit 4; TRiC/CCT	1.3e-20	Posttranslational modification, protein turnover, chaperones
A0A6A5BVE5	7SPY	ATPase ASNA1 homolog	8.5e-32	Posttranslational modification, protein turnover, chaperones
A0A6A5BRY1	KOG1308	Hsp70-interacting protein Hip/Transient component of progesterone receptor complexes and an Hsp70-binding protein	2.9e-14	Posttranslational modification, protein turnover, chaperones
A0A6A5BS11	7OBR	Signal recognition particle subunit SRP72	1e-45	Posttranslational modification, protein turnover, chaperones
A0A6A5BTH7	6EOU	UDP-N-acetylglucosamine-peptide N-acetylglucosaminyltransferase 110 kDa subunit	1.1e-20	Posttranslational modification, protein turnover, chaperones
A0A6A5BQV3	KOG1865	Ubiquitin carboxyl-terminal hydrolase	1.2e-42	Posttranslational modification, protein turnover, chaperones
A0A6A5BHT6	6EOU	UDP-N-acetylglucosamine--peptide N-acetylglucosaminyltransferase 110 kDa subunit	3.9e-26	Posttranslational modification, protein turnover, chaperones
A0A6A5CFX1	5G4F	VCP-like ATPase	2.4e-29	Posttranslational modification, protein turnover, chaperones
A0A6A5C9L8	6EOU	UDP-N-acetylglucosamine--peptide N-acetylglucosaminyltransferase 110 kDa subunit	5.6e-33	Posttranslational modification, protein turnover, chaperones
A0A6A5CEH5	KOG0423	Ubiquitin-protein ligase	8.7e-21	Posttranslational modification, protein turnover, chaperones
A0A6A5CAF0	6QB8	T-complex protein 1 subunit beta	1.2e-64	Posttranslational modification, protein turnover, chaperones
A0A6A5BD61	4OBX	2-methoxy-6-polyprenyl-1,4-benzoquinol methylase, mitochondrial	4.3e-14	Posttranslational modification, protein turnover, chaperones
A0A6A5BDK8	KOG0721	Molecular chaperone (DnaJ superfamily)	1.8e-09	Posttranslational modification, protein turnover, chaperones
A0A6A5CDA7	KOG3457	Sec61 protein translocation complex, beta subunit	9.4e-07	Posttranslational modification, protein turnover, chaperones
A0A6A5BWJ6	KOG0712	Molecular chaperone (DnaJ superfamily)	1e-56	Posttranslational modification, protein turnover, chaperones
A0A6A5C8W6	6DO3	Kelch domain-containing protein 2	1.3e-21	Posttranslational modification, protein turnover, chaperones
A0A6A5C6G2	KOG0423	Ubiquitin-protein ligase	1.2e-19	Posttranslational modification, protein turnover, chaperones
A0A6A5C7R1	6V0P	Protein arginine N-methyltransferase 5	2e-95	Posttranslational modification, protein turnover, chaperones
A0A6A5C8T7	KOG0415	Predicted peptidyl prolyl cis-trans isomerase	5.7e-31	Posttranslational modification, protein turnover, chaperones
A0A6A5BSN1	5OMP	Peptidyl-prolyl cis-trans isomerase FKBP5	1.4e-21	Posttranslational modification, protein turnover, chaperones
A0A6A5BZY7	PF04258.16	Peptidase_A22B	2.3e-48	Protease/Hydrolase
A0A6A5BYL3	PF05903.17	Peptidase_C97	4e-05	Protease/Hydrolase
A0A6A5BYH0	PF05903.17	Peptidase_C99	1.9e-05	Protease/Hydrolase
A0A6A5C0L5	3AFG	Subtilisin-like serine protease	8e-40	Protease/Hydrolase
A0A6A5BMB9	3HHI	Cathepsin B-like cysteine protease	5.6e-39	Protease/Hydrolase
A0A6A5BP86	1QZY	Methionine aminopeptidase 2	2.1e-52	Protease/Hydrolase
A0A6A5BGH4	3EDY	Tripeptidyl-peptidase 1	3.5e-55	Protease/Hydrolase
A0A6A5B737	1CV8	Staphopain	6.4e-12	Protease/Hydrolase
A0A6A5C8M1	PF05903.17	Peptidase_C98	2.7e-05	Protease/Hydrolase
A0A6A5CEF0	7LMB	Telomerase holoenzyme Teb1 subunit	1.4e-50	Replication, recombination and repair
A0A6A5CIN3	KOG2044	5'-3' exonuclease HKE1/RAT1	3.5e-158	Replication, recombination and repair
A0A6A5BUD8	KOG2134	Polynucleotide kinase 3' phosphatase	8.8e-46	Replication, recombination and repair
A0A6A5BSB6	7LMA	Telomerase La-related protein p65	4.6e-30	Replication, recombination and repair
A0A6A5BG47	KOG0981	DNA topoisomerase I	1.3e-165	Replication, recombination and repair
A0A6A5BUF3	3LDA	DNA repair protein RAD51	1.4e-32	Replication, recombination and repair
A0A6A5BAE9	6WJV	DNA polymerase epsilon subunit B	8.5e-68	Replication, recombination and repair
A0A6A5BKY1	KOG2994	Uracil DNA glycosylase	8.4e-61	Replication, recombination and repair
A0A6A5BKS8	6X0N	Poly [ADP-ribose] polymerase 2	1.8e-80	Replication, recombination and repair
A0A6A5BKZ1	PF14966.9	DNA_repr_REX1B ; DNA repair REX1-B	1.6e-23	Replication, recombination and repair
A0A6A5C8Q2	KOG0970	DNA polymerase alpha, catalytic subunit	1.8e-150	Replication, recombination and repair
A0A6A5BK65	6BOW	DNA-(apurinic or apyrimidinic site) lyase	2.4e-25	Replication, recombination and repair
A0A6A5BG35	6WJV	DNA polymerase epsilon subunit D	6e-11	Replication, recombination and repair
A0A6A5BD07	1UL1	Flap endonuclease-1	4.9e-50	Replication, recombination and repair
A0A6A5C1C9	6VVO	Replication factor C subunit 1	1.9e-80	Replication, recombination and repair
A0A6A5C5H2	6TNY	DNA polymerase delta catalytic subunit	4.3e-145	Replication, recombination and repair
A0A6A5C732	1UOC	POP2	6.8e-38	RNA processing and modification
A0A6A5C0Q0	KOG2481	Protein required for normal rRNA processing	1.9e-146	RNA processing and modification
A0A6A5C0V2	KOG0342	ATP-dependent RNA helicase pitchoune	1.2e-42	RNA processing and modification
A0A6A5BWP1	2LKZ	RNA-binding protein 5	4.1e-15	RNA processing and modification
A0A6A5BUU6	7OQE	Pre-mRNA-processing ATP-dependent RNA helicase PRP5	6.3e-40	RNA processing and modification
A0A6A5BVC4	6URO	Cleavage stimulation factor subunit 3	2.4e-54	RNA processing and modification
A0A6A5BUL1	KOG0337	ATP-dependent RNA helicase	3.6e-55	RNA processing and modification
A0A6A5BTI3	2FRX	Hypothetical protein yebU	2.7e-52	RNA processing and modification
A0A6A5BQL9	3A6P	Exportin-5	1.6e-86	RNA processing and modification
A0A6A5BQN6	KOG0924	mRNA splicing factor ATP-dependent RNA helicase	4.8e-67	RNA processing and modification
A0A6A5BP39	KOG0926	DEAH-box RNA helicase	1e-16	RNA processing and modification
A0A6A5BLF9	6URO	Cleavage stimulation factor subunit 3	5.3e-34	RNA processing and modification
A0A6A5BPC7	KOG3911	Nucleolar protein NOP52/RRP1	2.2e-63	RNA processing and modification
A0A6A5BM45	PF10483.12	Elong_Iki1 ; Elongator subunit Iki1	6.9e-24	RNA processing and modification
A0A6A5BRA0	6V4X	Symplekin	3.4e-145	RNA processing and modification
A0A6A5B7R5	6R5K	Polyadenylate-binding protein, cytoplasmic and nuclear	1.3e-67	RNA processing and modification
A0A6A5C9V9	2LKZ	RNA-binding protein 5	3.5e-12	RNA processing and modification
A0A6A5CER1	KOG3080	Nucleolar protein-like/EBNA1-binding protein	1.2e-46	RNA processing and modification
A0A6A5C0S3	KOG0127	Nucleolar protein fibrillarin NOP77 (RRM superfamily)	2e-31	RNA processing and modification
A0A6A5C0Y3	KOG0148	Apoptosis-promoting RNA-binding protein TIA-1/TIAR (RRM superfamily)	9.2e-20	RNA processing and modification
A0A6A5BFG5	cd01735	LSm12_N	1.1e-08	RNA processing and modification
A0A6A5B1R8	KOG0339	ATP-dependent RNA helicase	4.2e-35	RNA processing and modification
A0A6A5BCT8	KOG0117	Heterogeneous nuclear ribonucleoprotein R (RRM superfamily)	7.5e-26	RNA processing and modification
A0A6A5C256	KOG0299	U3 snoRNP-associated protein (contains WD40 repeats)	5.2e-31	RNA processing and modification
A0A6A5CBZ6	KOG3980	RNA 3'-terminal phosphate cyclase	3.4e-76	RNA processing and modification
A0A6A5C7G8	KOG0948	Nuclear exosomal RNA helicase MTR4, DEAD-box superfamily	6.4e-103	RNA processing and modification
A0A6A5C778	KOG0339	ATP-dependent RNA helicase	2.1e-43	RNA processing and modification
A0A6A5CBI0	KOG0343	RNA Helicase	1.7e-36	RNA processing and modification
A0A6A5C206	6QW6	U4/U6 small nuclear ribonucleoprotein Prp4	2.1e-26	RNA processing and modification
A0A6A5C4V0	2LKZ	RNA-binding protein 5	1.1e-09	RNA processing and modification
A0A6A5C2V5	7ELD	Endoribonuclease Dicer homolog 1	5.5e-58	RNA processing and modification
A0A6A5C600	KOG0132	RNA polymerase II C-terminal domain-binding protein RA4, contains RPR and RRM domains	8.5e-12	RNA processing and modification
A0A6A5C612	KOG0113	U1 small nuclear ribonucleoprotein (RRM superfamily)	2.4e-13	RNA processing and modification
A0A6A5C0K8	6CWX	Ribonuclease P protein subunit p25	1.9e-29	RNA processing and modification
A0A6A5BXV5	2R4F	3-hydroxy-3-methylglutaryl-coenzyme A reductase	1.6e-108	Secondary metabolites biosynthesis, transport and catabolism
A0A6A5C1I8	6B82	Cytochrome P450, family 17, subfamily A, polypeptide 1	1.2e-53	Secondary metabolites biosynthesis, transport and catabolism
A0A6A5BY93	4LXJ	Lanosterol 14-alpha demethylase	1.9e-44	Secondary metabolites biosynthesis, transport and catabolism
A0A6A5C0I6	COG3384	LigB	1.6e-33	Secondary metabolites biosynthesis, transport and catabolism
A0A6A5BSN6	7CPY	Lovastatin nonaketide synthase	7.1e-222	Secondary metabolites biosynthesis, transport and catabolism
A0A6A5BHR1	4LRH	Folate receptor alpha	5.3e-28	Secondary metabolites biosynthesis, transport and catabolism
A0A6A5BNG2	6PE6	Pantothenate kinase 3	1.1e-37	Secondary metabolites biosynthesis, transport and catabolism
A0A6A5B4Z3	4R21	Cytochrome P450 family 17 polypeptide 2	5.4e-48	Secondary metabolites biosynthesis, transport and catabolism
A0A6A5BFQ0	cd08284	FDH_like_2; Glutathione-dependent formaldehyde dehydrogenase related proteins	1.7e-14	Secondary metabolites biosynthesis, transport and catabolism
A0A6A5BCR7	5TL8	Protein CYP51	8.8e-65	Secondary metabolites biosynthesis, transport and catabolism
A0A6A5BYF7	6UKJ	Chloroquine resistance transporter	5.5e-27	Secondary metabolites biosynthesis, transport and catabolism
A0A6A5C6J7	3PM0	Cytochrome P450 1B1	2.2e-50	Secondary metabolites biosynthesis, transport and catabolism
A0A6A5BRV2	KOG2265	Nuclear distribution protein NUDC	2.5e-24	Signal transduction mechanisms
A0A6A5BXE3	5OHF	Globin-coupled histidine kinase	2.8e-10	Signal transduction mechanisms
A0A6A5BPR6	KOG0697	Protein phosphatase 1B (formerly 2C)	3.4e-30	Signal transduction mechanisms
A0A6A5BGQ3	KOG1882	Transcriptional regulator SNIP1, contains FHA domain	6.2e-05	Signal transduction mechanisms
A0A6A5BG24	KOG4289	Cadherin EGF LAG seven-pass G-type receptor	4.6e-24	Signal transduction mechanisms
A0A6A5BEL3	KOG4252	GTP-binding protein	1.8e-23	Signal transduction mechanisms
A0A6A5BCY1	PF05918.14	API5 ; Apoptosis inhibitory protein 5 (API5)	5.3e-110	Signal transduction mechanisms
A0A6A5B9P7	KOG0788	S-adenosylmethionine decarboxylase	8.1e-94	Signal transduction mechanisms
A0A6A5C9D3	KOG1924	RhoA GTPase effector DIA/Diaphanous	5.9e-138	Signal transduction mechanisms
A0A6A5C9T8	cd05122	PKc_STE; Catalytic domain of STE family Protein Kinases	7.5e-35	Signal transduction mechanisms
A0A6A5C7Z6	7JVX	Phosphatidylinositol 3,4,5-trisphosphate 3-phosphatase and dual-specificity protein phosphatase PTEN	1.3e-45	Signal transduction mechanisms
A0A6A5C3M5	2H6D	5'-AMP-activated protein kinase catalytic subunit alpha-2	5.6e-34	Signal transduction mechanisms
A0A6A5CIT1	KOG4210	Nuclear localization sequence binding protein	3.7e-21	Transcription
A0A6A5CF41	KOG0262	RNA polymerase I, large subunit	1.1e-212	Transcription
A0A6A5BZ23	KOG1038	Mitochondrial/chloroplast DNA-directed RNA polymerase RPO41	2.4e-153	Transcription
A0A6A5BZ32	KOG1521	RNA polymerase I and III, subunit RPA40/RPC40	1.9e-50	Transcription
A0A6A5BJV1	6RUI	DNA-directed RNA polymerase I subunit RPA135	8.3e-202	Transcription
A0A6A5BTE1	KOG1521	RNA polymerase I and III, subunit RPA40/RPC40	1.9e-64	Transcription
A0A6A5BP51	KOG1534	Putative transcription factor FET5	1.2e-21	Transcription
A0A6A5BNI1	KOG3400	RNA polymerase subunit 8	3.3e-39	Transcription
A0A6A5BGF4	KOG3218	RNA polymerase, 25-kDa subunit (common to polymerases I, II and III)	7.1e-55	Transcription
A0A6A5C846	KOG2549	Transcription initiation factor TFIID, subunit TAF6 (also component of histone acetyltransferase SAGA)	6.6e-80	Transcription
A0A6A5AZG1	KOG2150	CCR4-NOT transcriptional regulation complex, NOT5 subunit	9.7e-108	Transcription
A0A6A5BDN6	6T59	Nascent polypeptide-associated complex subunit alpha	1.4e-31	Transcription
A0A6A5C7A3	3NFQ	Transcription factor IWS1	1.6e-39	Transcription
A0A6A5CI62	6RUI	DNA-directed RNA polymerase I subunit RPA49	4.2e-05	Translation, ribosomal structure and biogenesis
A0A6A5CCL3	6LQP	U3 small nucleolar RNA-associated protein 15	1e-40	Translation, ribosomal structure and biogenesis
A0A6A5CDJ4	KOG1669	Predicted mRNA cap-binding protein related to eIF-4E	2.8e-37	Translation, ribosomal structure and biogenesis
A0A6A5BZP8	2VKC	NEDD4-BINDING PROTEIN 2	8.1e-17	Translation, ribosomal structure and biogenesis
A0A6A5BXF7	7MQA	WD repeat-containing protein 3	1.6e-85	Translation, ribosomal structure and biogenesis
A0A6A5C1C1	KOG3123	Diphthine synthase	2.7e-24	Translation, ribosomal structure and biogenesis
A0A6A5BWH1	7MQA	HEAT repeat-containing protein 1	1.2e-167	Translation, ribosomal structure and biogenesis
A0A6A5C0J5	KOG3449	60S acidic ribosomal protein P2	1.5e-23	Translation, ribosomal structure and biogenesis
A0A6A5BVF7	4U4R	Suppressor protein STM1	6.4e-28	Translation, ribosomal structure and biogenesis
A0A6A5BXD2	COG5269	ZUO1; Ribosome-associated chaperone zuotin	7.8e-53	Translation, ribosomal structure and biogenesis
A0A6A5BVT6	KOG1147	Glutamyl-tRNA synthetase	1.3e-99	Translation, ribosomal structure and biogenesis
A0A6A5BQT1	7MQA	Nucleolar protein 6	5e-187	Translation, ribosomal structure and biogenesis
A0A6A5BIA0	6RXU	Periodic tryptophan protein 2-like protein	5.4e-66	Translation, ribosomal structure and biogenesis
A0A6A5BVW9	3JCT	Proteasome-interacting protein CIC1	3.4e-37	Translation, ribosomal structure and biogenesis
A0A6A5BUU5	KOG1723	60s ribosomal protein L30 isolog	2.5e-42	Translation, ribosomal structure and biogenesis
A0A6A5BW43	7NRC	GCN1	3.4e-25	Translation, ribosomal structure and biogenesis
A0A6A5BJR1	KOG3185	Translation initiation factor 6 (eIF-6)	1.3e-50	Translation, ribosomal structure and biogenesis
A0A6A5BP46	6OR5	Midasin	0	Translation, ribosomal structure and biogenesis
A0A6A5BPU3	4BTS	40S ribosomal protein RPS20E	1.8e-25	Translation, ribosomal structure and biogenesis
A0A6A5BFT8	4N8M	Nucleophosmin	1.7e-20	Translation, ribosomal structure and biogenesis
A0A6A5BNK1	KOG1762	60s acidic ribosomal protein P1	9.7e-24	Translation, ribosomal structure and biogenesis
A0A6A5BQG4	6LQP	Ribosome biogenesis protein ENP2	1.6e-86	Translation, ribosomal structure and biogenesis
A0A6A5BL64	KOG3239	Density-regulated protein related to translation initiation factor 1 (eIF-1/SUI1)	8e-34	Translation, ribosomal structure and biogenesis
A0A6A5BKB5	KOG2874	rRNA processing protein	2e-70	Translation, ribosomal structure and biogenesis
A0A6A5BHN3	6ELZ	Nucleolar complex-associated protein 3	1.8e-86	Translation, ribosomal structure and biogenesis
A0A6A5BGI5	6YLG	Ribosome biogenesis protein NSA2	3.6e-104	Translation, ribosomal structure and biogenesis
A0A6A5CDY3	6ZP4	Eukaryotic translation initiation factor 3 subunit H	3.1e-49	Translation, ribosomal structure and biogenesis
A0A6A5BHA6	6YWY	Mitochondrial ribosomal protein DAP3	1.2e-44	Translation, ribosomal structure and biogenesis
A0A6A5BKZ8	4NWB	mRNA turnover protein 4	1.2e-51	Translation, ribosomal structure and biogenesis
A0A6A5BGV1	KOG4771	Nucleolar protein (NOP16) involved in 60S ribosomal subunit biogenesis	6.7e-30	Translation, ribosomal structure and biogenesis
A0A6A5BF91	6G18	Serine/threonine-protein kinase RIO2	3.7e-58	Translation, ribosomal structure and biogenesis
A0A6A5BEG1	6ELZ	27S pre-rRNA (guanosine(2922)-2'-O)-methyltransferase	3.5e-122	Translation, ribosomal structure and biogenesis
A0A6A5AUU1	6YLG	Protein SDA1	3.3e-163	Translation, ribosomal structure and biogenesis
A0A6A5BCW1	COG5192	BMS1; GTP-binding protein required for 40S ribosome biogenesis	2.4e-196	Translation, ribosomal structure and biogenesis
A0A6A5BF03	7MQA	U3 small nucleolar ribonucleoprotein protein MPP10	3.3e-89	Translation, ribosomal structure and biogenesis
A0A6A5B9I2	6SGA	mS68; mitochondrial ribosome, assembly intermediate	9.4e-07	Translation, ribosomal structure and biogenesis
A0A6A5C164	6FAI	Ribosome biogenesis protein TSR1	1.5e-158	Translation, ribosomal structure and biogenesis
A0A6A5BXQ4	7MQA	U3 small nucleolar ribonucleoprotein protein IMP3	1.3e-50	Translation, ribosomal structure and biogenesis
A0A6A5C0C6	6LQP	U3 small nucleolar RNA-associated protein 5	3.9e-61	Translation, ribosomal structure and biogenesis
A0A6A5CCT4	7NRC	Ribosome-interacting GTPase 2	3.4e-44	Translation, ribosomal structure and biogenesis
A0A6A5C868	KOG1670	Translation initiation factor 4F, cap-binding subunit (eIF-4E) and related cap-binding proteins	3.1e-31	Translation, ribosomal structure and biogenesis
A0A6A5CAF2	6KWY	Proteasome activator complex subunit 4	2.6e-204	Translation, ribosomal structure and biogenesis
A0A6A5BYK5	6YLG	Nucleolar GTP-binding protein 2	3e-84	Translation, ribosomal structure and biogenesis
A0A6A5CA23	7MQA	U3 small nucleolar ribonucleoprotein protein IMP4	3.1e-61	Translation, ribosomal structure and biogenesis
A0A6A5CA53	6YLG	Nucleolar GTP-binding protein 1	2.1e-85	Translation, ribosomal structure and biogenesis
A0A6A5C8I7	COG5154	BRX1; RNA-binding protein required for 60S ribosomal subunit biogenesis	7.7e-45	Translation, ribosomal structure and biogenesis
A0A6A5C5Q7	KOG2256	Predicted protein involved in nuclear export of pre-ribosomes	1.5e-107	Translation, ribosomal structure and biogenesis
A0A6A5C6I7	5TQB	Assembly chaperone of ribosomal protein L4 (Acl4)	1e-21	Translation, ribosomal structure and biogenesis
A0A6A5C5I2	KOG2925	Predicted translation initiation factor related to eIF-1A	1.1e-36	Translation, ribosomal structure and biogenesis
A0A6A5C588	6YBS	Eukaryotic translation initiation factor 3 subunit G	7.6e-35	Translation, ribosomal structure and biogenesis
A0A6A5C4A2	7MQ8	RNA cytidine acetyltransferase	6.3e-140	Translation, ribosomal structure and biogenesis
A0A6A5BV96	1L0B	BRCA1	1.1e-18	Unknown
A0A6A5CDG0	2HAP	Protein (heme activator protein)	21	Unknown
A0A6A5BVX9	5TKY	Putative uncharacterized protein	4e-36	Unknown
A0A6A5CIA8	5GJK	SWI/SNF-related matrix-associated actin-dependent regulator of chromatin subfamily B member 1	46	Unknown
A0A6A5CDF2	1Y63	Lmaj004144AAA protein	2.1e-19	Unknown
A0A6A5C7C2	3WGU	Sodium/potassium-transporting ATPase subunit beta-1	0.46	Unknown
A0A6A5CGV7	KOG2484	GTPase	2.5e-70	Unknown
A0A6A5CA77	2L1L	Exportin-1	25	Unknown
A0A6A5C5Z0	4GUA	Non-structural polyprotein	1.3e-14	Unknown
A0A6A5CHW1	6VGC	5-lipoxygenase-activating protein	4.1e-19	Unknown
A0A6A5C2V4	KOG0296	Angio-associated migratory cell protein (contains WD40 repeats)	4.3e-31	Unknown
A0A6A5C0E0	6QKR	NCR; 2-Naphthoyl-CoA Reductase	1.4e-43	Unknown
A0A6A5BPU9	PF11945.11	WASH_WAHD ; WAHD domain of WASH complex	2.8e-51	Unknown
A0A6A5BQX1	PF18953.3	SAP_new25	0.0075	Unknown
A0A6A5C1S6	KOG4454	RNA binding protein (RRM superfamily)	17	Unknown
A0A6A5BMF4	cd10436	GIY-YIG_EndoII_Hpy188I_like; Catalytic GIY-YIG domain of coliphage T4 non-specific endonuclease II	0.011	Unknown
A0A6A5BXI0	PF04791.19	LMBR1 ; LMBR1-like membrane protein	1.1e-57	Unknown
A0A6A5BWT3	PF09757.12	Arb2 ; Arb2 domain	7.2e-38	Unknown
A0A6A5BWY3	KOG0296	Angio-associated migratory cell protein (contains WD40 repeats)	5.2e-32	Unknown
A0A6A5BXL1	2MZV	Cystatin	9.1e-23	Unknown
A0A6A5BKM7	PF09726.12	Macoilin ; Macoilin family	8.4e-10	Unknown
A0A6A5BXV3	3NT8	Ancylostoma secreted protein 1	2.5e-20	Unknown
A0A6A5BU06	cd04000	7WD40_ERCC8; WD40 domain, found in a number of eukaryotic proteins that cover a wide variety of functions	7.7	Unknown
A0A6A5BUU9	cd14758	GS_GGDEF_1; Globin sensor domain	1.5e-10	Unknown
A0A6A5BVA1	1JJR	Thyroid autoantigen	1e-08	Unknown
A0A6A5BXL4	COG2703	COG2703; Hemerythrin	5.6e-20	Unknown
A0A6A5BSM3	6HWH	MSMEG_4693; Membrane Protein	2.1	Unknown
A0A6A5BRU4	KOG4307	RNA binding protein RBM12/SWAN	2.7e-37	Unknown
A0A6A5BGQ1	4FX5	von Willebrand factor type A	4.1e-22	Unknown
A0A6A5BS92	PF14025.9	DUF4241 ; Protein of unknown function (DUF4241)	5.5e-06	Unknown
A0A6A5BT10	7NKX	Chromo domain-containing protein 1	4.1	Unknown
A0A6A5BSD3	2NML	Enhancer of rudimentary homolog	1.3e-43	Unknown
A0A6A5BFT0	PF13025.9	DUF3886 ; Protein of unknown function (DUF3886)	170	Unknown
A0A6A5BPA4	cd14269	SUKH; SUKH domain superfamily	6.5	Unknown
A0A6A5BP36	PF05461.14	ApoL ; Apolipoprotein L	2.1e-36	Unknown
A0A6A5BQQ0	2QGS	Protein SE1688	3.7e-21	Unknown
A0A6A5BQS7	KOG1108	Predicted heme/steroid binding protein	2.1e-13	Unknown
A0A6A5BR30	6ZM6	28S ribosomal protein S26, mitochondrial	0.026	Unknown
A0A6A5BQA2	KOG4090	Uncharacterized conserved protein	4.8e-25	Unknown
A0A6A5BPU8	x	-	-	Unknown
A0A6A5BLW6	cd13394	Syo1_like; Fungal symportin 1 (syo1) and similar proteins	0.77	Unknown
A0A6A5BM71	5KEF	PhnB protein	4.7e-16	Unknown
A0A6A5BKG2	7KWO	von Willebrand factor-XTEN-Fc	5.2e-46	Unknown
A0A6A5B6K6	COG3190	FliO; Flagellar biogenesis protein FliO	1.6	Unknown
A0A6A5BHD4	6Z3M	RGM domain family member B	2.6e-24	Unknown
A0A6A5BGQ6	KOG1855	Predicted RNA-binding protein	1.9e-21	Unknown
A0A6A5B997	1NIJ	Hypothetical protein yjiA	3.7e-41	Unknown
A0A6A5CEC3	PF15786.8	PET117 ; PET assembly of cytochrome c oxidase, mitochondrial	6.5	Unknown
A0A6A5BKE0	6HWH	MSMEG_4693; Membrane Protein	2.2	Unknown
A0A6A5BGA1	7E5A	Guanylate-binding protein 5	8.5e-51	Unknown
A0A6A5BIR8	6LQP	U3 small nucleolar RNA-associated protein 5	0.00011	Unknown
A0A6A5BDE0	2DQA	Lysozyme	4.7e-08	Unknown
A0A6A5BDQ3	4GLJ	RsfP	6.9e-30	Unknown
A0A6A5BDQ5	4ER9	Soluble cytochrome b562	16	Unknown
A0A6A5B9R0	6MOK	Dimeric DARPin ANR7 (A_distance_r7)	7.2e-15	Unknown
A0A6A5BCD8	1WMH	Partitioning defective-6 homolog alpha	6.9e-05	Unknown
A0A6A5BFJ1	PF10667.12	DUF2486 ; Protein of unknown function (DUF2486)	22	Unknown
A0A6A5AZH6	4Q4H	Uncharacterized ABC transporter ATP-binding protein TM_0288	1.8e-64	Unknown
A0A6A5CDQ0	PF16342.8	DUF4972 ; Domain of unknown function (DUF4972)	35	Unknown
A0A6A5CAB1	PF08847.14	Crr6 ; Chlororespiratory reduction 6	40	Unknown
A0A6A5C9J0	5CFK	Proliferating cell nuclear antigen	2.1e-33	Unknown
A0A6A5C4Z0	2L76	NFATC2-interacting protein	1.1	Unknown
A0A6A5C6T5	PF05365.15	UCR_UQCRX_QCR9 ; Ubiquinol-cytochrome C reductase, UQCRX/QCR9 like	78	Unknown
A0A6A5CBH4	PF04784.17	DUF547 ; Protein of unknown function	1e-22	Unknown
A0A6A5C879	cd06609	STKc_MST3_like; Catalytic domain of Mammalian Ste20-like protein kinase 3-like Serine/Threonine Kinases	9.2e-38	Unknown
A0A6A5CAW8	PF11770.11	GAPT ; GRB2-binding adapter (GAPT)	13	Unknown
A0A6A5BWR9	cd14269	SUKH; SUKH domain superfamily	0.00013	Unknown
A0A6A5C889	cd01895	EngA2	1.9e-13	Unknown
A0A6A5C1M5	COG3217	YcbX; Uncharacterized conserved protein YcbX	3.1e-44	Unknown
A0A6A5C2A5	6MOL	Monoextended DARPin R12 (M_R12)	5.6e-43	Unknown
A0A6A5BUL7	3IV4	Putative oxidoreductase	1.5e-20	Unknown
A0A6A5BSA9	KOG1838	Alpha/beta hydrolase	7.5e-26	Unknown
A0A6A5C228	KOG1552	Predicted alpha/beta hydrolase	2.9e-24	Unknown
A0A6A5C2E7	6EAC	SelO	4.1e-101	Unknown
A0A6A5BR92	4R8G	Unconventional myosin-Ic	0.021	Unknown
A0A6A5C1R8	PF04880.16	NUDE_C ; NUDE protein, C-terminal conserved region	22	Unknown
A0A6A5C5L8	PF08806.14	Sep15_SelM ; Sep15/SelM redox domain	1.4e-08	Unknown
A0A6A5C4B4	KOG3494	Ubiquinol cytochrome c oxidoreductase, subunit QCR9	19	Unknown
A0A6A5C4P6	cd14073	STKc_NUAK; Catalytic domain of the Serine/Threonine Kinase	2.2e-35	Unknown
A0A6A5C376	6RNV	Thermosynechococcus elongatus protochlorophyllide oxidoreductase (POR)	3.1e-25	Unknown
A0A6A5C3D4	1LSH	Lipovitellin (LV-1N, LV-1C)	5.4e-48	Unknown
A0A6A5BYH9	COG1340	COG1340; Uncharacterized coiled-coil protein, contains DUF342 domain	2.9e-11	Unknown
A0A6A5C4R8	COG0858	RbfA; Ribosome-binding factor A	100	Unknown
