# Supplementary material for: Eating the brain - A multidisciplinary study provides new insights into the mechanisms underlying the cytopathogenicity of Naegleria fowleri
Source: PLoS Pathog. 2025 Mar 17;21(3):e1012995. doi: 10.1371/journal.ppat.1012995 (PMC11964265; doi:10.1371/journal.ppat.1012995)
Supplement: S3 Table — (XLSX) [file ppat.1012995.s015.xlsx]

## Sheet: RESULTS(2)
Sequence ID (uniprot)	ipTM	MD ipTM	pTM	Best ipTM Model	Models n
A0A6A5BN68	0.87	0.433	0.73	1	3
A0A6A5C7W1	0.87	0.033	0.71	1	3
A0A6A5C0R7	0.86	0.180	0.72	1	3
A0A6A5BYE0	0.84	0.187	0.69	1	3
A0A6A5BCT5	0.82	0.127	0.7	1	3
A0A6A5BQG0	0.81	0.113	0.7	1	3
A0A6A5BXT3	0.81	0.107	0.71	1	3
A0A6A5CBK6	0.74	0.087	0.69	1	3
A0A6A5BKX6	0.73	0.093	0.68	1	3
A0A1L1XWG9	0.72	0.047	0.68	1	3
A0A6A5BU05	0.71	0.200	0.69	1	3
A0A6A5CEE5	0.7	0.060	0.68	1	3
A0A6A5BP20	0.69	0.113	0.68	1	3
A0A6A5C5Q0	0.69	0.307	0.7	1	3
A0A6A5C5N9	0.67	0.320	0.74	1	3
A0A6A5C7D7	0.67	0.320	0.67	1	3
A0A6A5BMB9	0.65	0.000	0.66	2	3
A0A6A5BVE8	0.63	0.333	0.73	1	3
A0A6A5BWR8	0.61	0.093	0.63	1	3
A0A6A5CAQ1	0.6	0.307	0.65	1	3
A0A6A5BTL6	0.59	0.133	0.53	1	3
A0A6A5CDG3	0.57	0.260	0.61	1	3
A0A6A5B190	0.57	0.267	0.68	1	3
A0A6A5CBT3	0.53	0.080	0.68	1	3
A0A6A5C6R6	0.52	0.240	0.64	1	3
A0A6A5BTJ6	0.48	0.160	0.57	1	3
A0A6A5BT01	0.42	0.107	0.71	1	3
A0A6A5C8E8	0.42	0.100	0.73	1	3
A0A6A5BQV3	0.37	0.153	0.55	1	3
A0A6A5C0Q2	0.37	0.160	0.59	1	3
A0A6A5BHY0	0.37	0.113	0.67	1	3
A0A6A5BY54	0.3	0.107	0.46	1	3
A0A6A5C8B3	0.3	0.107	0.64	1	3
A0A6A5BSH8	0.3	0.087	0.61	1	3
A0A6A5BZ87	0.28	0.087	0.4	1	3
A0A6A5BW93	0.27	0.073	0.51	1	3
A0A6A5BS30	0.27	0.047	0.61	1	3
A0A6A5BPR9	0.26	0.027	0.48	1	3
A0A6A5BIF0	0.25	0.060	0.61	1	3
A0A6A5BEV3	0.23	0.047	0.56	1	3
A0A6A5C1Z5	0.22	0.040	0.46	1	3
A0A6A5B8K9	0.22	0.067	0.58	1	3
A0A6A5BSB7	0.21	0.053	0.54	1	3
A0A6A5BK08	0.21	0.020	0.42	1	3
A0A6A5BLR1	0.21	0.033	0.53	1	3
A0A6A5C6B0	0.2	0.020	0.42	1	3
A0A6A5C6Q9	0.18	0.047	0.3	1	3
A0A6A5C8R3	0.18	0.047	0.4	1	3
A0A6A5CE46	0.18	0.013	0.58	1	3
A0A6A5BV88	0.18	0.060	0.37	1	3
A0A6A5C661	0.18	0.027	0.66	1	3
A0A6A5BDU6	0.17	0.033	0.49	1	3
A0A6A5C8A3	0.17	0.027	0.61	1	3
A0A6A5C4K0	0.17	0.020	0.55	1	3
A0A6A5BYR5	0.16	0.027	0.5	1	3
A0A6A5CGW3	0.16	0.007	0.52	2	3
A0A6A5BGY3	0.16	0.013	0.54	1	3
A0A6A5BFU6	0.16	0.027	0.66	2	3
A0A6A5BF76	0.15	0.020	0.29	1	3
A0A6A5C3I1	0.15	0.007	0.48	1	3
A0A6A5BJI8	0.14	0.013	0.5	1	3
A0A6A5CHH8	0.14	0.007	0.53	1	3
A0A6A5C5G8	0.14	0.007	0.45	2	3
A0A6A5BHS5	0.13	0.000	0.62	2	3
A0A6A5BKM9	0.12	0.000	0.51	1	3
A0A6A5BT16	0.12	0.013	0.34	1	3
A0A6A5C7Y6	0.11	0.007	0.38	1	3
A0A6A5C6S1	0.11	0.007	0.25	1	3
A0A6A5B902	0.1	0.000	0.47	3	3
