# Supplementary material for: Eating the brain - A multidisciplinary study provides new insights into the mechanisms underlying the cytopathogenicity of Naegleria fowleri
Source: PLoS Pathog. 2025 Mar 17;21(3):e1012995. doi: 10.1371/journal.ppat.1012995 (PMC11964265; doi:10.1371/journal.ppat.1012995)
Supplement: S4 Table — (XLSX) [file ppat.1012995.s016.xlsx]

## Sheet: RESULTS(3)
Sequence ID (uniprot)	ipTM	MD ipTM	pTM	Best ipTM Model	Models n
A0A7I2V4B1	0.89	0.333	0.71	1	3
P07711	0.89	0.113	0.72	1	3
Q5QP40	0.88	0.053	0.71	1	3
A0A7I2V5Y6	0.88	0.053	0.71	1	3
A0A7I2V4B6	0.88	0.053	0.71	1	3
A0A7I2YQX0	0.88	0.053	0.71	1	3
Q9UBX1	0.87	0.053	0.71	1	3
P43235	0.87	0.053	0.71	1	3
E9PKT6	0.86	0.040	0.7	1	3
A0A7I2V673	0.86	0.073	0.7	1	3
A0A7I2YQX6	0.86	0.040	0.7	1	3
P09668	0.86	0.073	0.7	1	3
O60911	0.85	0.067	0.71	1	3
P43234	0.78	0.080	0.68	1	3
A0A7P0TAQ0	0.78	0.033	0.69	1	3
B1B154	0.78	0.087	0.71	1	3
P25774	0.78	0.033	0.69	1	3
A0A087X0D5	0.76	0.140	0.68	1	3
A0A7I2V4X5	0.76	0.133	0.67	1	3
P56202	0.74	0.200	0.67	1	3
A0A7I2V2Q8	0.73	0.333	0.66	1	3
E9PSG5	0.69	0.307	0.64	1	3
Q9Y6W3	0.68	0.120	0.77	1	3
A0A7I2V466	0.68	0.120	0.66	1	3
P53634	0.68	0.120	0.66	1	3
A0A7I2YQT5	0.68	0.120	0.66	1	3
O14815	0.66	0.333	0.75	1	3
A6NHC0	0.65	0.313	0.76	1	3
G3V3Z4	0.64	0.200	0.51	1	3
E9PHZ5	0.63	0.293	0.67	1	3
F8W8F5	0.62	0.027	0.72	1	3
A0A7I2V4Z9	0.61	0.260	0.6	1	3
A0A7I2V668	0.59	0.207	0.67	1	3
P07858	0.59	0.207	0.67	1	3
A0A7P0NGZ6	0.56	0.193	0.66	1	3
P17655	0.55	0.173	0.72	1	3
Q96DT6	0.55	0.253	0.65	1	3
O15484	0.54	0.213	0.75	1	3
P20807	0.53	0.207	0.66	1	3
P07384	0.52	0.193	0.72	1	3
A0A075B784	0.51	0.200	0.53	1	3
Q9UMQ6	0.48	0.147	0.72	1	3
F5GYJ8	0.48	0.247	0.57	1	3
Q86TL0	0.46	0.187	0.63	1	3
O75808	0.45	0.087	0.74	1	3
D6R901	0.45	0.167	0.57	1	3
G3V263	0.44	0.053	0.75	1	3
H7C0E2	0.41	0.180	0.55	1	3
Q5VVQ6	0.4	0.027	0.46	1	3
D6RCP7	0.39	0.140	0.55	1	3
B7WPF5	0.39	0.133	0.62	1	3
D6RA61	0.38	0.113	0.57	1	3
H0YKU8	0.38	0.140	0.62	1	3
C9JPN9	0.38	0.140	0.56	1	3
H0YMI4	0.38	0.140	0.62	1	3
A8MX76	0.37	0.107	0.68	1	3
Q8TEY7	0.37	0.160	0.62	1	3
G3V4E4	0.37	0.153	0.52	1	3
Q5T2D3	0.36	0.153	0.4	1	3
E7EV01	0.35	0.080	0.69	1	3
H7C1B7	0.35	0.120	0.56	1	3
Q86T82	0.35	0.087	0.54	1	3
Q96JH7	0.35	0.147	0.36	1	3
Q9HC96	0.35	0.113	0.61	1	3
Q9UPT9	0.34	0.120	0.62	1	3
G3V4P5	0.34	0.040	0.5	1	3
Q7RTZ2	0.34	0.133	0.54	1	3
D6RJB6	0.33	0.100	0.54	1	3
P62068	0.33	0.107	0.63	1	3
P40818	0.33	0.133	0.66	1	3
F8W6N3	0.33	0.120	0.36	1	3
C9JLJ4	0.33	0.073	0.54	1	3
Q96G74	0.32	0.133	0.39	1	3
H7BZQ3	0.32	0.140	0.39	1	3
C9JVI0	0.3	0.067	0.54	1	3
S4R2Y9	0.3	0.087	0.41	1	3
E9PEW0	0.3	0.067	0.55	1	3
D6R9N7	0.3	0.073	0.53	1	3
Q9BXU7	0.29	0.107	0.52	1	3
Q5LJB0	0.29	0.113	0.51	1	3
A0A1B0GVA6	0.29	0.080	0.65	1	3
Q6ZSI9	0.29	0.120	0.68	1	3
A6NCW0	0.29	0.093	0.54	1	3
Q70EK9	0.29	0.093	0.64	1	3
Q5LJA9	0.29	0.120	0.53	1	3
A6NNY8	0.28	0.053	0.63	1	3
A8MUK1	0.28	0.047	0.52	1	3
Q5LJA5	0.27	0.107	0.52	1	3
A0A7P0TAP9	0.27	0.073	0.41	1	3
Q9H3M9	0.27	0.107	0.49	1	3
Q9H9J4	0.27	0.053	0.33	1	3
B3KUS5	0.27	0.080	0.47	1	3
Q6QN14	0.27	0.067	0.61	1	3
G3V5B2	0.27	0.053	0.47	1	3
Q9UBR2	0.27	0.040	0.58	2	3
Q9P275	0.27	0.053	0.38	1	3
Q8NB14	0.26	0.073	0.55	1	3
Q96K76	0.26	0.067	0.44	1	3
Q9HBJ7	0.26	0.087	0.49	1	3
H0YEC7	0.25	0.093	0.47	1	3
Q8N6M0	0.25	0.073	0.43	1	3
Q9NUQ7	0.25	0.067	0.53	1	3
Q3LFD5	0.25	0.053	0.61	1	3
P09936	0.25	0.073	0.54	1	3
A0A087X0W9	0.25	0.073	0.43	1	3
Q8NBR6	0.25	0.067	0.51	1	3
D6RE83	0.25	0.047	0.5	1	3
H7C189	0.24	0.067	0.49	1	3
Q9Y6I4	0.24	0.047	0.59	1	3
Q6JHV3	0.24	0.047	0.59	1	3
H0YLB7	0.24	0.047	0.59	1	3
Q9UPU5	0.24	0.047	0.59	1	3
Q5W0Q7	0.24	0.013	0.36	1	3
D6R956	0.24	0.047	0.5	1	3
Q9GZR1	0.24	0.060	0.48	1	3
Q9NXJ5	0.24	0.053	0.54	1	3
C9JJH3	0.23	0.020	0.51	1	3
Q6R6M4	0.23	0.047	0.52	1	3
Q92995	0.23	0.047	0.4	1	3
Q96BN8	0.23	0.047	0.62	1	3
A0A0C4DG73	0.23	0.027	0.64	1	3
P21580	0.22	0.053	0.36	1	3
A0A8Q3SIU3	0.22	0.053	0.63	1	3
Q9P2H5	0.22	0.060	0.4	1	3
Q9UK80	0.22	0.053	0.63	1	3
E9PK78	0.22	0.060	0.4	1	3
Q5VV17	0.22	0.067	0.37	1	3
D6RBQ6	0.21	0.013	0.51	2	3
G3V3T0	0.21	0.020	0.4	1	3
Q5VXQ8	0.21	0.047	0.43	1	3
D6RA27	0.21	0.060	0.36	1	3
Q92560	0.21	0.027	0.44	1	3
O75604	0.2	0.033	0.64	1	3
C9J2P7	0.2	0.027	0.5	1	3
Q70CQ3	0.2	0.020	0.61	1	3
Q0WX57	0.2	0.013	0.51	1	3
P51878	0.2	0.060	0.5	1	3
O00507	0.2	0.053	0.5	1	3
Q8WYN0	0.2	0.033	0.58	1	3
P42575	0.2	0.060	0.5	1	3
H0YJN9	0.19	0.027	0.39	1	3
U3KQG9	0.19	0.020	0.44	1	3
Q9UMW8	0.19	0.013	0.62	1	3
H3BND8	0.19	0.040	0.48	1	3
Q70CQ1	0.19	0.027	0.5	1	3
D6RI06	0.19	0.033	0.35	1	3
A0A1B0GWH3	0.19	0.047	0.52	1	3
Q96LD8	0.18	0.047	0.5	2	3
Q7L8S5	0.18	0.027	0.43	1	3
Q8TE49	0.18	0.020	0.37	1	3
Q70CQ4	0.18	0.020	0.26	1	3
Q9H0E7	0.18	0.020	0.49	1	3
Q9NQC7	0.18	0.027	0.63	1	3
Q96DC9	0.18	0.027	0.57	1	3
O94782	0.18	0.033	0.45	1	3
G3V2T4	0.18	0.033	0.51	1	3
F5H6Q1	0.17	0.027	0.56	1	3
G3V169	0.17	0.033	0.51	1	3
Q92643	0.17	0.013	0.5	1	3
Q99538	0.17	0.020	0.67	1	3
Q9Y4P1	0.17	0.027	0.56	1	3
P45974	0.17	0.027	0.41	1	3
F5H3F0	0.17	0.047	0.37	1	3
Q96FW1	0.17	0.027	0.56	1	3
P29466	0.17	0.033	0.51	1	3
Q70EL4	0.17	0.013	0.28	1	3
A0A8Q3SI00	0.17	0.033	0.46	1	3
F5GYN4	0.17	0.027	0.56	1	3
Q9Y5K5	0.17	0.040	0.51	1	3
A0A8Q3SIY2	0.17	0.033	0.51	1	3
A0A1B0GVW6	0.16	0.040	0.37	1	3
D6R974	0.16	0.013	0.42	1	3
A0A096LPI3	0.16	0.013	0.29	1	3
O75317	0.16	0.020	0.6	1	3
P51784	0.16	0.040	0.41	1	3
A6NFU8	0.16	0.013	0.46	1	3
F8VVS7	0.16	0.013	0.47	1	3
Q14674	0.16	0.000	0.66	2	3
A0A087WTB8	0.16	0.040	0.47	1	3
A6NJA2	0.16	0.033	0.38	1	3
G5E9A6	0.16	0.040	0.41	1	3
Q13867	0.16	0.013	0.68	1	3
D6RF53	0.16	0.033	0.4	1	3
Q9BQF6	0.16	0.013	0.53	1	3
Q6GQQ9	0.16	0.020	0.34	1	3
F5H2X1	0.16	0.007	0.56	1	3
A0A8Q3SI67	0.16	0.020	0.45	1	3
Q6MZZ7	0.16	0.033	0.54	1	3
O94966	0.15	0.020	0.38	1	3
P55211	0.15	0.013	0.49	1	3
P54578	0.15	0.027	0.37	1	3
Q9Y2K6	0.15	0.013	0.55	1	3
P15374	0.15	0.007	0.52	1	3
P49662	0.15	0.020	0.49	2	3
P55212	0.15	0.027	0.51	1	3
H0Y6Y2	0.15	0.020	0.49	1	3
A6NEM5	0.15	0.013	0.56	1	3
A0A5F9ZHZ6	0.14	0.000	0.5	3	3
P42574	0.14	0.007	0.49	1	3
U3KQ24	0.14	0.013	0.37	1	3
P55210	0.14	0.000	0.5	3	3
Q9P0U3	0.14	0.013	0.5	1	3
Q93008	0.14	0.007	0.52	1	3
E9PL37	0.14	0.013	0.43	1	3
A0A669KBL1	0.14	0.007	0.48	1	3
A0A8Q3WKY8	0.14	0.020	0.43	1	3
A0A0A0MRL7	0.14	0.000	0.49	2	3
Q5SVL2	0.13	0.020	0.4	1	3
Q5JRU2	0.13	0.007	0.37	1	3
Q9Y5T5	0.13	0.013	0.44	1	3
Q5SZ59	0.13	0.007	0.48	1	3
P35125	0.13	0.020	0.57	1	3
M0R3D7	0.13	0.020	0.61	1	3
E2QRF0	0.13	0.013	0.46	1	3
Q96HI0	0.13	0.007	0.48	1	3
Q14694	0.13	0.027	0.37	1	3
Q9H4L4	0.13	0.013	0.49	1	3
Q14790	0.13	0.013	0.49	2	3
Q92851	0.13	0.013	0.41	2	3
Q70EL2	0.13	0.013	0.46	1	3
E7ESS6	0.13	0.013	0.6	1	3
A0A8Q3SID9	0.13	0.013	0.49	2	3
C9JB29	0.13	0.013	0.49	2	3
B4E3L3	0.12	0.007	0.48	1	3
Q9HC62	0.12	0.007	0.49	2	3
Q13107	0.12	0.007	0.37	1	3
Q9UHP3	0.12	0.007	0.47	1	3
B1AK81	0.12	0.013	0.4	1	3
B4DVD8	0.12	0.007	0.4	1	3
Q8NFA0	0.12	0.020	0.34	2	3
J3KNL7	0.11	0.007	0.4	1	3
Q9Y4E8	0.11	0.007	0.37	1	3
P31944	0.11	0.000	0.47	1	3
Q96RU2	0.11	0.007	0.48	1	3
A0A7P0TB69	0.11	0.007	0.45	2	3
A0A8V8TQ59	0.1	0.000	0.29	2	3
O00303	0.09	0.000	0.28	3	3
