# Supplementary material for: Eating the brain - A multidisciplinary study provides new insights into the mechanisms underlying the cytopathogenicity of Naegleria fowleri
Source: PLoS Pathog. 2025 Mar 17;21(3):e1012995. doi: 10.1371/journal.ppat.1012995 (PMC11964265; doi:10.1371/journal.ppat.1012995)
Supplement: S5 Table — (XLSX) [file ppat.1012995.s017.xlsx]

## Sheet: Secretome NF-axenic
LFQ intensity 1	LFQ intensity 2	LFQ intensity 3	LFQ intensity 4	N: Peptides	N: Razor + unique peptides	N: Unique peptides	N: Sequence coverage [%]	N: Unique + razor sequence coverage [%]	N: Unique sequence coverage [%]	N: Mol. weight [kDa]	N: Q-value	N: Score	N: Intensity	N: MS/MS count	Majority protein IDs	Fasta headers	Uniprot ID	DeepLoc 2.0	SecretomeP 2.0	SignalP 6.0	TargetP 2.0	Score (Extracellular/Cell membrane/Endoplasmic reticulum/Lysosome/Vacuole/Golgi apparatus; SecretomeP2>0,6; SignalP6=SP; TargetP2=SP,OTHER) 3 out of 4	Category	Pfam	HHpred
23.2347	24.2831	21.2892	20.8841	9	9	9	11	11	11	95.156	0	13.694	213670000	49	g6352.t1	g6352.t1 | organism=Naegleria_fowleri_ATCC_ 30894 | gene_product=Antistasin [GO:0004867,GO:0010466 ]	A0A6A5BL20	Extracellular	0.537	SP	SP	+	Miscellaneous	Antistasin family	Mucin-2
23.8023	23.849	23.3947	22.1334	4	4	4	17.4	17.4	17.4	28.686	0	6.6285	90320000	23	g5627.t1	g5627.t1 | organism=Naegleria_fowleri_ATCC_ 30894	A0A6A5BCJ2	Lysosome/Vacuole	0.601	SP	SP	+	Miscellaneous	Autophagy-related protein 27	Mannose-6-phosphate receptor/Autophagy-related protein 27
24.8526	25.3281	22.316	22.9856	9	9	9	41.2	41.2	41.2	47.258	0	66.126	86770000	35	g8004.t1	g8004.t1 | organism=Naegleria_fowleri_ATCC_ 30894 | gene_product=Calreticulin [GO:0005509,GO:0005783,GO:0006457,GO:0051082 ]	A0A6A5CFL6	Extracellular|Endoplasmic reticulum	0.161	SP	SP	+	Miscellaneous	Calreticulin family	Calreticulin
23.5252	24.857	23.3598	23.4478	3	3	3	16.3	16.3	16.3	27.389	0	3.8663	64666000	12	g2398.t1	g2398.t1 | organism=Naegleria_fowleri_ATCC_ 30894 | gene_product=Pathogenesis-related protein 1C [GO:0005576 ]	A0A6A5BXV3	Cell membrane	0.662	SP	SP	+	Miscellaneous	Cysteine-rich secretory protein family	natrin, CRISP, serine protease/SCP domain-containing protein
23.7649	22.6531	21.1848	22.6651	4	4	4	29.7	29.7	29.7	24.334	0	7.0123	29884000	14	g13742.t1	g13742.t1 | organism=Naegleria_fowleri_ATCC_ 30894 | gene_product=Peptidase inhibitor 16 [GO:0005615,GO:0061052 ]	A0A6A5C3U1	Cell membrane	0.594	SP	SP	+	Miscellaneous	Cysteine-rich secretory protein family	Ancylostoma secreted protein 1/SCP domain-containing protein
23.9888	25.7012	24.6239	24.4952	15	15	15	27	27	27	105.23	0	29.378	133660000	66	g5456.t1	g5456.t1 | organism=Naegleria_fowleri_ATCC_ 30894 | gene_product=Tenascin-X [GO:0005515,GO:0005604,GO:0007155,GO:0007528,GO:0008284,GO:0009653,GO:0030198,GO:0031175,GO:0036477,GO:0043005,GO:0045668,GO:0050896,GO:0097435,GO:0098966,GO:0120038 ]	A0A6A5BKQ4	Lysosome/Vacuole	0.836	SP	SP	+	Miscellaneous	EGF-like domain	Alpha-tubulin suppressor and related RCC1 domain-containing proteins/Alpha-tubulin suppressor-like RCC1 family protein
24.0132	25.2475	24.884	24.3862	21	21	21	19.3	19.3	19.3	246.77	0	33.74	112950000	53	g4868.t1	g4868.t1 | organism=Naegleria_fowleri_ATCC_ 30894 | gene_product=Tenascin-X [GO:0001655,GO:0002009,GO:0003179,GO:0003206,GO:0003231,GO:0005515,GO:0006357,GO:0007417,GO:0009967,GO:0010033,GO:0010628,GO:0012505,GO:0014706,GO:0016020,GO:0016043,GO:0030182,G	A0A6A5BEB3	Lysosome/Vacuole	0.705	NO_SP	OTHER	+	Miscellaneous	EGF-like domain	Rh5-interacting protein
21.8073	21.6474	21.4534	21.1169	1	1	1	3.7	3.7	3.7	88.66	0	9.6614	12100000	4	g88.t1	g88.t1 | organism=Naegleria_fowleri_ATCC_ 30894 | gene_product=Protein SUPPRESSOR OF QUENCHING 1, chloroplastic [GO:0009534,GO:0009987,GO:0042651 ]	A0A6A5CIC6	Lysosome/Vacuole	0.654	NO_SP	OTHER	+	Miscellaneous	EGF-like domain/GPCR proteolysis site, GPS, motif	Low-density lipoprotein receptor-related protein 2
21.0096	22.6364	NaN	20.507	8	8	8	39.4	39.4	39.4	24.508	0	9.2481	109180000	19	g2402.t1	g2402.t1 | organism=Naegleria_fowleri_ATCC_ 30894 [GO:0005509,GO:0005576,GO:0007160 ]	A0A6A5BVB3	Extracellular	0.78	SP	SP	+	Miscellaneous	Ependymin
27.2847	27.9106	26.0286	25.9463	8	8	8	49.1	49.1	49.1	23.562	0	23.622	1484000000	112	g2148.t1	g2148.t1 | organism=Naegleria_fowleri_ATCC_ 30894 [GO:0005509,GO:0005576,GO:0007160 ]	A0A6A5BZJ4	Extracellular	0.795	SP	SP	+	Miscellaneous	Ependymin
20.2194	22.232	21.6339	21.0906	8	8	4	8.1	8.1	3.8	203.33	0	14.855	14250000	18	g12117.t1	g12117.t1 | organism=Naegleria_fowleri_ATCC_ 30894 | gene_product=von Willebrand factor D and EGF domain-containing protein [GO:0009987,GO:0031012,GO:0048731,GO:0050896 ]	A0A6A5C6N8	Lysosome/Vacuole	0.676	NO_SP	SP	+	Miscellaneous	GPCR proteolysis site, GPS, motif/Regulator of G protein signaling domain	Cadherin EGF LAG seven-pass G-type receptor/Low-density lipoprotein receptor-related protein 2
21.4072	23.8776	23.3108	22.8167	7	7	7	12.4	12.4	12.4	98.368	0	17.803	44309000	18	g11686.t1	g11686.t1 | organism=Naegleria_fowleri_ATCC_ 30894 | gene_product=Trophinin [GO:0005515,GO:0016021 ]	A0A6A5C8W6	Lysosome/Vacuole	0.321	SP	SP	+	Miscellaneous	Kelch motif	Kelch-like
24.3223	26.1194	24.1714	24.8002	10	10	10	18	18	18	121.46	0	46.234	177010000	43	g6112.t1	g6112.t1 | organism=Naegleria_fowleri_ATCC_ 30894	A0A6A5BKG2	Extracellular	0.567	SP	SP	+	Miscellaneous	N/A	Mucin 2/Unknown
20.392	22.9126	22.1985	20.7099	6	6	6	14.6	14.6	14.6	78.835	0	8.3336	15800000	12	g1097.t1	g1097.t1 | organism=Naegleria_fowleri_ATCC_ 30894 | gene_product=Teneurin-2 [GO:0005515,GO:0010975,GO:0031012,GO:0044424,GO:0044425,GO:0045202,GO:0048522,GO:0048523,GO:0050804,GO:0051240,GO:0098609,GO:0120025 ]	A0A6A5C041	Lysosome/Vacuole	0.65	NO_SP	OTHER	+	Miscellaneous	N/A	Low-density lipoprotein receptor-related protein 2
26.9949	27.8887	27.2849	27.4509	24	24	24	34.1	34.1	34.1	127.46	0	196.19	1103400000	226	g12608.t1	g12608.t1 | organism=Naegleria_fowleri_ATCC_ 30894 | gene_product=Collagen alpha-6(VI) chain [GO:0031012 ];g12619.t1 | organism=Naegleria_fowleri_ATCC_ 30894 | gene_product=Collagen alpha-6(VI) chain [GO:0031012 ];g277.t1 | organism=Naegleria_fowleri_A	A0A6A5C6B6	Cell membrane|Lysosome/Vacuole	0.724	NO_SP	OTHER	+	Miscellaneous	von Willebrand factor type A domain	Uncharacterized conserved protein, contains laminin, cadherin and EGF domains
27.4743	28.4222	27.5741	27.8528	60	40	40	39.5	31.6	31.6	245	0	174.65	992790000	256	g6209.t1	g6209.t1 | organism=Naegleria_fowleri_ATCC_ 30894	A0A6A5BMB6	Extracellular	0.69	NO_SP	OTHER	+	Miscellaneous	von Willebrand factor type A domain	Cadherin EGF LAG seven-pass G-type receptor
26.9634	27.7979	27.2604	27.6608	49	46	43	32.6	31.1	29.4	267.77	0	323.31	831440000	254	g5325.t1	g5325.t1 | organism=Naegleria_fowleri_ATCC_ 30894 | gene_product=Trophinin	A0A6A5BLV3	Cytoplasm|Lysosome/Vacuole	0.601	NO_SP	OTHER	+	Miscellaneous	von Willebrand factor type A domain/Bacterial cadherin-like domain	Cadherin EGF LAG seven-pass G-type receptor
24.5612	25.6709	20.8832	20.9603	12	12	12	55.1	55.1	55.1	36.477	0	31.646	366580000	61	g3343.t1	g3343.t1 | organism=Naegleria_fowleri_ATCC_ 30894 | gene_product=SNF1-related protein kinase regulatory subunit gamma-like PV42b [GO:0032501,GO:0048856 ]	A0A6A5BSM9	Cytoplasm|Nucleus|Lysosome/Vacuole	0.604	NO_SP	OTHER	+	Miscellaneous	CBS domain	Serine/threonine-protein kinase, Transferase, CBS
22.5746	23.6985	NaN	21.1869	7	7	7	35.3	35.3	35.3	51.004	0	11.493	23797000	13	g13358.t1	g13358.t1 | organism=Naegleria_fowleri_ATCC_ 30894 | gene_product=Sphingomyelin phosphodiesterase A [GO:0004767,GO:0006685,GO:0046872 ]	A0A6A5C0N2	Extracellular	0.6	NO_SP	OTHER	+	Other hydrolase	Acid sphingomyelin phosphodiesterase C-terminal region/Calcineurin-like phosphoesterase	Sphingomyelin phosphodiesterase 1
23.1975	25.6183	23.957	23.8491	6	6	6	34.4	34.4	34.4	36.258	0	31.287	97831000	40	g6893.t1	g6893.t1 | organism=Naegleria_fowleri_ATCC_ 30894 | gene_product=Poly(3-hydroxyalkanoate) depolymerase C	A0A6A5B727	Extracellular	0.891	SP	SP	+	Other hydrolase	Alpha/Beta hydrolase	PHB depolymerase/Polyhydroxybutyrate depolymerase
19.4935	21.7485	NaN	19.6155	3	3	3	8.2	8.2	8.2	62.348	0	3.1722	5064800	7	g11907.t1	g11907.t1 | organism=Naegleria_fowleri_ATCC_ 30894 | gene_product=Dihydropyrimidinase [GO:0005737,GO:0012505,GO:0016810 ]	A0A6A5C2V8	Extracellular	0.723	SP	SP	+	Other hydrolase	Amidohydrolase family	Dihydropyrimidinase/DIHYDROPYRIMIDINASE-RELATED PROTEIN
NaN	22.1892	19.0482	18.8736	5	5	5	18.1	18.1	18.1	52.653	0	3.7782	7027200	5	g9103.t1	g9103.t1 | organism=Naegleria_fowleri_ATCC_ 30894 | gene_product=Beta-ureidopropionase [GO:0006807,GO:0016021 ];g1476.t2 | organism=Naegleria_fowleri_ATCC_ 30894 | gene_product=Beta-ureidopropionase [GO:0006807,GO:0016021 ];g1476.t1 | organism=Naegleri	A0A6A5BFP4	Endoplasmic reticulum|Golgi apparatus	0.613	NO_SP	SP	+	Other hydrolase	Carbon-nitrogen hydrolase	Beta-ureidopropionase 1
21.4652	24.5854	20.7778	23.238	11	11	11	45.2	45.2	45.2	37.638	0	19.736	62482000	41	g10977.t1	g10977.t1 | organism=Naegleria_fowleri_ATCC_ 30894 | gene_product=Deoxyribonuclease gamma [GO:0004536,GO:0006308 ]	A0A6A5CCL0	Endoplasmic reticulum	0.703	SP	SP	+	Other hydrolase	Endonuclease/Exonuclease/phosphatase family	Deoxyribonuclease-1
23.6353	25.578	19.8333	21.5056	13	13	13	24.8	24.8	24.8	98.849	0	27.051	76104000	35	g2390.t1	g2390.t1 | organism=Naegleria_fowleri_ATCC_ 30894 | gene_product=Lysosomal alpha-glucosidase [GO:0004553,GO:0005975,GO:0030246 ]	A0A6A5BYB7	Extracellular|Endoplasmic reticulum|Lysosome/Vacuole	0.691	SP	SP	+	Other hydrolase	Glycosyl hydrolase family	Alpha-glucosidase
22.8365	24.2651	19.8765	19.5861	6	6	6	23.4	23.4	23.4	58.02	0	13.256	44114000	25	g5828.t1	g5828.t1 | organism=Naegleria_fowleri_ATCC_ 30894 | gene_product=Beta-xylosidase [GO:0004553,GO:0005975 ]	A0A6A5BNB9	Extracellular|Lysosome/Vacuole	0.806	SP	SP	+	Other hydrolase	Glycosyl hydrolase family	Beta-xylosidase
20.3858	23.451	19.7618	19.6969	7	7	7	20.8	20.8	20.8	59.663	0	7.6867	21479000	11	g2524.t1	g2524.t1 | organism=Naegleria_fowleri_ATCC_ 30894 | gene_product=Beta-glucosidase 6 [GO:0004553,GO:0005975 ]	A0A6A5BWM0	Extracellular|Lysosome/Vacuole	0.639	NO_SP	OTHER	+	Other hydrolase	Glycosyl hydrolase family 1	Beta-glucosidase
22.0059	23.1338	20.0065	21.1438	2	2	2	20.4	20.4	20.4	26.772	0	5.9289	23449000	13	g3945.t1	g3945.t1 | organism=Naegleria_fowleri_ATCC_ 30894 | gene_product=Probable GH family 25 lysozyme 2 [GO:0003796,GO:0009253,GO:0016998 ]	A0A6A5BRH2	Extracellular	0.621	NO_SP	OTHER	+	Other hydrolase	Glycosyl hydrolases family 25	Glycoside hydrolase family 25 protein
23.1351	24.551	21.5732	22.6727	8	8	8	18.2	18.2	18.2	82.208	0	14.483	51869000	32	g5140.t1	g5140.t1 | organism=Naegleria_fowleri_ATCC_ 30894 | gene_product=Neutral ceramidase A [GO:0017040,GO:0046514 ]	A0A6A5BD42	Extracellular	0.726	SP	SP	+	Other hydrolase	Neutral/alkaline non-lysosomal ceramidase	Neutral ceramidase
20.7603	22.743	21.6983	21.8201	7	7	7	18	18	18	69.771	0	8.135	15901000	17	g7526.t1	g7526.t1 | organism=Naegleria_fowleri_ATCC_ 30894 [GO:0016020 ]	A0A6A5CGC6	Lysosome/Vacuole	0.775	NO_SP	SP	+	Other hydrolase	TAP-like protein	Alpha/beta fold hydrolase
20.5326	21.1638	19.3659	19.248	1	1	1	2.1	2.1	2.1	71.879	0.009348	1.6719	5164500	4	g11121.t1	g11121.t1 | organism=Naegleria_fowleri_ATCC_ 30894	A0A6A5BYD7	Endoplasmic reticulum	0.728	NO_SP	OTHER	+	Other hydrolase	N/A	Endo-beta-1,2-glucanase
22.0789	24.1394	23.1869	22.7519	14	14	14	37.5	37.5	37.5	71.248	0	34.639	144220000	65	g7582.t1	g7582.t1 | organism=Naegleria_fowleri_ATCC_ 30894 | gene_product=Vanadium chloroperoxidase	A0A6A5C2Q6	Extracellular	0.817	SP	SP	+	Oxygen metabolism	PAP2 superfamily	VANADIUM-DEPENDENT HALOPEROXIDASE/Vanadium-dependent haloperoxidase
22.8237	23.925	22.1406	20.6737	4	4	4	9.1	9.1	9.1	79.934	0	8.9471	44157000	15	g9078.t1	g9078.t1 | organism=Naegleria_fowleri_ATCC_ 30894 | gene_product=Phospholipase B-like protein G [GO:0004620,GO:0006629 ]	A0A6A5BIG6	Endoplasmic reticulum|Lysosome/Vacuole	0.65	SP	SP	+	Phospholipase	Phospholipase B
23.1191	25.1216	22.0853	20.6654	10	10	10	32.5	32.5	32.5	62.561	0	59.043	231610000	56	g10317.t1	g10317.t1 | organism=Naegleria_fowleri_ATCC_ 30894 | gene_product=Phospholipase B-like 1 [GO:0004620,GO:0016042 ]	A0A6A5C8I8	Extracellular	0.749	SP	SP	+	Phospholipase	Phospholipase B
23.1553	24.5034	20.5255	21.556	9	9	9	25.6	25.6	25.6	64.282	0	17.301	77393000	28	g2766.t1	g2766.t1 | organism=Naegleria_fowleri_ATCC_ 30894 | gene_product=Phospholipase B-like protein B [GO:0004620,GO:0016042 ]	A0A6A5BV03	Extracellular|Lysosome/Vacuole	0.747	NO_SP	SP	+	Phospholipase	Phospholipase B
21.9021	23.6477	21.6209	20.6498	7	7	7	26.9	26.9	26.9	51.4	0	15.135	21931000	25	g3579.t1	g3579.t1 | organism=Naegleria_fowleri_ATCC_ 30894 [GO:0003824 ]	A0A6A5BKQ7	Extracellular|Lysosome/Vacuole	0.795	SP	SP	+	Phospholipase	PLD-like domain	Phosphatidylserine synthase/Phospholipase D
23.9934	25.0095	22.4719	23.2666	5	5	5	24.3	24.3	24.3	45.695	0	22.379	89072000	36	g3687.t1	g3687.t1 | organism=Naegleria_fowleri_ATCC_ 30894 | gene_product=Cathepsin D [GO:0004190,GO:0005576,GO:0005764,GO:0005769,GO:0006508,GO:0012501,GO:0032009 ]	A0A6A5BS73	Extracellular	0.718	SP	SP	+	Protease	Eukaryotic aspartyl protease
27.7827	29.1662	27.1693	27.1334	12	12	12	51.3	51.3	51.3	42.776	0	323.31	2458200000	190	g7356.t1	g7356.t1 | organism=Naegleria_fowleri_ATCC_ 30894 | gene_product=Cathepsin D [GO:0004190,GO:0005576,GO:0005764,GO:0005769,GO:0006508,GO:0012501,GO:0030163,GO:0032009 ]	A0A6A5CFU9	Extracellular	0.771	SP	SP	+	Protease	Eukaryotic aspartyl protease
22.3838	24.8514	22.427	22.9329	8	8	8	30.1	30.1	30.1	55.165	0	15.945	107600000	35	g1697.t1	g1697.t1 | organism=Naegleria_fowleri_ATCC_ 30894 | gene_product=Dipeptidyl peptidase 1 (Fragment) [GO:0006508,GO:0008234 ]	A0A6A5BYE0	Extracellular	0.737	SP	SP	+	Protease	Papain family cysteine protease
27.8021	27.8666	26.7679	26.4972	9	9	9	25.4	25.4	25.4	59.326	0	146.79	1336800000	162	g10404.t1	g10404.t1 | organism=Naegleria_fowleri_ATCC_ 30894 | gene_product=Dipeptidyl peptidase 1 [GO:0006508,GO:0008234 ]	A0A6A5CDG3	Extracellular	0.662	SP	SP	+	Protease	Papain family cysteine protease
22.8676	22.926	20.4375	21.0701	5	4	4	24.7	19.1	19.1	39.711	0	7.5821	20852000	17	g11344.t1	g11344.t1 | organism=Naegleria_fowleri_ATCC_ 30894 | gene_product=Cathepsin B-like protease 3 [GO:0004197,GO:0006508,GO:0050790 ]	A0A6A5C7D7	Extracellular|Lysosome/Vacuole	0.659	SP	SP	+	Protease	Papain family cysteine protease
23.3689	24.642	22.2549	23.0676	7	6	6	31.8	25.5	25.5	35.038	0	28.35	204470000	56	g7875.t1	g7875.t1 | organism=Naegleria_fowleri_ATCC_ 30894 | gene_product=Cathepsin B-like CP3 [GO:0006508,GO:0008234 ]	A0A6A5CEE5	Extracellular|Lysosome/Vacuole	0.83	SP	SP	+	Protease	Papain family cysteine protease
25.8905	26.5819	24.6501	24.5273	7	7	7	30.7	30.7	30.7	39.052	0	57.277	358060000	59	g11938.t1	g11938.t1 | organism=Naegleria_fowleri_ATCC_ 30894 | gene_product=Cysteine proteinase 1 [GO:0006508,GO:0008234 ]	A0A6A5BXT3	Extracellular|Lysosome/Vacuole	0.597	SP	SP	+	Protease	Papain family cysteine protease
25.9202	26.7897	24.721	24.2521	9	9	9	52.1	52.1	52.1	32.532	0	193.08	403390000	76	g2916.t1	g2916.t1 | organism=Naegleria_fowleri_ATCC_ 30894 | gene_product=Cathepsin Z [GO:0006508,GO:0008234 ];g9427.t1 | organism=Naegleria_fowleri_ATCC_ 30894 | gene_product=Cathepsin Z [GO:0006508,GO:0008234 ];g9444.t1 | organism=Naegleria_fowleri_ATCC_ 3089	A0A6A5BEV3	Extracellular|Lysosome/Vacuole	0.725	SP	SP	+	Protease	Papain family cysteine protease
27.7858	28.7011	27.1135	27.5654	10	10	9	41.5	41.5	35.1	34.166	0	281.02	2453300000	206	g5002.t1	g5002.t1 | organism=Naegleria_fowleri_ATCC_ 30894 | gene_product=Cathepsin B-like CP3 [GO:0006508,GO:0008234 ];g5701.t1 | organism=Naegleria_fowleri_ATCC_ 30894 | gene_product=Cathepsin B-like CP3 [GO:0006508,GO:0008234 ]	A0A6A5BQG0	Extracellular|Lysosome/Vacuole	0.802	SP	SP	+	Protease	Papain family cysteine protease
29.2885	29.721	27.9802	28.6531	5	5	5	24	24	24	33.925	0	323.31	3727000000	175	g5005.t1	g5005.t1 | organism=Naegleria_fowleri_ATCC_ 30894 | gene_product=Cathepsin B [GO:0006508,GO:0008234 ];g5698.t1 | organism=Naegleria_fowleri_ATCC_ 30894 | gene_product=Cathepsin B [GO:0006508,GO:0008234 ]	A0A1L1XWG9	Extracellular|Lysosome/Vacuole	0.869	SP	SP	+	Protease	Papain family cysteine protease
24.3527	24.5177	22.9551	23.7921	5	5	5	21.7	21.7	21.7	38.956	0	8.2919	117120000	28	g6885.t1	g6885.t1 | organism=Naegleria_fowleri_ATCC_ 30894 | gene_product=Cathepsin B-like CP3 [GO:0004197,GO:0006508,GO:0050790 ]	A0A6A5BKX6	Lysosome/Vacuole	0.809	SP	SP	+	Protease	Papain family cysteine protease
23.2947	24.7913	22.7988	23.0987	5	5	5	25	25	25	38.724	0	12.719	157400000	30	g10780.t1	g10780.t1 | organism=Naegleria_fowleri_ATCC_ 30894 | gene_product=Cathepsin B [GO:0004197,GO:0006508,GO:0050790 ]	A0A6A5C6R6	Lysosome/Vacuole	0.834	SP	SP	+	Protease	Papain family cysteine protease
24.4705	26.6064	24.9161	24.4022	18	18	18	38.8	38.8	38.8	81	0	126.22	463040000	99	g5254.t1	g5254.t1 | organism=Naegleria_fowleri_ATCC_ 30894 | gene_product=Probable dipeptidyl-peptidase 5 [GO:0006508,GO:0008236 ]	A0A6A5BG15	Extracellular	0.774	SP	SP	+	Protease	Prolyl oligopeptidase family	Dipeptidyl-peptidase V
22.7683	24.1036	20.1057	19.9095	7	7	7	25.6	25.6	25.6	54.135	0	15.359	31170000	12	g1043.t1	g1043.t1 | organism=Naegleria_fowleri_ATCC_ 30894 | gene_product=Serine carboxypeptidase-like 50 [GO:0004185,GO:0006508 ]	A0A6A5C205	Extracellular	0.837	SP	SP	+	Protease	Serine carboxypeptidase
27.1138	28.2606	26.622	26.3218	10	10	10	25.7	25.7	25.7	55.958	0	103.45	1160000000	130	g254.t1	g254.t1 | organism=Naegleria_fowleri_ATCC_ 30894 | gene_product=Virulence-related protein Nf314 [GO:0004185,GO:0006508 ]	A0A6A5CIS9	Extracellular|Lysosome/Vacuole	0.805	SP	SP	+	Protease	Serine carboxypeptidase
23.8137	24.064	21.8612	23.2795	6	6	6	16.6	16.6	16.6	56.239	0	22.123	119770000	35	g7770.t1	g7770.t1 | organism=Naegleria_fowleri_ATCC_ 30894 | gene_product=Putative serine protease K12H4.7 [GO:0006508,GO:0008236 ]	A0A6A5CEZ9	Extracellular	0.719	NO_SP	SP	+	Protease	Serine carboxypeptidase S28	Serine protease
24.5821	24.2275	24.4252	24.4126	9	9	9	16.8	16.8	16.8	107.34	0	19.681	96293000	31	g177.t1	g177.t1 | organism=Naegleria_fowleri_ATCC_ 30894 [GO:0004252,GO:0006508 ]	A0A6A5CIU9	Extracellular	0.695	SP	SP	+	Protease	Subtilase family
22.76	24.1258	21.4613	22.7818	6	6	6	32	32	32	42.695	0	14.815	35508000	20	g9595.t1	g9595.t1 | organism=Naegleria_fowleri_ATCC_ 30894 | gene_product=Anionic trypsin-2 [GO:0004252,GO:0006508 ];g9575.t1 | organism=Naegleria_fowleri_ATCC_ 30894 | gene_product=Acrosin [GO:0004252,GO:0006508 ];g8599.t1 | organism=Naegleria_fowleri_ATCC_ 30	A0A6A5BFQ7	Extracellular	0.665	SP	SP	+	Protease	Trypsin	BETA-ACROSIN/Peptidase S1 domain-containing protein
21.9091	25.7628	24.5231	25.1504	6	6	6	24.2	24.2	24.2	43.955	0	40.55	168430000	34	g7856.t1	g7856.t1 | organism=Naegleria_fowleri_ATCC_ 30894	A0A6A5C9S6	Cell membrane	0.559	SP	SP	+	Unknown	N/A	Kelch-like
23.9561	25.7325	23.665	24.7046	15	15	15	19.3	19.3	19.3	138.33	0	27.135	140760000	58	g9939.t1	g9939.t1 | organism=Naegleria_fowleri_ATCC_ 30894 [GO:0016020 ]	A0A6A5BAB4	Cell membrane|Lysosome/Vacuole	0.68	SP	SP	+	Unknown	N/A	Unknown
20.007	22.6131	22.6883	22.216	3	3	3	24.2	24.2	24.2	20.709	0	3.8447	19099000	12	g3826.t1	g3826.t1 | organism=Naegleria_fowleri_ATCC_ 30894	A0A6A5BH07	Extracellular	0.859	SP	SP	+	Unknown	N/A	Unknown
23.391	24.5893	23.6708	23.7756	5	5	5	29.1	29.1	29.1	29.669	0	20.057	103430000	36	g7581.t1	g7581.t1 | organism=Naegleria_fowleri_ATCC_ 30894	A0A6A5C7D4	Extracellular	0.898	SP	SP	+	Unknown	N/A	Unknown
26.4289	26.4155	25.0698	24.3725	12	12	12	48.2	48.2	48.2	42.468	0	42.56	356320000	95	g12986.t1	g12986.t1 | organism=Naegleria_fowleri_ATCC_ 30894	A0A6A5C5U6	Extracellular	0.904	SP	SP	+	Unknown	N/A	Unknown
20.3772	23.2633	21.7593	20.9992	2	2	2	22.7	22.7	22.7	19.687	0	4.3081	17075000	9	g12812.t1	g12812.t1 | organism=Naegleria_fowleri_ATCC_ 30894	A0A6A5C3E0	Extracellular|Lysosome/Vacuole	0.957	SP	SP	+	Unknown	N/A	Unknown
24.406	24.8534	24.1049	23.9519	6	6	6	36.9	36.9	36.9	27.116	0	10.657	99487000	22	g13214.t1	g13214.t1 | organism=Naegleria_fowleri_ATCC_ 30894	A0A6A5C198	Extracellular|Lysosome/Vacuole	0.47	SP	SP	+	Unknown	N/A	Unknown
NaN	22.0515	19.7048	19.9552	4	4	4	13.9	13.9	13.9	50.58	0	3.8755	6217700	6	g8424.t1	g8424.t1 | organism=Naegleria_fowleri_ATCC_ 30894	A0A6A5B603	Golgi apparatus	0.707	NO_SP	OTHER	+	Unknown	N/A	Unknown
17.9531	21.8813	20.8294	21.0481	4	4	4	11.8	11.8	11.8	71.773	0	8.3626	8636000	8	g4338.t1	g4338.t1 | organism=Naegleria_fowleri_ATCC_ 30894 [GO:0016020 ]	A0A6A5BU56	Lysosome/Vacuole	0.737	SP	SP	+	Unknown	N/A	Unknown
NaN	20.0128	20.9039	18.9882	3	3	3	1.9	1.9	1.9	246.89	0	3.1968	3539900	4	g13523.t1	g13523.t1 | organism=Naegleria_fowleri_ATCC_ 30894 | gene_product=Tenascin-X [GO:0004672,GO:0005515,GO:0005524,GO:0006468 ]	A0A6A5C4P6	Lysosome/Vacuole	0.325	SP	SP	+	Unknown	NHL repeat/Protein kinase domain
21.0055	22.2008	20.1074	20.8545	2	2	2	7.7	7.7	7.7	42.846	0.00078658	2.5812	9951100	8	g10449.t1	g10449.t1 | organism=Naegleria_fowleri_ATCC_ 30894	A0A6A5CA25	Cell membrane|Lysosome/Vacuole	0.702	SP	SP	+	Unknown	N/A	Unknown
18.3811	19.262	17.894	17.6145	1	1	1	3.1	3.1	3.1	59.903	0.0030181	2.2149	1414400	5	g11199.t1	g11199.t1 | organism=Naegleria_fowleri_ATCC_ 30894	A0A6A5CAG8	Endoplasmic reticulum	0.782	SP	OTHER	+	Unknown	N/A	Unknown
NaN	18.7582	19.3171	19.8788	4	4	4	4.6	4.6	4.6	196.61	0	4.4959	2060700	4	g4236.t1	g4236.t1 | organism=Naegleria_fowleri_ATCC_ 30894 | gene_product=E3 ISG15--protein ligase HERC5 [GO:0004672,GO:0005524,GO:0006468 ]	A0A6A5BRM6	Cell membrane|Lysosome/Vacuole	0.289	NO_SP	OTHER	-
20.5089	19.1853	NaN	18.9766	2	2	2	6.7	6.7	6.7	56.059	0.0020555	2.3865	2604100	4	g5290.t1	g5290.t1 | organism=Naegleria_fowleri_ATCC_ 30894 | gene_product=Serine hydroxymethyltransferase 2, mitochondrial [GO:0003677,GO:0003887,GO:0004372,GO:0006261,GO:0008168,GO:0019264,GO:0030170,GO:0032259,GO:0035999,GO:0071897 ]	A0A6A5BDK2	Mitochondrion	0.612	NO_SP	mTP	-
19.8034	19.5257	NaN	18.4817	2	2	2	16.2	16.2	16.2	23.336	0.0032338	2.113	2035800	3	g3008.t1	g3008.t1 | organism=Naegleria_fowleri_ATCC_ 30894 | gene_product=60S ribosomal protein L13a [GO:0003735,GO:0006412,GO:0015934 ]	A0A6A5BRD5	Cytoplasm	0.675	NO_SP	OTHER	-
19.2891	19.7746	18.742	20.1726	3	3	3	6.7	6.7	6.7	64.853	0.00081811	2.9619	3157700	6	g3731.t1	g3731.t1 | organism=Naegleria_fowleri_ATCC_ 30894 | gene_product=Aspartate--tRNA ligase, cytoplasmic [GO:0003676,GO:0004815,GO:0005524,GO:0005737,GO:0006422 ]	A0A6A5BSS5	Cytoplasm	0.329	NO_SP	OTHER	-
20.4591	20.3482	19.3573	NaN	2	2	2	18	18	18	19.328	0	3.9136	3448000	6	g9637.t1	g9637.t1 | organism=Naegleria_fowleri_ATCC_ 30894 | gene_product=Peptidyl-prolyl cis-trans isomerase NIMA-interacting 1 [GO:0000413,GO:0003755,GO:0005515 ]	A0A6A5BAP4	Cytoplasm|Nucleus	0.825	NO_SP	OTHER	-
20.6172	20.6601	NaN	19.8377	2	2	2	6.9	6.9	6.9	51.346	0	4.3424	7481500	4	g1926.t1	g1926.t1 | organism=Naegleria_fowleri_ATCC_ 30894 | gene_product=Serine hydroxymethyltransferase 4 [GO:0004372,GO:0006565,GO:0008168,GO:0008270,GO:0019264,GO:0030170,GO:0032259,GO:0035999,GO:0046655,GO:0050897,GO:0070905,GO:1904482 ]	A0A6A5BUE9	Cytoplasm	0.475	NO_SP	OTHER	-
19.73	20.7165	19.6544	NaN	2	2	2	6.4	6.4	6.4	71.975	0	3.8366	6889800	7	g12359.t1	g12359.t1 | organism=Naegleria_fowleri_ATCC_ 30894 | gene_product=Hydroxylamine reductase [GO:0005737,GO:0016661,GO:0051536,GO:0055114 ]	A0A6A5C4J4	Mitochondrion	0.606	NO_SP	OTHER	-
20.5799	20.8953	18.8783	19.3487	3	3	3	34.5	34.5	34.5	15.98	0	4.9034	6633600	9	g9491.t1	g9491.t1 | organism=Naegleria_fowleri_ATCC_ 30894 | gene_product=40S ribosomal protein S12 [GO:0003735,GO:0005840,GO:0006412 ];g9479.t1 | organism=Naegleria_fowleri_ATCC_ 30894 | gene_product=40S ribosomal protein S12 [GO:0003735,GO:0005840,GO:0006412	A0A6A5BDV9	Cytoplasm	0.721	NO_SP	OTHER	-
20.5418	21.1217	18.8022	18.6464	2	1	1	2.1	1.6	1.6	153.57	0.0023065	2.3582	4675600	6	g8722.t1	g8722.t1 | organism=Naegleria_fowleri_ATCC_ 30894 | gene_product=60S ribosomal protein L8 [GO:0002181,GO:0003735,GO:0005515,GO:0019843,GO:0022625 ]	A0A6A5BGF1	Nucleus	0.138	NO_SP	OTHER	-
NaN	21.2553	19.7641	18.3817	2	2	2	8.2	8.2	8.2	36.049	0.0082237	1.6997	3735100	5	g9744.t1	g9744.t1 | organism=Naegleria_fowleri_ATCC_ 30894 | gene_product=Ribose-phosphate pyrophosphokinase [GO:0000166,GO:0000287,GO:0002189,GO:0004749,GO:0005737,GO:0006015,GO:0006164,GO:0009116 ]	A0A6A5BDQ4	Cytoplasm	0.369	NO_SP	OTHER	-
NaN	21.3606	20.3585	20.0007	5	5	5	10.4	10.4	10.4	107.06	0	3.9114	5086300	7	g9871.t1	g9871.t1 | organism=Naegleria_fowleri_ATCC_ 30894 | gene_product=Tenascin-X [GO:0030198,GO:0031012,GO:0048522,GO:0048523,GO:0050767,GO:0050804 ]	A0A6A5BCB5	Cytoplasm	0.77	NO_SP	OTHER	-
20.8482	21.4307	20.8166	NaN	2	2	2	21.5	21.5	21.5	15.026	0.0027919	2.2723	6561300	4	g13337.t1	g13337.t1 | organism=Naegleria_fowleri_ATCC_ 30894 | gene_product=Probable 60S ribosomal protein L28e [GO:0003735,GO:0005840,GO:0006412 ];g12949.t1 | organism=Naegleria_fowleri_ATCC_ 30894 | gene_product=Probable 60S ribosomal protein L28e [GO:0003735,	A0A6A5C1Y7	Mitochondrion	0.182	NO_SP	OTHER	-
21.6154	21.4528	NaN	19.9464	1	1	1	9.1	9.1	9.1	26.141	0.00078534	2.57	7093400	9	g544.t1	g544.t1 | organism=Naegleria_fowleri_ATCC_ 30894 | gene_product=40S ribosomal protein S3a [GO:0003735,GO:0005829,GO:0005840,GO:0006412 ]	A0A6A5CH81	Cytoplasm	0.645	NO_SP	OTHER	-
20.4616	21.6691	20.8672	NaN	4	1	1	36.7	12.5	12.5	14.659	0	6.5378	6691300	7	g6801.t1	g6801.t1 | organism=Naegleria_fowleri_ATCC_ 30894 | gene_product=Ubiquitin-60S ribosomal protein L40 [GO:0003735,GO:0005634,GO:0005840,GO:0006412,GO:0009949,GO:0016567,GO:0019941,GO:0031386,GO:0031625 ];g11747.t1 | organism=Naegleria_fowleri_ATCC_ 30894	A0A6A5BIB7	Nucleus	0.78	NO_SP	OTHER	-
20.509	21.7569	18.9824	20.0164	3	3	2	20.1	20.1	16.2	25.558	0.00080257	2.7782	6614800	5	g7749.t1	g7749.t1 | organism=Naegleria_fowleri_ATCC_ 30894;g13414.t1 | organism=Naegleria_fowleri_ATCC_ 30894 | gene_product=Unknown protein NLV016 from 2D-PAGE (Fragment)	A0A6A5CB91	Cytoplasm|Nucleus	0.8	NO_SP	OTHER	-
NaN	21.797	19.5479	18.9556	5	4	4	20.3	18.1	18.1	45.329	0.00081103	2.8562	4918600	5	g6944.t2	g6944.t2 | organism=Naegleria_fowleri_ATCC_ 30894 | gene_product=Aspartate aminotransferase, cytoplasmic [GO:0004069,GO:0006520,GO:0009058,GO:0030170 ]	A0A6A5B5Y0	Cytoplasm	0.401	NO_SP	OTHER	-
20.0759	21.8056	NaN	18.412	5	5	5	24.3	24.3	24.3	37.812	0	5.7155	15272000	9	g6244.t1	g6244.t1 | organism=Naegleria_fowleri_ATCC_ 30894 | gene_product=Fructose-1,6-bisphosphatase, cytosolic [GO:0005975,GO:0016311,GO:0042132 ]	A0A6A5BL90	Cytoplasm	0.58	NO_SP	OTHER	-
21.8565	21.8581	NaN	18.542	4	4	4	23.5	23.5	23.5	32.575	0	5.3568	9079800	8	g143.t1	g143.t1 | organism=Naegleria_fowleri_ATCC_ 30894 | gene_product=Spermidine synthase [GO:0006596,GO:0016740 ]	A0A6A5CET6	Cytoplasm	0.45	NO_SP	OTHER	-
NaN	21.9198	20.5577	20.2391	3	3	3	20.4	20.4	20.4	23.789	0	4.4545	11412000	8	g11752.t1	g11752.t1 | organism=Naegleria_fowleri_ATCC_ 30894 [GO:0008289 ]	A0A6A5C479	Cytoplasm|Nucleus	0.313	NO_SP	OTHER	-
NaN	21.9389	18.9095	19.7061	4	4	4	24.4	24.4	24.4	25.037	0	4.7738	5368200	6	g11757.t1	g11757.t1 | organism=Naegleria_fowleri_ATCC_ 30894	A0A6A5C2H7	Cytoplasm	0.587	NO_SP	OTHER	-
NaN	21.959	19.3483	19.9009	5	5	5	20.7	20.7	20.7	39.932	0	3.9049	5723200	6	g13305.t1	g13305.t1 | organism=Naegleria_fowleri_ATCC_ 30894 | gene_product=Pyruvate dehydrogenase E1 component subunit beta, mitochondrial [GO:0004739,GO:0005967,GO:0006086,GO:0006096,GO:0042645,GO:0055114 ]	A0A6A5C231	Mitochondrion	0.788	NO_SP	mTP	-
19.6906	21.9894	20.9291	22.2251	5	5	5	11.1	11.1	11.1	65.09	0	6.6301	11909000	17	g1376.t1	g1376.t1 | organism=Naegleria_fowleri_ATCC_ 30894 | gene_product=DnaJ homolog subfamily C member 7 [GO:0005515 ]	A0A6A5C1E4	Cytoplasm|Nucleus	0.524	NO_SP	OTHER	-
19.877	22.0781	18.7677	NaN	4	4	4	9.9	9.9	9.9	75.459	0	3.2293	5836800	7	g8371.t1	g8371.t1 | organism=Naegleria_fowleri_ATCC_ 30894 | gene_product=Probable urocanate hydratase [GO:0016153 ]	A0A6A5BGJ7	Cytoplasm|Nucleus	0.589	NO_SP	OTHER	-
20.6832	22.0818	18.4677	18.6803	2	2	2	20.9	20.9	20.9	20.527	0	4.1735	11169000	7	g1355.t1	g1355.t1 | organism=Naegleria_fowleri_ATCC_ 30894 | gene_product=Adenine phosphoribosyltransferase [GO:0003999,GO:0005737,GO:0006168,GO:0009116,GO:1901137 ]	A0A6A5BR97	Cytoplasm	0.594	NO_SP	OTHER	-
22.2531	22.0819	20.5391	19.8932	10	6	6	19	14	14	86.732	0	10.756	27068000	15	g5144.t1	g5144.t1 | organism=Naegleria_fowleri_ATCC_ 30894 | gene_product=Aconitate hydratase, mitochondrial [GO:0003994,GO:0005739,GO:0006099,GO:0046872,GO:0051539 ]	A0A6A5BFS3	Mitochondrion	0.453	NO_SP	mTP	-
21.9277	22.1884	20.9907	NaN	2	2	2	8	8	8	47.433	0	4.0592	10852000	7	g8072.t1	g8072.t1 | organism=Naegleria_fowleri_ATCC_ 30894 | gene_product=Farnesyl diphosphate synthase 2 [GO:0004161,GO:0004337,GO:0033384,GO:0045337 ];g7232.t1 | organism=Naegleria_fowleri_ATCC_ 30894 | gene_product=Farnesyl pyrophosphate synthase [GO:0004161	A0A6A5BIV4	Mitochondrion	0.489	NO_SP	mTP	-
21.0423	22.2154	NaN	19.6578	3	3	3	7.7	7.7	7.7	58.357	0	3.186	9627000	7	g600.t1	g600.t1 | organism=Naegleria_fowleri_ATCC_ 30894 | gene_product=Probable alanine aminotransferase, mitochondrial [GO:0008483,GO:0009058,GO:0030170 ]	A0A6A5CBP8	Cytoplasm	0.523	NO_SP	OTHER	-
21.2808	22.2238	19.7958	18.713	5	5	5	45.6	45.6	45.6	15.793	0	8.824	8785900	10	g11884.t1	g11884.t1 | organism=Naegleria_fowleri_ATCC_ 30894 | gene_product=Deoxyuridine 5-triphosphate nucleotidohydrolase [GO:0004170,GO:0046080 ]	A0A1Z0YU86	Cytoplasm	0.742	NO_SP	OTHER	-
20.4732	22.2402	19.3198	18.7106	3	3	3	21.3	21.3	21.3	27.699	0	4.0781	7493100	10	g5852.t1	g5852.t1 | organism=Naegleria_fowleri_ATCC_ 30894 | gene_product=Proteasome subunit alpha type-1 [GO:0004298,GO:0005634,GO:0005737,GO:0006511,GO:0019773 ]	A0A6A5BQ66	Cytoplasm|Nucleus	0.357	NO_SP	OTHER	-
21.5984	22.253	NaN	19.7428	3	3	3	39.4	39.4	39.4	10.415	0	3.7147	21807000	8	g2161.t1	g2161.t1 | organism=Naegleria_fowleri_ATCC_ 30894 | gene_product=Cystatin-A2 [GO:0004869,GO:0005764 ]	A0A6A5BX69	Cytoplasm	0.393	NO_SP	OTHER	-
22.018	22.2906	18.8023	NaN	3	3	3	20.6	20.6	20.6	24.768	0	4.0483	12971000	10	g3270.t1	g3270.t1 | organism=Naegleria_fowleri_ATCC_ 30894 | gene_product=Glutathione S-transferase 4 [GO:0005515,GO:0016740 ]	A0A6A5BVI3	Cytoplasm	0.399	NO_SP	OTHER	-
22.0927	22.3264	20.7164	20.0213	5	5	5	26.3	26.3	26.3	38.274	0	8.7472	12519000	13	g7442.t1	g7442.t1 | organism=Naegleria_fowleri_ATCC_ 30894 | gene_product=Uncharacterized protein YisK [GO:0016787 ]	A0A6A5CG82	Cytoplasm|Nucleus	0.342	NO_SP	OTHER	-
20.5791	22.365	NaN	17.968	1	1	1	12.8	12.8	12.8	16.46	0.0075722	1.7369	7224500	6	g6198.t1	g6198.t1 | organism=Naegleria_fowleri_ATCC_ 30894 | gene_product=60S ribosomal protein L30 [GO:0003723,GO:0003735,GO:0005840,GO:0006412 ]	A0A6A5BKZ5	Cytoplasm|Nucleus	0.607	NO_SP	OTHER	-
20.9376	22.3786	NaN	20.7772	5	5	5	13.6	13.6	13.6	81.11	0	9.396	9258200	10	g7959.t1	g7959.t1 | organism=Naegleria_fowleri_ATCC_ 30894 | gene_product=Conditioned medium factor	A0A6A5CBW2	Extracellular	0.583	NO_SP	OTHER	-
20.8401	22.406	21.2251	21.1471	2	2	2	14.1	14.1	14.1	29.981	0	19.596	12208000	12	g8960.t1	g8960.t1 | organism=Naegleria_fowleri_ATCC_ 30894 | gene_product=ATP-dependent protease subunit HslV [GO:0004298,GO:0005839,GO:0009376,GO:0046872,GO:0051603 ]	A0A6A5BDP7	Mitochondrion|Plastid	0.796	NO_SP	OTHER	-
21.8517	22.4109	19.3887	NaN	2	2	2	21.8	21.8	21.8	16.667	0	4.4322	10047000	4	g8924.t1	g8924.t1 | organism=Naegleria_fowleri_ATCC_ 30894 | gene_product=1,2-dihydroxy-3-keto-5-methylthiopentene dioxygenase [GO:0004298,GO:0005839,GO:0009376,GO:0051603 ]	A0A6A5BF51	Cytoplasm	0.64	NO_SP	OTHER	-
20.9838	22.4252	NaN	18.8002	2	2	2	14.8	14.8	14.8	24.527	0	3.6988	8162300	5	g11517.t1	g11517.t1 | organism=Naegleria_fowleri_ATCC_ 30894 | gene_product=Glutathione S-transferase PM239X14 [GO:0005515,GO:0016740 ]	Q25556	Cytoplasm	0.386	NO_SP	OTHER	-
19.8786	22.5626	20.9041	21.2291	3	3	3	26.4	26.4	26.4	21.538	0	5.0239	11579000	11	g8359.t1	g8359.t1 | organism=Naegleria_fowleri_ATCC_ 30894 | gene_product=Protein DJ-1 homolog D [GO:0019172,GO:0071704 ]	A0A6A5BE95	Cytoplasm|Mitochondrion	0.442	NO_SP	OTHER	-
20.1657	22.5922	19.8966	20.4092	6	6	6	26	26	26	38.48	0	6.0285	10887000	12	g11506.t1	g11506.t1 | organism=Naegleria_fowleri_ATCC_ 30894 | gene_product=Enoyl-[acyl-carrier-protein] reductase, mitochondrial [GO:0016491,GO:0055114 ]	A0A6A5C499	Mitochondrion	0.412	NO_SP	OTHER	-
21.2999	22.6037	20.7197	22.2811	6	6	6	6.1	6.1	6.1	196.7	0	10.181	15779000	18	g4521.t1	g4521.t1 | organism=Naegleria_fowleri_ATCC_ 30894 | gene_product=Probable E3 ubiquitin-protein ligase HERC3 [GO:0005515 ]	A0A6A5BP96	Cell membrane|Lysosome/Vacuole	0.563	NO_SP	OTHER	-
20.0856	22.6587	22.9846	22.288	9	9	9	21.6	21.6	21.6	76.947	0	10.315	21155000	19	g7456.t1	g7456.t1 | organism=Naegleria_fowleri_ATCC_ 30894	A0A6A5CG58	Cytoplasm|Nucleus	0.506	NO_SP	OTHER	-
20.4591	22.6724	20.8334	19.7714	4	4	4	13.7	13.7	13.7	49.75	0	5.0419	18023000	13	g11026.t1	g11026.t1 | organism=Naegleria_fowleri_ATCC_ 30894 | gene_product=60S ribosomal protein L6 [GO:0003735,GO:0005840,GO:0006412 ]	A0A6A5CBU0	Nucleus	0.424	NO_SP	OTHER	-
22.5607	22.6831	21.0319	19.6051	3	3	3	25.1	25.1	25.1	20.088	0.00027824	3.1581	15862000	9	g1927.t1	g1927.t1 | organism=Naegleria_fowleri_ATCC_ 30894 | gene_product=Translationally-controlled tumor protein homolog	A0A6A5BP41	Cytoplasm	0.469	NO_SP	OTHER	-
21.7001	22.7135	NaN	18.7092	1	1	1	18.3	18.3	18.3	9.0732	0.0032226	2.0839	10713000	5	g263.t1	g263.t1 | organism=Naegleria_fowleri_ATCC_ 30894 | gene_product=40S ribosomal protein S21 [GO:0003735,GO:0005840,GO:0006412 ]	A0A6A5CF54	Cytoplasm|Nucleus	0.717	NO_SP	OTHER	-
21.2964	22.7401	20.3923	19.4367	6	6	6	19.5	19.5	19.5	55.358	0	9.2927	11667000	11	g5452.t1	g5452.t1 | organism=Naegleria_fowleri_ATCC_ 30894 | gene_product=Thioredoxin reductase 2, mitochondrial [GO:0004791,GO:0005623,GO:0009055,GO:0022900,GO:0045454,GO:0050660,GO:0098869 ]	A0A6A5BMT6	Cytoplasm	0.452	NO_SP	OTHER	-
20.69	22.7451	21.1617	NaN	3	3	3	14.4	14.4	14.4	44.728	0	7.832	11068000	9	g7050.t1	g7050.t1 | organism=Naegleria_fowleri_ATCC_ 30894 | gene_product=Cystathionine gamma-lyase [GO:0004123,GO:0005737,GO:0019343,GO:0019346,GO:0030170 ]	A0A6A5B478	Cytoplasm	0.583	NO_SP	OTHER	-
21.0351	22.7586	19.4799	NaN	2	2	2	15.8	15.8	15.8	28.645	0	8.2992	9976000	5	g5126.t1	g5126.t1 | organism=Naegleria_fowleri_ATCC_ 30894 | gene_product=Proteasome subunit beta type-4 (Fragment) [GO:0004298,GO:0005634,GO:0005737,GO:0005839,GO:0051603 ]	A0A6A5BSB3	Cytoplasm|Nucleus	0.387	NO_SP	OTHER	-
20.7613	22.7679	19.0804	18.3728	5	5	5	31	31	31	31.662	0	6.5155	9813000	14	g3418.t1	g3418.t1 | organism=Naegleria_fowleri_ATCC_ 30894 | gene_product=Purine nucleoside phosphorylase DeoD-type [GO:0003824,GO:0009116 ]	A0A6A5BQS1	Cytoplasm	0.42	NO_SP	OTHER	-
20.5875	22.7726	19.8994	20.7098	2	2	2	14.4	14.4	14.4	21.479	0.00081522	2.9229	26163000	9	g6961.t1	g6961.t1 | organism=Naegleria_fowleri_ATCC_ 30894 | gene_product=Nucleoside diphosphate kinase [GO:0004550,GO:0005524,GO:0006165,GO:0006183,GO:0006228,GO:0006241 ]	A0A6A5BJ42	Mitochondrion	0.434	NO_SP	SP	-
20.1828	22.7926	NaN	19.8678	3	3	3	9.9	9.9	9.9	58.598	0	3.704	9412200	5	g4123.t1	g4123.t1 | organism=Naegleria_fowleri_ATCC_ 30894 | gene_product=Acetyl-CoA hydrolase [GO:0006084,GO:0016787 ]	A0A6A5BRT9	Cytoplasm	0.476	NO_SP	OTHER	-
21.7349	22.8561	19.8166	NaN	1	1	1	8.1	8.1	8.1	25.637	0	5.8335	12006000	6	g9990.t1	g9990.t1 | organism=Naegleria_fowleri_ATCC_ 30894 | gene_product=Proteasome subunit alpha type-2-A [GO:0004298,GO:0005634,GO:0005737,GO:0006511,GO:0019773 ]	A0A6A5AZ25	Cytoplasm|Nucleus	0.505	NO_SP	OTHER	-
22.8668	22.9714	20.7827	18.654	6	6	6	42.4	42.4	42.4	26.081	0	8.0417	23857000	17	g11015.t1	g11015.t1 | organism=Naegleria_fowleri_ATCC_ 30894 | gene_product=Persulfide dioxygenase ETHE1, mitochondrial [GO:0005506,GO:0005654,GO:0005759,GO:0006749,GO:0009651,GO:0009793,GO:0009960,GO:0047951,GO:0050313,GO:0070221,GO:0070813 ]	A0A6A5C0N4	Cytoplasm	0.553	NO_SP	OTHER	-
21.493	22.989	19.1207	21.0434	10	10	10	22.2	22.2	22.2	85.087	0	13.394	14008000	17	g5860.t1	g5860.t1 | organism=Naegleria_fowleri_ATCC_ 30894 | gene_product=Prolyl endopeptidase [GO:0004252,GO:0005737,GO:0006508,GO:0070008 ]	A0A6A5BDH1	Cytoplasm	0.524	NO_SP	OTHER	-
21.1408	23.0522	20.6032	20.8347	4	4	4	22.4	22.4	22.4	31.844	0	6.3582	22308000	11	g6293.t1	g6293.t1 | organism=Naegleria_fowleri_ATCC_ 30894 | gene_product=D-beta-hydroxybutyrate dehydrogenase [GO:0003858,GO:0055114 ]	A0A6A5BPG6	Mitochondrion	0.653	NO_SP	mTP	-
23.3782	23.0906	20.9554	20.7002	6	6	6	36.6	36.6	36.6	28.689	0	12.093	69307000	21	g6190.t1	g6190.t1 | organism=Naegleria_fowleri_ATCC_ 30894 | gene_product=40S ribosomal protein Sa-1 [GO:0000028,GO:0000447,GO:0000461,GO:0003735,GO:0006407,GO:0006412,GO:0022627 ]	A0A6A5BIS7	Cytoplasm	0.122	NO_SP	OTHER	-
21.4361	23.1038	20.3281	20.2281	5	3	3	27.8	22.2	22.2	22.578	0	4.5874	14396000	6	g4083.t1	g4083.t1 | organism=Naegleria_fowleri_ATCC_ 30894 | gene_product=60S ribosomal protein L9 [GO:0003735,GO:0005840,GO:0006412,GO:0019843 ]	A0A6A5BRM7	Cytoplasm|Nucleus	0.755	NO_SP	OTHER	-
21.0845	23.1807	20.4366	20.1456	17	13	13	31.4	24.3	24.3	92.027	0	52.641	107820000	40	g751.t1	g751.t1 | organism=Naegleria_fowleri_ATCC_ 30894 | gene_product=Cell division cycle protein 48 homolog [GO:0003924,GO:0005524,GO:0005525,GO:0005634,GO:0005829,GO:0016887,GO:0030433,GO:0030970,GO:0031593,GO:0034098,GO:0051228,GO:0051301,GO:0071712,GO:0097	A0A6A5CCP5	Cytoplasm|Nucleus	0.16	NO_SP	OTHER	-
20.2941	23.1817	19.0423	NaN	4	4	4	22.3	22.3	22.3	33.265	0	7.0887	19370000	8	g9512.t1	g9512.t1 | organism=Naegleria_fowleri_ATCC_ 30894 | gene_product=S-methyl-5-thioadenosine phosphorylase [GO:0005634,GO:0005737,GO:0006166,GO:0017061,GO:0019509 ]	A0A6A5BDQ3	Cytoplasm	0.518	NO_SP	OTHER	-
21.5201	23.2245	19.5114	19.1553	5	4	4	27.5	23.9	23.9	28.371	0	7.919	14140000	9	g6226.t1	g6226.t1 | organism=Naegleria_fowleri_ATCC_ 30894 | gene_product=Proteasome subunit alpha type-6 [GO:0004298,GO:0005634,GO:0005737,GO:0006511,GO:0019773 ]	A0A6A5BIR7	Cytoplasm|Nucleus	0.309	NO_SP	OTHER	-
21.6602	23.2945	20.5791	19.6878	5	5	5	23	23	23	37.288	0	8.7275	16013000	9	g4021.t1	g4021.t1 | organism=Naegleria_fowleri_ATCC_ 30894 | gene_product=UDP-glucuronic acid decarboxylase 4 [GO:0000139,GO:0005768,GO:0005802,GO:0005829,GO:0005886,GO:0008460,GO:0019305,GO:0042732,GO:0048040,GO:0070403 ]	A0A6A5BP09	Cytoplasm|Nucleus	0.601	NO_SP	OTHER	-
22.8955	23.3229	21.9908	21.7511	2	1	1	4.8	2.5	2.5	71.96	0	3.8239	61909000	25	g3738.t1	g3738.t1 | organism=Naegleria_fowleri_ATCC_ 30894 | gene_product=Heat shock cognate 70 kDa protein 1 [GO:0005524 ]	A0A6A5BUS2	Cytoplasm|Nucleus	0.36	NO_SP	OTHER	-
22.3235	23.3355	21.3766	19.4954	5	5	5	26.9	26.9	26.9	30.076	0	6.9319	19296000	16	g11804.t1	g11804.t1 | organism=Naegleria_fowleri_ATCC_ 30894 | gene_product=Proteasome subunit alpha type-3 [GO:0000165,GO:0000209,GO:0002223,GO:0002479,GO:0004298,GO:0005654,GO:0005829,GO:0006521,GO:0010499,GO:0010972,GO:0016579,GO:0019773,GO:0031145,GO:0031146,G	A0A6A5BV33	Cytoplasm|Nucleus	0.307	NO_SP	OTHER	-
21.8418	23.4042	19.3384	21.0885	4	4	4	51.3	51.3	51.3	13.203	0	16.365	30266000	21	g3210.t1	g3210.t1 | organism=Naegleria_fowleri_ATCC_ 30894 | gene_product=Elongation factor 1-delta 2 [GO:0003746,GO:0006414 ]	A0A6A5BVD6	Cytoplasm|Nucleus	0.297	NO_SP	OTHER	-
21.3679	23.4061	20.8365	20.5414	6	6	6	18.3	18.3	18.3	53.225	0	7.4268	20855000	17	g4101.t1	g4101.t1 | organism=Naegleria_fowleri_ATCC_ 30894 | gene_product=Ornithine aminotransferase [GO:0004587,GO:0030170,GO:0055129 ]	A0A6A5BP81	Mitochondrion	0.519	NO_SP	mTP	-
20.9582	23.4224	19.8636	20.6438	12	9	9	20.9	17.5	17.5	80.584	0	12.664	39256000	21	g10668.t1	g10668.t1 | organism=Naegleria_fowleri_ATCC_ 30894 | gene_product=Heat shock protein 81-2 [GO:0005524,GO:0006457,GO:0016021,GO:0051082 ]	A0A6A5BZL5	Cytoplasm	0.096	NO_SP	OTHER	-
20.5661	23.4462	19.8944	21.4388	4	4	4	30.1	30.1	30.1	20.87	0	4.0142	18922000	10	g633.t1	g633.t1 | organism=Naegleria_fowleri_ATCC_ 30894 | gene_product=Putative rho GDP-dissociation inhibitor 1 [GO:0005094,GO:0005737,GO:0007264,GO:0050790 ]	A0A6A5CDS9	Cytoplasm	0.344	NO_SP	OTHER	-
23.9415	23.5095	22.7524	22.5816	8	8	8	37.5	37.5	37.5	36.524	0	19.023	41396000	27	g9343.t1	g9343.t1 | organism=Naegleria_fowleri_ATCC_ 30894 | gene_product=Transaldolase [GO:0004801,GO:0005737,GO:0005975,GO:0006098 ]	A0A6A5BEE0	Cytoplasm|Nucleus	0.223	NO_SP	OTHER	-
22.7875	23.6165	NaN	21.5451	8	8	8	33.2	33.2	33.2	47.308	0	11.893	23161000	16	g6592.t1	g6592.t1 | organism=Naegleria_fowleri_ATCC_ 30894 | gene_product=Pyruvate dehydrogenase E1 component subunit alpha, mitochondrial [GO:0004739,GO:0006086,GO:0043231,GO:0055114 ]	A0A6A5BKM6	Mitochondrion	0.382	NO_SP	mTP	-
22.185	23.6484	20.286	21.265	6	6	6	30.1	30.1	30.1	41.24	0	13.764	21716000	19	g7612.t1	g7612.t1 | organism=Naegleria_fowleri_ATCC_ 30894 | gene_product=Alcohol dehydrogenase class-3 [GO:0006069,GO:0008270,GO:0051903 ]	A0A6A5C2V9	Cytoplasm	0.355	NO_SP	OTHER	-
20.7558	23.6906	20.7782	21.5587	9	9	9	28.3	28.3	28.3	52.431	0	10.567	35547000	25	g4419.t1	g4419.t1 | organism=Naegleria_fowleri_ATCC_ 30894 | gene_product=Cytosol non-specific dipeptidase [GO:0006508,GO:0016805 ]	A0A6A5BRS9	Cytoplasm	0.646	NO_SP	OTHER	-
21.0224	23.725	21.9677	21.4554	2	2	2	13.9	13.9	13.9	19.501	0.0020624	2.4163	23937000	11	g11976.t1	g11976.t1 | organism=Naegleria_fowleri_ATCC_ 30894 [GO:0016846 ]	A0A6A5C9S5	Cytoplasm|Nucleus	0.635	NO_SP	OTHER	-
23.0117	23.7268	23.0138	23.4324	4	4	4	4.2	4.2	4.2	118.45	0	5.9161	42129000	16	g11322.t1	g11322.t1 | organism=Naegleria_fowleri_ATCC_ 30894 | gene_product=Tenascin-X [GO:0005515,GO:0016020,GO:0050794,GO:0120025 ]	A0A6A5C6C7	Cell membrane	0.589	NO_SP	OTHER	-
NaN	23.7276	19.7206	18.8337	13	13	13	37.9	37.9	37.9	61.909	0	17.478	17825000	21	g8293.t1	g8293.t1 | organism=Naegleria_fowleri_ATCC_ 30894 | gene_product=Chaperonin CPN60-2, mitochondrial [GO:0005524,GO:0005737,GO:0042026 ]	A0A6A5BL38	Mitochondrion	0.37	NO_SP	mTP	-
22.652	23.7331	19.8334	NaN	6	6	6	20.3	20.3	20.3	55.616	0	9.7486	28187000	16	g2132.t1	g2132.t1 | organism=Naegleria_fowleri_ATCC_ 30894 | gene_product=Catalase [GO:0004096,GO:0006979,GO:0020037,GO:0042744,GO:0046872,GO:0055114,GO:0098869 ]	A0A6A5BWP7	Cytoplasm|Peroxisome	0.381	NO_SP	OTHER	-
21.4429	23.7849	19.1899	NaN	10	10	10	6.3	6.3	6.3	299.37	0	13.267	17901000	15	g3353.t1	g3353.t1 | organism=Naegleria_fowleri_ATCC_ 30894 | gene_product=Phthiocerol synthesis polyketide synthase type I PpsC [GO:0016491,GO:0016746,GO:0031177,GO:0055114 ]	A0A6A5BSN6	Cytoplasm	0.393	NO_SP	OTHER	-
21.4439	23.7971	20.603	21.2144	9	9	9	32.9	32.9	32.9	53.728	0	16.387	27154000	21	g1966.t1	g1966.t1 | organism=Naegleria_fowleri_ATCC_ 30894 | gene_product=Dihydrolipoyl dehydrogenase, mitochondrial [GO:0004148,GO:0005623,GO:0009055,GO:0022900,GO:0045454,GO:0050660 ]	A0A6A5BUH9	Mitochondrion	0.52	NO_SP	mTP	-
22.1366	23.8021	NaN	20.686	6	6	6	27.3	27.3	27.3	30.593	0	7.4678	26544000	9	g11538.t1	g11538.t1 | organism=Naegleria_fowleri_ATCC_ 30894 | gene_product=40S ribosomal protein S4 [GO:0003735,GO:0005840,GO:0006412,GO:0019843 ]	A0A6A5CAC9	Cytoplasm|Nucleus	0.415	NO_SP	OTHER	-
22.5555	23.9304	21.4605	22.4587	11	11	11	43	43	43	44.023	0	17.019	149060000	43	g10892.t1	g10892.t1 | organism=Naegleria_fowleri_ATCC_ 30894 | gene_product=Phosphoglycerate kinase [GO:0004618,GO:0005524,GO:0006096 ]	A0A6A5BXT8	Cytoplasm	0.408	NO_SP	OTHER	-
23.029	24.0454	21.4285	21.7862	2	2	2	41.3	41.3	41.3	11.68	0	10.062	37591000	17	g4224.t1	g4224.t1 | organism=Naegleria_fowleri_ATCC_ 30894 | gene_product=Thioredoxin [GO:0005623,GO:0006662,GO:0015035,GO:0045454,GO:0055114 ]	A0A6A5BVG0	Cytoplasm	0.253	NO_SP	OTHER	-
21.567	24.0993	20.9927	21.3548	6	6	6	19.1	19.1	19.1	47.594	0	14.443	35777000	22	g3564.t1	g3564.t1 | organism=Naegleria_fowleri_ATCC_ 30894 | gene_product=Succinate--CoA ligase [GDP-forming] subunit beta, mitochondrial [GO:0000287,GO:0004775,GO:0005524,GO:0005739,GO:0006099 ]	A0A6A5BSA7	Mitochondrion	0.483	NO_SP	OTHER	-
22.5464	24.3042	20.4691	21.0213	11	11	11	37.2	37.2	37.2	65.279	0	53.884	98784000	47	g1077.t1	g1077.t1 | organism=Naegleria_fowleri_ATCC_ 30894 | gene_product=Phosphoenolpyruvate carboxykinase (ATP) [GO:0004612,GO:0005524,GO:0006094,GO:0016301,GO:0016310 ]	A0A6A5C019	Cytoplasm	0.314	NO_SP	OTHER	-
23.0675	24.3468	20.102	21.9615	7	7	7	36.9	36.9	36.9	39.988	0	16.616	35335000	20	g899.t1	g899.t1 | organism=Naegleria_fowleri_ATCC_ 30894 | gene_product=Cystathionine beta-synthase [GO:0004122,GO:0005737,GO:0006535,GO:0019343 ]	A0A6A5BWP4	Cytoplasm	0.255	NO_SP	OTHER	-
22.3256	24.4186	23.3613	22.9292	5	5	5	15.7	15.7	15.7	75.112	0	8.7856	46443000	9	g2641.t1	g2641.t1 | organism=Naegleria_fowleri_ATCC_ 30894 [GO:0016020 ]	A0A6A5BSI0	Endoplasmic reticulum|Lysosome/Vacuole	0.521	NO_SP	OTHER	-
21.1139	24.4801	20.624	NaN	9	9	9	39.6	39.6	39.6	48.073	0	37.344	32308000	18	g8295.t1	g8295.t1 | organism=Naegleria_fowleri_ATCC_ 30894 | gene_product=Actin-related protein 3 [GO:0005524,GO:0005885,GO:0034314 ]	A0A6A5BGI0	Cytoplasm|Nucleus	0.575	NO_SP	OTHER	-
23.6022	24.4936	22.4961	22.1523	6	6	6	19.4	19.4	19.4	60.875	0	13.034	54825000	23	g3954.t1	g3954.t1 | organism=Naegleria_fowleri_ATCC_ 30894 | gene_product=Tripeptidyl-peptidase 1 [GO:0004252,GO:0006508 ]	A0A6A5BSJ3	Extracellular	0.447	NO_SP	OTHER	-
22.0685	24.5599	21.4624	22.4814	6	5	5	16.7	14.3	14.3	52.106	0	10.142	63713000	19	g2797.t1	g2797.t1 | organism=Naegleria_fowleri_ATCC_ 30894 | gene_product=Citrate synthase, mitochondrial [GO:0004108,GO:0006099,GO:0006101 ]	A0A6A5BU73	Mitochondrion	0.646	NO_SP	mTP	-
24.2172	24.5792	22.6634	22.4137	21	21	21	39	39	39	88.091	0	69.464	1104500000	132	g9742.t1	g9742.t1 | organism=Naegleria_fowleri_ATCC_ 30894 | gene_product=Conditioned medium factor	A0A6A5BBI3	Extracellular	0.577	NO_SP	OTHER	-
23.901	24.6099	19.7288	21.3674	9	9	9	31	31	31	56.699	0	21.909	49104000	26	g8537.t1	g8537.t1 | organism=Naegleria_fowleri_ATCC_ 30894 | gene_product=Homogentisate 1,2-dioxygenase [GO:0004411,GO:0006559,GO:0006570,GO:0055114 ]	A0A6A5BH58	Cytoplasm|Nucleus	0.569	NO_SP	OTHER	-
23.197	24.6275	21.0763	21.4916	10	10	10	31.9	31.9	31.9	48.001	0	13.974	59235000	31	g11999.t1	g11999.t1 | organism=Naegleria_fowleri_ATCC_ 30894 | gene_product=Aspartate aminotransferase, mitochondrial [GO:0004069,GO:0005739,GO:0006520,GO:0009058,GO:0030170 ]	A0A6A5C8T2	Mitochondrion	0.642	NO_SP	mTP	-
23.0516	24.707	22.0151	21.5558	14	14	14	48	48	48	50.101	0	23.135	77111000	54	g9224.t1	g9224.t1 | organism=Naegleria_fowleri_ATCC_ 30894 | gene_product=Rab GDP dissociation inhibitor alpha [GO:0005093,GO:0007264,GO:0015031,GO:0050790 ]	A0A2R2JFX6	Cytoplasm	0.479	NO_SP	OTHER	-
21.4523	24.8277	21.2928	21.69	19	19	19	32.3	32.3	32.3	100.63	0	27.887	65662000	36	g973.t1	g973.t1 | organism=Naegleria_fowleri_ATCC_ 30894 | gene_product=Aconitate hydratase, cytoplasmic [GO:0003994,GO:0005739,GO:0005829,GO:0006099,GO:0006101,GO:0051539 ]	A0A6A5C1U0	Cytoplasm	0.468	NO_SP	OTHER	-
21.7462	24.8331	NaN	20.5497	6	6	6	46.1	46.1	46.1	17.598	0	7.8896	90923000	17	g2413.t1	g2413.t1 | organism=Naegleria_fowleri_ATCC_ 30894 | gene_product=23.2 kDa heat shock protein [GO:0005783,GO:0006457,GO:0009408,GO:0009651,GO:0042542,GO:0043621,GO:0051082,GO:0051259 ];g2517.t1 | organism=Naegleria_fowleri_ATCC_ 30894 | gene_product=17.8	A0A6A5BKR2	Cytoplasm	0.825	NO_SP	OTHER	-
18.9651	24.8667	NaN	20.3764	4	4	4	6.7	6.7	6.7	88.755	0	4.3421	62932000	6	g7238.t1	g7238.t1 | organism=Naegleria_fowleri_ATCC_ 30894;g8064.t1 | organism=Naegleria_fowleri_ATCC_ 30894	A0A6A5BHD4	Extracellular	0.433	NO_SP	OTHER	-
24.5147	25.0874	23.2385	21.8081	4	4	4	26.2	26.2	26.2	15.668	0	92.777	503110000	34	g6308.t1	g6308.t1 | organism=Naegleria_fowleri_ATCC_ 30894 | gene_product=Actophorin [GO:0003779,GO:0015629,GO:0030042 ]	A0A6A5BLA8	Cytoplasm	0.578	NO_SP	OTHER	-
24.0041	25.1931	23.083	22.5005	7	7	7	59.2	59.2	59.2	17.208	0	18.217	169520000	29	g13076.t1	g13076.t1 | organism=Naegleria_fowleri_ATCC_ 30894 | gene_product=Eukaryotic translation initiation factor 5A-1 [GO:0003743,GO:0003746,GO:0006413,GO:0006452,GO:0010089,GO:0016021,GO:0019706,GO:0043022,GO:0045901,GO:0045905 ]	A0A6A5BRA8	Cytoplasm	0.324	NO_SP	OTHER	-
23.6662	25.2091	22.5896	23.2265	18	18	18	41.6	41.6	41.6	59.141	0	57.08	674150000	73	g12122.t1	g12122.t1 | organism=Naegleria_fowleri_ATCC_ 30894 | gene_product=Cytosol aminopeptidase [GO:0004177,GO:0005737,GO:0006508,GO:0008235,GO:0030145 ]	A0A6A5C7K8	Cytoplasm	0.462	NO_SP	OTHER	-
23.7311	25.225	23.1017	22.6848	16	16	16	50.4	50.4	50.4	51.809	0	35.8	266250000	54	g1757.t1	g1757.t1 | organism=Naegleria_fowleri_ATCC_ 30894 | gene_product=Adenosylhomocysteinase [GO:0004013,GO:0005737,GO:0006730,GO:0019510,GO:0051287 ]	A0A6A5BYK8	Cytoplasm	0.473	NO_SP	OTHER	-
24.0616	25.2274	23.7416	23.9536	7	7	7	51.3	51.3	51.3	17.375	0	18.58	325790000	40	g110.t1	g110.t1 | organism=Naegleria_fowleri_ATCC_ 30894	A0A6A5CCM6	Extracellular	0.471	NO_SP	OTHER	-
23.36	25.3221	22.569	22.938	10	10	10	34.2	34.2	34.2	49.175	0	17.684	66973000	31	g5093.t1	g5093.t1 | organism=Naegleria_fowleri_ATCC_ 30894 | gene_product=Branched-chain-amino-acid aminotransferase [GO:0009082,GO:0052654,GO:0052655,GO:0052656 ]	A0A6A5BLK4	Mitochondrion	0.682	NO_SP	mTP	-
24.5835	25.4011	21.9836	23.1627	17	17	17	46.9	46.9	46.9	65.713	0	28.481	104100000	51	g11901.t1	g11901.t1 | organism=Naegleria_fowleri_ATCC_ 30894 | gene_product=66 kDa stress protein [GO:0005515 ]	A0A6A5C8E9	Cytoplasm	0.459	NO_SP	OTHER	-
24.8412	25.5365	22.8684	22.6594	11	11	11	47.6	47.6	47.6	27.725	0	28.543	135240000	60	g12394.t1	g12394.t1 | organism=Naegleria_fowleri_ATCC_ 30894 | gene_product=Triosephosphate isomerase, chloroplastic [GO:0004807,GO:0006094,GO:0006096 ]	A0A6A5BWU3	Cytoplasm|Mitochondrion	0.607	NO_SP	OTHER	-
23.8481	25.6154	23.6798	23.6702	20	20	20	7.6	7.6	7.6	498.28	0	44.44	93293000	56	g5715.t1	g5715.t1 | organism=Naegleria_fowleri_ATCC_ 30894	A0A6A5BJB2	Lysosome/Vacuole	0.497	NO_SP	OTHER	-
24.0745	25.6607	23.6256	23.1315	18	17	16	41.3	37.6	35.8	71.357	0	31.643	168810000	84	g9663.t1	g9663.t1 | organism=Naegleria_fowleri_ATCC_ 30894 | gene_product=Chaperone protein DnaK [GO:0005524,GO:0006457,GO:0051082 ]	A0A6A5B052	Mitochondrion	0.325	NO_SP	mTP	-
24.648	25.6778	23.4161	22.1918	6	6	6	62.6	62.6	62.6	15.49	0	21.799	393200000	48	g5494.t1	g5494.t1 | organism=Naegleria_fowleri_ATCC_ 30894 | gene_product=Coactosin [GO:0051015 ]	A0A6A5BNF3	Cytoplasm	0.726	NO_SP	OTHER	-
25.5488	25.6915	20.6737	22.7947	12	12	12	45.7	45.7	45.7	44.324	0	20.927	163480000	57	g5953.t1	g5953.t1 | organism=Naegleria_fowleri_ATCC_ 30894 | gene_product=4-hydroxyphenylpyruvate dioxygenase [GO:0003868,GO:0006572,GO:0046872,GO:0055114 ]	A0A6A5BMI3	Cytoplasm	0.488	NO_SP	OTHER	-
25.203	25.7018	23.9506	23.9576	7	7	7	27	27	27	35.799	0	24.529	252540000	45	g4563.t1	g4563.t1 | organism=Naegleria_fowleri_ATCC_ 30894 | gene_product=Malate dehydrogenase, cytoplasmic [GO:0005975,GO:0006099,GO:0006108,GO:0030060 ]	A0A6A5BR74	Cytoplasm|Nucleus	0.5	NO_SP	OTHER	-
24.9258	25.737	23.413	23.6782	17	17	16	55	55	53.4	54.11	0	50.291	255380000	83	g9285.t1	g9285.t1 | organism=Naegleria_fowleri_ATCC_ 30894 | gene_product=Adenylyl cyclase-associated protein [GO:0000902,GO:0003779,GO:0007010 ]	A0A6A5BBU7	Cytoplasm	0.42	NO_SP	OTHER	-
24.9043	25.7674	23.4778	23.9848	8	8	8	77.6	77.6	77.6	22.306	0	40.482	240500000	68	g6246.t1	g6246.t1 | organism=Naegleria_fowleri_ATCC_ 30894 | gene_product=Superoxide dismutase [Fe] [GO:0004784,GO:0019430,GO:0046872,GO:0055114 ]	A0A6A5BIT9	Cytoplasm	0.493	NO_SP	OTHER	-
25.8309	25.8118	23.7428	24.6702	13	12	12	49.7	46.9	46.9	33.208	0	45.842	247220000	44	g5458.t1	g5458.t1 | organism=Naegleria_fowleri_ATCC_ 30894 | gene_product=14-3-3 protein epsilon [GO:0019904 ]	A0A6A5BN25	Cytoplasm|Nucleus	0.536	NO_SP	OTHER	-
23.6785	25.8491	23.337	22.2186	19	18	11	41.1	38.6	23	71.635	0	29.055	273890000	66	g5630.t1	g5630.t1 | organism=Naegleria_fowleri_ATCC_ 30894 | gene_product=Heat shock 70 kDa protein 5 [GO:0005524 ]	A0A6A5BL70	Cytoplasm	0.23	NO_SP	OTHER	-
24.6832	26.0722	23.9013	23.2	8	8	8	62	62	62	28.299	0	52.348	158820000	59	g13785.t1	g13785.t1 | organism=Naegleria_fowleri_ATCC_ 30894 | gene_product=F-actin-capping protein subunit alpha [GO:0003779,GO:0008290,GO:0051016 ];g13387.t1 | organism=Naegleria_fowleri_ATCC_ 30894 | gene_product=F-actin-capping protein subunit alpha [GO:0003	A0A6A5BXP7	Cytoplasm	0.601	NO_SP	OTHER	-
25.834	26.0936	24.5213	24.1822	22	22	21	52.1	52.1	50.8	58.608	0	259.6	1420300000	114	g2637.t1	g2637.t1 | organism=Naegleria_fowleri_ATCC_ 30894 | gene_product=Fimbrin [GO:0051015,GO:0051017 ]	A0A6A5BTR4	Cytoplasm	0.442	NO_SP	OTHER	-
24.0464	26.1775	22.4729	24.0755	15	15	15	46.2	46.2	46.2	58.092	0	32.244	138300000	76	g9506.t1	g9506.t1 | organism=Naegleria_fowleri_ATCC_ 30894 | gene_product=Methylmalonate-semialdehyde dehydrogenase [acylating], mitochondrial [GO:0004491,GO:0005739,GO:0006210,GO:0006574,GO:0018478,GO:0055114 ]	A0A6A5BE22	Mitochondrion	0.442	NO_SP	mTP	-
23.9538	26.2779	23.8634	24.0749	12	12	12	42.3	42.3	42.3	53.16	0	94.993	301500000	86	g1645.t1	g1645.t1 | organism=Naegleria_fowleri_ATCC_ 30894 | gene_product=Enolase [GO:0000015,GO:0000287,GO:0004634,GO:0006096 ]	A0A6A5BXC3	Cytoplasm	0.414	NO_SP	OTHER	-
24.6594	26.3281	23.7131	23.2017	17	13	13	54	45.8	45.8	48.776	0	85.652	486290000	84	g10729.t1	g10729.t1 | organism=Naegleria_fowleri_ATCC_ 30894 | gene_product=Elongation factor 1-alpha [GO:0003746,GO:0003924,GO:0005525,GO:0006414 ];g12421.t1 | organism=Naegleria_fowleri_ATCC_ 30894 | gene_product=Elongation factor 1-alpha [GO:0003746,GO:000392	A0A6A5CAR5	Cytoplasm	0.188	NO_SP	OTHER	-
24.6668	26.3786	23.8458	23.4778	10	10	10	59.3	59.3	59.3	34.334	0	29.495	198390000	66	g825.t1	g825.t1 | organism=Naegleria_fowleri_ATCC_ 30894 | gene_product=Guanine nucleotide-binding protein subunit beta-like protein [GO:0005515 ]	A0A6A5CB59	Cytoplasm|Nucleus	0.527	NO_SP	OTHER	-
24.368	26.5129	23.4934	23.1952	16	14	14	42.7	37.4	37.4	67.843	0	120.92	284320000	66	g9053.t1	g9053.t1 | organism=Naegleria_fowleri_ATCC_ 30894 | gene_product=V-type proton ATPase catalytic subunit A isoform 1 [GO:0000221,GO:0000329,GO:0005524,GO:0007035,GO:0044267,GO:0046034,GO:0046961,GO:0090463,GO:0090464,GO:0090465,GO:1902600 ]	A0A6A5BFJ4	Cytoplasm	0.517	NO_SP	OTHER	-
25.836	26.5253	24.7614	24.7879	5	5	5	40.6	40.6	40.6	18.201	0	59.023	458030000	108	g4495.t1	g4495.t1 | organism=Naegleria_fowleri_ATCC_ 30894 | gene_product=Peptidyl-prolyl cis-trans isomerase A1 [GO:0000413,GO:0003755,GO:0005739,GO:0016018,GO:0042026,GO:0051082 ]	A0A6A5BNP4	Cytoplasm	0.212	NO_SP	OTHER	-
25.3792	26.5438	24.5721	24.6494	9	9	9	58.4	58.4	58.4	33.922	0	50.288	229500000	59	g5411.t1	g5411.t1 | organism=Naegleria_fowleri_ATCC_ 30894 | gene_product=3-beta-hydroxycholanate 3-dehydrogenase (NADP(+)) [GO:0016491,GO:0055114 ]	A0A6A5BED6	Cytoplasm	0.552	NO_SP	OTHER	-
25.2463	26.6373	24.2513	24.4587	15	15	15	43.3	43.3	43.3	56.008	0	53.656	187210000	53	g5968.t1	g5968.t1 | organism=Naegleria_fowleri_ATCC_ 30894 | gene_product=Glutamate dehydrogenase, mitochondrial [GO:0000166,GO:0006520,GO:0016639,GO:0055114 ]	A0A6A5BNQ4	Mitochondrion	0.49	NO_SP	mTP	-
25.8889	26.742	24.69	24.9099	14	14	14	44.9	44.9	44.9	51.362	0	38.861	361890000	105	g7773.t1	g7773.t1 | organism=Naegleria_fowleri_ATCC_ 30894 | gene_product=Serine decarboxylase [GO:0016831,GO:0019752,GO:0030170 ]	A0A6A5CED6	Cytoplasm	0.721	NO_SP	OTHER	-
26.0729	26.8434	24.1479	24.938	21	20	20	50.8	50.8	50.8	53.45	0	51.288	471550000	112	g4343.t1	g4343.t1 | organism=Naegleria_fowleri_ATCC_ 30894 | gene_product=Isocitrate dehydrogenase [NADP], mitochondrial (Fragment) [GO:0000287,GO:0004450,GO:0006099,GO:0006102,GO:0051287 ]	A0A6A5BQM0	Mitochondrion	0.577	NO_SP	mTP	-
25.2426	26.9687	24.882	24.1235	36	35	35	60.7	59.3	59.3	93.498	0	290.95	1218500000	217	g12855.t1	g12855.t1 | organism=Naegleria_fowleri_ATCC_ 30894 | gene_product=Elongation factor 2 [GO:0003746,GO:0003924,GO:0005525,GO:0006414 ]	A0A6A5BV24	Cytoplasm	0.3	NO_SP	OTHER	-
25.9492	27.0544	27.3891	26.7586	4	4	4	34.2	34.2	34.2	21.432	0	80.758	542440000	55	g6400.t1	g6400.t1 | organism=Naegleria_fowleri_ATCC_ 30894	A0A6A5BJS8	Endoplasmic reticulum	0.574	NO_SP	SP	-
26.1086	27.1995	25.5086	25.1721	21	21	21	20.5	20.5	20.5	173.36	0	170.22	374940000	133	g604.t1	g604.t1 | organism=Naegleria_fowleri_ATCC_ 30894 | gene_product=Ras GTPase-activating-like protein rgaA [GO:0005515,GO:0007165,GO:0043087,GO:0048856,GO:0071944 ];g7325.t1 | organism=Naegleria_fowleri_ATCC_ 30894 | gene_product=Ras GTPase-activating-like	A0A6A5CHD7	Cytoplasm	0.257	NO_SP	OTHER	-
26.3679	27.5817	25.3474	25.9083	10	10	10	71	71	71	30.559	0	92.467	658880000	95	g9525.t1	g9525.t1 | organism=Naegleria_fowleri_ATCC_ 30894 | gene_product=Cathepsin Z [GO:0006508,GO:0008234 ]	A0A6A5B190	Extracellular	0.569	NO_SP	OTHER	-
27.2078	27.6897	25.4824	25.6996	11	10	10	69.7	64.1	64.1	21.651	0	50.805	736050000	104	g5207.t1	g5207.t1 | organism=Naegleria_fowleri_ATCC_ 30894 | gene_product=Peroxiredoxin-2 [GO:0005829,GO:0008379,GO:0019430,GO:0032991,GO:0042744,GO:0045321,GO:0045454,GO:0055114 ]	A0A6A5BPM9	Cytoplasm	0.557	NO_SP	OTHER	-
27.6451	27.8054	25.5905	26.6144	17	17	17	52	52	52	38.293	0	106.21	1645800000	201	g8136.t1	g8136.t1 | organism=Naegleria_fowleri_ATCC_ 30894 | gene_product=Fructose-bisphosphate aldolase [GO:0004332,GO:0006096 ]	A0A6A5BF81	Cytoplasm	0.413	NO_SP	OTHER	-
27.9808	28.2688	25.8699	25.3809	19	19	19	53.5	53.5	53.5	60.813	0	79.997	1501400000	177	g6814.t1	g6814.t1 | organism=Naegleria_fowleri_ATCC_ 30894 | gene_product=Coronin-1C [GO:0005515,GO:0005938,GO:0016020,GO:0031982,GO:0043229,GO:0050896,GO:0097435 ]	A0A6A5BJJ6	Cytoplasm|Nucleus	0.574	NO_SP	OTHER	-
28.1887	29.0575	26.8868	27.0289	54	54	54	64.9	64.9	64.9	98.522	0	323.31	2843200000	458	g3266.t1	g3266.t1 | organism=Naegleria_fowleri_ATCC_ 30894 | gene_product=Alpha-actinin [GO:0003779,GO:0005509,GO:0019863 ]	A0A6A5BUK4	Cytoplasm	0.3	NO_SP	OTHER	-
28.513	29.3482	27.7553	27.7301	13	12	12	51.1	48.9	48.9	36.594	0	241.71	2614200000	248	g8135.t1	g8135.t1 | organism=Naegleria_fowleri_ATCC_ 30894 | gene_product=Glyceraldehyde-3-phosphate dehydrogenase [GO:0004365,GO:0006006,GO:0006096,GO:0050661,GO:0051287,GO:0055114 ]	A0A4V8H039	Cytoplasm	0.613	NO_SP	OTHER	-
28.8141	29.5853	27.7839	27.3525	11	11	11	94.7	94.7	94.7	13.952	0	323.31	6907900000	289	g6374.t1	g6374.t1 | organism=Naegleria_fowleri_ATCC_ 30894 | gene_product=Profilin [GO:0003779,GO:0005737,GO:0005856,GO:0016043,GO:0065007 ];g6373.t1 | organism=Naegleria_fowleri_ATCC_ 30894 | gene_product=Profilin [GO:0003779,GO:0005737,GO:0005856,GO:0016043,G	A0A6A5BHQ3	Cytoplasm|Nucleus	0.623	NO_SP	OTHER	-
29.7999	30.578	28.584	28.2037	21	15	11	69.6	50.9	35.2	41.715	0	297.14	7493900000	436	g6065.t1	g6065.t1 | organism=Naegleria_fowleri_ATCC_ 30894 | gene_product=Actin-1 [GO:0000902,GO:0001891,GO:0005200,GO:0005524,GO:0006909,GO:0007010,GO:0017022,GO:0030027,GO:0030864,GO:0032009,GO:0032010,GO:0044291,GO:0046983,GO:0051591,GO:0060187,GO:0061836 ];g5	A0A6A5BRE3	Cytoplasm|Nucleus	0.483	NO_SP	OTHER	-
30.8015	31.5286	30.7502	31.0356	70	70	50	44.1	44.1	34.9	245.38	0	323.31	10950000000	1079	g10565.t1	g10565.t1 | organism=Naegleria_fowleri_ATCC_ 30894	A0A6A5CD16	Extracellular	0.595	NO_SP	OTHER	-
21.7816	NaN	21.393	20.6964	2	2	2	12.3	12.3	12.3	37.966	0	5.63	8058200	5	g951.t1	g951.t1 | organism=Naegleria_fowleri_ATCC_ 30894 | gene_product=GDP-L-fucose synthase [GO:0009226,GO:0016020,GO:0016491,GO:0050662,GO:0055114 ]	A0A6A5C1M4	Cytoplasm|Nucleus	0.469	NO_SP	OTHER	-

## Sheet: Secretome NF-co-cultured
LFQ intensity 1	LFQ intensity 2	LFQ intensity 3	LFQ intensity 4	N: Peptides	N: Razor + unique peptides	N: Unique peptides	N: Sequence coverage [%]	N: Unique + razor sequence coverage [%]	N: Unique sequence coverage [%]	N: Mol. weight [kDa]	N: Q-value	N: Score	N: Intensity	N: MS/MS count	Majority protein IDs	Fasta headers	Uniprot ID	DeepLoc 2.0	SecretomeP 2.0	SignalP 6.0	TargetP 2.0	Score (Extracellular/Cell membrane/Endoplasmic reticulum/Lysosome/Vacuole/Golgi apparatus; SecretomeP2>0,6; SignalP6=SP; TargetP2=SP,OTHER) 3 out of 4	Category	Pfam	HHpred
27.2393	25.2374	26.3837	26.3945	24	24	24	34.1	34.1	34.1	127.46	0	196.19	1103400000	226	g12608.t1	g12608.t1 | organism=Naegleria_fowleri_ATCC_ 30894 | gene_product=Collagen alpha-6(VI) chain [GO:0031012 ];g12619.t1 | organism=Naegleria_fowleri_ATCC_ 30894 | gene_product=Collagen alpha-6(VI) chain [GO:0031012 ];g277.t1 | organism=Naegleria_fowleri_A	A0A6A5C6B6	Cell membrane|Lysosome/Vacuole	0.724	NO_SP	OTHER	+	Miscellaneous	von Willebrand factor type A domain	Uncharacterized conserved protein, contains laminin, cadherin and EGF domains
23.1001	NaN	21.8484	21.5646	1	1	1	22.9	22.9	22.9	15	0	5.3847	15869000	5	g12655.t1	g12655.t1 | organism=Naegleria_fowleri_ATCC_ 30894	A0A6A5BUI4	Extracellular	0.943	NO_SP	OTHER	+	Miscellaneous	ML domain
27.9709	27.3482	27.8495	27.9062	8	8	8	49.1	49.1	49.1	23.562	0	23.622	1484000000	112	g2148.t1	g2148.t1 | organism=Naegleria_fowleri_ATCC_ 30894 [GO:0005509,GO:0005576,GO:0007160 ]	A0A6A5BZJ4	Extracellular	0.795	SP	SP	+	Miscellaneous	Ependymin
25.2415	24.9078	23.6976	23.7708	8	8	8	39.4	39.4	39.4	24.508	0	9.2481	109180000	19	g2402.t1	g2402.t1 | organism=Naegleria_fowleri_ATCC_ 30894 [GO:0005509,GO:0005576,GO:0007160 ]	A0A6A5BVB3	Extracellular	0.78	SP	SP	+	Miscellaneous	Ependymin
26.3939	26.9297	25.4346	24.4594	12	12	12	55.1	55.1	55.1	36.477	0	31.646	366580000	61	g3343.t1	g3343.t1 | organism=Naegleria_fowleri_ATCC_ 30894 | gene_product=SNF1-related protein kinase regulatory subunit gamma-like PV42b [GO:0032501,GO:0048856 ]	A0A6A5BSM9	Cytoplasm|Nucleus|Lysosome/Vacuole	0.604	NO_SP	OTHER	+	Miscellaneous	CBS domain	Serine/threonine-protein kinase, Transferase, CBS
21.7589	22.189	24.784	25.7657	49	46	43	32.6	31.1	29.4	267.77	0	323.31	831440000	254	g5325.t1	g5325.t1 | organism=Naegleria_fowleri_ATCC_ 30894 | gene_product=Trophinin	A0A6A5BLV3	Cytoplasm|Lysosome/Vacuole	0.601	NO_SP	OTHER	+	Miscellaneous	von Willebrand factor type A domain/Bacterial cadherin-like domain	Cadherin EGF LAG seven-pass G-type receptor
23.3412	NaN	21.1402	21.4411	3	3	3	8.7	8.7	8.7	60.104	0	5.1126	17497000	7	g6012.t1	g6012.t1 | organism=Naegleria_fowleri_ATCC_ 30894 | gene_product=Lipopolysaccharide-binding protein [GO:0008289 ]	A0A6A5BMQ0	Extracellular	0.786	SP	SP	+	Miscellaneous	LBP / BPI / CETP family	Bactericidal permeability-increasing protein
24.857	25.3828	25.6832	25.6003	9	9	9	11	11	11	95.156	0	13.694	213670000	49	g6352.t1	g6352.t1 | organism=Naegleria_fowleri_ATCC_ 30894 | gene_product=Antistasin [GO:0004867,GO:0010466 ]	A0A6A5BL20	Extracellular	0.537	SP	SP	+	Miscellaneous	Antistasin family
NaN	22.1224	21.7988	23.7904	11	11	11	45.2	45.2	45.2	37.638	0	19.736	62482000	41	g10977.t1	g10977.t1 | organism=Naegleria_fowleri_ATCC_ 30894 | gene_product=Deoxyribonuclease gamma [GO:0004536,GO:0006308 ]	A0A6A5CCL0	Endoplasmic reticulum	0.703	SP	SP	+	Other hydrolase	Endonuclease/Exonuclease/phosphatase family	Deoxyribonuclease-1
22.137	21.4288	21.5036	22.0376	6	6	6	23.4	23.4	23.4	58.02	0	13.256	44114000	25	g5828.t1	g5828.t1 | organism=Naegleria_fowleri_ATCC_ 30894 | gene_product=Beta-xylosidase [GO:0004553,GO:0005975 ]	A0A6A5BNB9	Extracellular|Lysosome/Vacuole	0.806	SP	SP	+	Other hydrolase	Glycosyl hydrolase family	Beta-xylosidase
24.647	25.5692	25.7521	24.9461	10	10	10	28.4	28.4	28.4	63.797	0	33.187	164900000	33	g13094.t1	g13094.t1 | organism=Naegleria_fowleri_ATCC_ 30894 | gene_product=Peroxinectin A [GO:0004601,GO:0006979,GO:0016020,GO:0020037,GO:0055114 ]	A0A6A5C0Z9	Extracellular	0.669	SP	SP	+	Oxygen metabolism	Animal haem peroxidase	Lactoperoxidase/Animal haem peroxidase
23.6141	22.6319	24.5453	25.8525	14	14	14	37.5	37.5	37.5	71.248	0	34.639	144220000	65	g7582.t1	g7582.t1 | organism=Naegleria_fowleri_ATCC_ 30894 | gene_product=Vanadium chloroperoxidase	A0A6A5C2Q6	Extracellular	0.817	SP	SP	+	Oxygen metabolism	PAP2 superfamily	VANADIUM-DEPENDENT HALOPEROXIDASE/Vanadium-dependent haloperoxidase
25.2568	24.9244	25.7112	25.6598	10	10	10	32.5	32.5	32.5	62.561	0	59.043	231610000	56	g10317.t1	g10317.t1 | organism=Naegleria_fowleri_ATCC_ 30894 | gene_product=Phospholipase B-like 1 [GO:0004620,GO:0016042 ]	A0A6A5C8I8	Extracellular	0.749	SP	SP	+	Phospholipase	Phospholipase B
NaN	20.7973	22.7148	24.8844	9	9	9	25.6	25.6	25.6	64.282	0	17.301	77393000	28	g2766.t1	g2766.t1 | organism=Naegleria_fowleri_ATCC_ 30894 | gene_product=Phospholipase B-like protein B [GO:0004620,GO:0016042 ]	A0A6A5BV03	Extracellular|Lysosome/Vacuole	0.747	NO_SP	SP	+	Phospholipase	Phospholipase B
27.9394	27.0866	26.9256	26.7905	9	9	9	25.4	25.4	25.4	59.326	0	146.79	1336800000	162	g10404.t1	g10404.t1 | organism=Naegleria_fowleri_ATCC_ 30894 | gene_product=Dipeptidyl peptidase 1 [GO:0006508,GO:0008234 ]	A0A6A5CDG3	Extracellular	0.662	SP	SP	+	Protease	Papain family cysteine protease
24.0629	24.711	24.8001	24.7181	5	5	5	25	25	25	38.724	0	12.719	157400000	30	g10780.t1	g10780.t1 | organism=Naegleria_fowleri_ATCC_ 30894 | gene_product=Cathepsin B [GO:0004197,GO:0006508,GO:0050790 ]	A0A6A5C6R6	Lysosome/Vacuole	0.834	SP	SP	+	Protease	Papain family cysteine protease
25.4212	23.658	25.3163	25.3795	7	7	7	30.7	30.7	30.7	39.052	0	57.277	358060000	59	g11938.t1	g11938.t1 | organism=Naegleria_fowleri_ATCC_ 30894 | gene_product=Cysteine proteinase 1 [GO:0006508,GO:0008234 ]	A0A6A5BXT3	Extracellular|Lysosome/Vacuole	0.597	SP	SP	+	Protease	Papain family cysteine protease
24.3444	23.9979	22.565	23.6108	8	8	8	30.1	30.1	30.1	55.165	0	15.945	107600000	35	g1697.t1	g1697.t1 | organism=Naegleria_fowleri_ATCC_ 30894 | gene_product=Dipeptidyl peptidase 1 (Fragment) [GO:0006508,GO:0008234 ]	A0A6A5BYE0	Extracellular	0.737	SP	SP	+	Protease	Papain family cysteine protease
27.1956	25.0766	26.9809	27.4461	10	10	10	25.7	25.7	25.7	55.958	0	103.45	1160000000	130	g254.t1	g254.t1 | organism=Naegleria_fowleri_ATCC_ 30894 | gene_product=Virulence-related protein Nf314 [GO:0004185,GO:0006508 ]	A0A6A5CIS9	Extracellular|Lysosome/Vacuole	0.805	SP	SP	+	Protease	Serine carboxypeptidase
25.7691	24.5595	25.5649	25.3805	9	9	9	52.1	52.1	52.1	32.532	0	193.08	403390000	76	g2916.t1	g2916.t1 | organism=Naegleria_fowleri_ATCC_ 30894 | gene_product=Cathepsin Z [GO:0006508,GO:0008234 ];g9427.t1 | organism=Naegleria_fowleri_ATCC_ 30894 | gene_product=Cathepsin Z [GO:0006508,GO:0008234 ];g9444.t1 | organism=Naegleria_fowleri_ATCC_ 3089	A0A6A5BEV3	Extracellular|Lysosome/Vacuole	0.725	SP	SP	+	Protease	Papain family cysteine protease
21.9923	21.4365	22.1031	23.4135	5	5	5	24.3	24.3	24.3	45.695	0	22.379	89072000	36	g3687.t1	g3687.t1 | organism=Naegleria_fowleri_ATCC_ 30894 | gene_product=Cathepsin D [GO:0004190,GO:0005576,GO:0005764,GO:0005769,GO:0006508,GO:0012501,GO:0032009 ]	A0A6A5BS73	Extracellular	0.718	SP	SP	+	Protease	Eukaryotic aspartyl protease
29.2399	27.9238	28.3437	27.6055	10	10	9	41.5	41.5	35.1	34.166	0	281.02	2453300000	206	g5002.t1	g5002.t1 | organism=Naegleria_fowleri_ATCC_ 30894 | gene_product=Cathepsin B-like CP3 [GO:0006508,GO:0008234 ];g5701.t1 | organism=Naegleria_fowleri_ATCC_ 30894 | gene_product=Cathepsin B-like CP3 [GO:0006508,GO:0008234 ]	A0A6A5BQG0	Extracellular|Lysosome/Vacuole	0.802	SP	SP	+	Protease	Papain family cysteine protease
28.7174	27.7204	28.5915	28.6516	5	5	5	24	24	24	33.925	0	323.31	3727000000	175	g5005.t1	g5005.t1 | organism=Naegleria_fowleri_ATCC_ 30894 | gene_product=Cathepsin B [GO:0006508,GO:0008234 ];g5698.t1 | organism=Naegleria_fowleri_ATCC_ 30894 | gene_product=Cathepsin B [GO:0006508,GO:0008234 ]	A0A1L1XWG9	Extracellular|Lysosome/Vacuole	0.869	SP	SP	+	Protease	Papain family cysteine protease
26.8622	24.7326	26.3555	25.5184	18	18	18	38.8	38.8	38.8	81	0	126.22	463040000	99	g5254.t1	g5254.t1 | organism=Naegleria_fowleri_ATCC_ 30894 | gene_product=Probable dipeptidyl-peptidase 5 [GO:0006508,GO:0008236 ]	A0A6A5BG15	Extracellular	0.774	SP	SP	+	Protease	Prolyl oligopeptidase family	Dipeptidyl-peptidase V
NaN	22.9171	24.5019	24.0481	5	5	5	21.7	21.7	21.7	38.956	0	8.2919	117120000	28	g6885.t1	g6885.t1 | organism=Naegleria_fowleri_ATCC_ 30894 | gene_product=Cathepsin B-like CP3 [GO:0004197,GO:0006508,GO:0050790 ]	A0A6A5BKX6	Lysosome/Vacuole	0.809	SP	SP	+	Protease	Papain family cysteine protease
28.6811	27.4855	28.3356	28.433	12	12	12	51.3	51.3	51.3	42.776	0	323.31	2458200000	190	g7356.t1	g7356.t1 | organism=Naegleria_fowleri_ATCC_ 30894 | gene_product=Cathepsin D [GO:0004190,GO:0005576,GO:0005764,GO:0005769,GO:0006508,GO:0012501,GO:0030163,GO:0032009 ]	A0A6A5CFU9	Extracellular	0.771	SP	SP	+	Protease	Eukaryotic aspartyl protease
25.3522	23.0709	23.1164	23.6051	6	6	6	16.6	16.6	16.6	56.239	0	22.123	119770000	35	g7770.t1	g7770.t1 | organism=Naegleria_fowleri_ATCC_ 30894 | gene_product=Putative serine protease K12H4.7 [GO:0006508,GO:0008236 ]	A0A6A5CEZ9	Extracellular	0.719	NO_SP	SP	+	Protease	Serine carboxypeptidase S28	Serine protease
25.5255	24.1087	25.2339	25.5109	7	6	6	31.8	25.5	25.5	35.038	0	28.35	204470000	56	g7875.t1	g7875.t1 | organism=Naegleria_fowleri_ATCC_ 30894 | gene_product=Cathepsin B-like CP3 [GO:0006508,GO:0008234 ]	A0A6A5CEE5	Extracellular|Lysosome/Vacuole	0.83	SP	SP	+	Protease	Papain family cysteine protease
22.4222	24.7843	24.956	25.0111	12	12	12	25.6	25.6	25.6	73.925	0	21.222	100870000	29	g10106.t1	g10106.t1 | organism=Naegleria_fowleri_ATCC_ 30894	A0A6A5AUF5	Extracellular	0.176	SP	SP	+	Unknown	N/A
24.7868	23.0375	25.2039	25.3689	12	12	12	48.2	48.2	48.2	42.468	0	42.56	356320000	95	g12986.t1	g12986.t1 | organism=Naegleria_fowleri_ATCC_ 30894	A0A6A5C5U6	Extracellular	0.904	SP	SP	+	Unknown	N/A
21.6994	21.9679	23.8162	24.0358	5	5	5	29.1	29.1	29.1	29.669	0	20.057	103430000	36	g7581.t1	g7581.t1 | organism=Naegleria_fowleri_ATCC_ 30894	A0A6A5C7D4	Extracellular	0.898	SP	SP	+	Unknown	N/A
22.7824	22.1245	22.7553	23.1379	15	15	15	19.3	19.3	19.3	138.33	0	27.135	140760000	58	g9939.t1	g9939.t1 | organism=Naegleria_fowleri_ATCC_ 30894 [GO:0016020 ]	A0A6A5BAB4	Cell membrane|Lysosome/Vacuole	0.68	SP	SP	+	Unknown	N/A
29.6503	27.5896	28.5726	28.6813	70	70	50	44.1	44.1	34.9	245.38	0	323.31	10950000000	1079	g10565.t1	g10565.t1 | organism=Naegleria_fowleri_ATCC_ 30894	A0A6A5CD16	Extracellular	0.595	NO_SP	OTHER	-
22.5043	22.9611	20.8722	22.8094	12	9	9	20.9	17.5	17.5	80.584	0	12.664	39256000	21	g10668.t1	g10668.t1 | organism=Naegleria_fowleri_ATCC_ 30894 | gene_product=Heat shock protein 81-2 [GO:0005524,GO:0006457,GO:0016021,GO:0051082 ]	A0A6A5BZL5	Cytoplasm	0.096	NO_SP	OTHER	-
27.1307	25.6146	26.1244	25.9871	17	13	13	54	45.8	45.8	48.776	0	85.652	486290000	84	g10729.t1	g10729.t1 | organism=Naegleria_fowleri_ATCC_ 30894 | gene_product=Elongation factor 1-alpha [GO:0003746,GO:0003924,GO:0005525,GO:0006414 ];g12421.t1 | organism=Naegleria_fowleri_ATCC_ 30894 | gene_product=Elongation factor 1-alpha [GO:0003746,GO:000392	A0A6A5CAR5	Cytoplasm	0.188	NO_SP	OTHER	-
24.5529	20.8403	23.8853	24.301	11	11	11	37.2	37.2	37.2	65.279	0	53.884	98784000	47	g1077.t1	g1077.t1 | organism=Naegleria_fowleri_ATCC_ 30894 | gene_product=Phosphoenolpyruvate carboxykinase (ATP) [GO:0004612,GO:0005524,GO:0006094,GO:0016301,GO:0016310 ]	A0A6A5C019	Cytoplasm	0.314	NO_SP	OTHER	-
25.0853	25.5417	24.6557	22.8163	11	11	11	43	43	43	44.023	0	17.019	149060000	43	g10892.t1	g10892.t1 | organism=Naegleria_fowleri_ATCC_ 30894 | gene_product=Phosphoglycerate kinase [GO:0004618,GO:0005524,GO:0006096 ]	A0A6A5BXT8	Cytoplasm	0.408	NO_SP	OTHER	-
26.7739	23.9797	23.8975	26.4521	7	7	7	51.3	51.3	51.3	17.375	0	18.58	325790000	40	g110.t1	g110.t1 | organism=Naegleria_fowleri_ATCC_ 30894	A0A6A5CCM6	Extracellular	0.471	NO_SP	OTHER	-
NaN	21.561	21.3866	20.3086	4	4	4	13.7	13.7	13.7	49.75	0	5.0419	18023000	13	g11026.t1	g11026.t1 | organism=Naegleria_fowleri_ATCC_ 30894 | gene_product=60S ribosomal protein L6 [GO:0003735,GO:0005840,GO:0006412 ]	A0A6A5CBU0	Nucleus	0.424	NO_SP	OTHER	-
22.8597	21.2046	22.347	22.4555	17	17	17	46.9	46.9	46.9	65.713	0	28.481	104100000	51	g11901.t1	g11901.t1 | organism=Naegleria_fowleri_ATCC_ 30894 | gene_product=66 kDa stress protein [GO:0005515 ]	A0A6A5C8E9	Cytoplasm	0.459	NO_SP	OTHER	-
NaN	22.1266	21.6925	23.3337	10	10	10	31.9	31.9	31.9	48.001	0	13.974	59235000	31	g11999.t1	g11999.t1 | organism=Naegleria_fowleri_ATCC_ 30894 | gene_product=Aspartate aminotransferase, mitochondrial [GO:0004069,GO:0005739,GO:0006520,GO:0009058,GO:0030170 ]	A0A6A5C8T2	Mitochondrion	0.642	NO_SP	mTP	-
27.5613	27.7371	27.1811	24.9318	18	18	18	41.6	41.6	41.6	59.141	0	57.08	674150000	73	g12122.t1	g12122.t1 | organism=Naegleria_fowleri_ATCC_ 30894 | gene_product=Cytosol aminopeptidase [GO:0004177,GO:0005737,GO:0006508,GO:0008235,GO:0030145 ]	A0A6A5C7K8	Cytoplasm	0.462	NO_SP	OTHER	-
22.3041	24.1968	23.0982	22.9024	11	11	11	47.6	47.6	47.6	27.725	0	28.543	135240000	60	g12394.t1	g12394.t1 | organism=Naegleria_fowleri_ATCC_ 30894 | gene_product=Triosephosphate isomerase, chloroplastic [GO:0004807,GO:0006094,GO:0006096 ]	A0A6A5BWU3	Cytoplasm|Mitochondrion	0.607	NO_SP	OTHER	-
28.0307	27.6523	28.0507	27.6132	36	35	35	60.7	59.3	59.3	93.498	0	290.95	1218500000	217	g12855.t1	g12855.t1 | organism=Naegleria_fowleri_ATCC_ 30894 | gene_product=Elongation factor 2 [GO:0003746,GO:0003924,GO:0005525,GO:0006414 ]	A0A6A5BV24	Cytoplasm	0.3	NO_SP	OTHER	-
26.5103	26.6911	25.8556	24.5803	2	2	2	1.4	1.4	1.4	106.05	0.0030045	2.172	300770000	15	g12899.t1	g12899.t1 | organism=Naegleria_fowleri_ATCC_ 30894 | gene_product=Spermatogenesis-associated protein 5-like protein 1 [GO:0005524 ]	A0A6A5C261	Nucleus	0.235	NO_SP	OTHER	-
NaN	26.9162	25.8526	24.9587	2	2	2	11.9	11.9	11.9	25.515	0.00079724	2.7149	222840000	8	g13016.t1	g13016.t1 | organism=Naegleria_fowleri_ATCC_ 30894 | gene_product=Uncharacterized oxidoreductase C663.06c [GO:0016491,GO:0055114 ]	A0A6A5C5X5	Cytoplasm|Nucleus	0.65	NO_SP	mTP	-
22.3965	24.1909	24.7527	25.4729	7	7	7	59.2	59.2	59.2	17.208	0	18.217	169520000	29	g13076.t1	g13076.t1 | organism=Naegleria_fowleri_ATCC_ 30894 | gene_product=Eukaryotic translation initiation factor 5A-1 [GO:0003743,GO:0003746,GO:0006413,GO:0006452,GO:0010089,GO:0016021,GO:0019706,GO:0043022,GO:0045901,GO:0045905 ]	A0A6A5BRA8	Cytoplasm	0.324	NO_SP	OTHER	-
22.7675	22.2885	22.1873	24.0664	8	8	8	62	62	62	28.299	0	52.348	158820000	59	g13785.t1	g13785.t1 | organism=Naegleria_fowleri_ATCC_ 30894 | gene_product=F-actin-capping protein subunit alpha [GO:0003779,GO:0008290,GO:0051016 ];g13387.t1 | organism=Naegleria_fowleri_ATCC_ 30894 | gene_product=F-actin-capping protein subunit alpha [GO:0003	A0A6A5BXP7	Cytoplasm	0.601	NO_SP	OTHER	-
NaN	21.9169	22.1047	22.212	4	4	4	24.3	24.3	24.3	30.868	0	6.0804	17882000	8	g1602.t1	g1602.t1 | organism=Naegleria_fowleri_ATCC_ 30894 | gene_product=F-actin-capping protein subunit beta [GO:0003779,GO:0005737,GO:0008290,GO:0051016 ]	A0A6A5C1Z6	Cytoplasm	0.523	NO_SP	OTHER	-
24.6393	26.4563	24.0161	24.9894	12	12	12	42.3	42.3	42.3	53.16	0	94.993	301500000	86	g1645.t1	g1645.t1 | organism=Naegleria_fowleri_ATCC_ 30894 | gene_product=Enolase [GO:0000015,GO:0000287,GO:0004634,GO:0006096 ]	A0A6A5BXC3	Cytoplasm	0.414	NO_SP	OTHER	-
26.1267	26.0803	25.2062	23.7832	16	16	16	50.4	50.4	50.4	51.809	0	35.8	266250000	54	g1757.t1	g1757.t1 | organism=Naegleria_fowleri_ATCC_ 30894 | gene_product=Adenosylhomocysteinase [GO:0004013,GO:0005737,GO:0006730,GO:0019510,GO:0051287 ]	A0A6A5BYK8	Cytoplasm	0.473	NO_SP	OTHER	-
25.8868	25.3633	23.7725	24.3188	9	9	9	34.4	34.4	34.4	34.615	0	11.563	142540000	40	g1788.t1	g1788.t1 | organism=Naegleria_fowleri_ATCC_ 30894 | gene_product=Myophilin [GO:0003779,GO:0031032 ]	A0A6A5C1N3	Cytoplasm	0.809	NO_SP	OTHER	-
25.2505	26.1966	24.8428	NaN	3	1	1	11.5	3.8	3.8	35.385	0.0061787	1.7773	153080000	7	g1928.t1	g1928.t1 | organism=Naegleria_fowleri_ATCC_ 30894 | gene_product=26S proteasome regulatory subunit 10B homolog A [GO:0005524,GO:0008540,GO:0016021,GO:0030433,GO:0031597,GO:0036402,GO:0045899,GO:1901800 ]	A0A6A5BYT3	Nucleus	0.708	NO_SP	OTHER	-
23.6061	22.242	24.8171	23.0514	6	6	6	46.1	46.1	46.1	17.598	0	7.8896	90923000	17	g2413.t1	g2413.t1 | organism=Naegleria_fowleri_ATCC_ 30894 | gene_product=23.2 kDa heat shock protein [GO:0005783,GO:0006457,GO:0009408,GO:0009651,GO:0042542,GO:0043621,GO:0051082,GO:0051259 ];g2517.t1 | organism=Naegleria_fowleri_ATCC_ 30894 | gene_product=17.8	A0A6A5BKR2	Cytoplasm	0.825	NO_SP	OTHER	-
28.1742	29.347	27.298	26.4725	22	22	21	52.1	52.1	50.8	58.608	0	259.6	1420300000	114	g2637.t1	g2637.t1 | organism=Naegleria_fowleri_ATCC_ 30894 | gene_product=Fimbrin [GO:0051015,GO:0051017 ]	A0A6A5BTR4	Cytoplasm	0.442	NO_SP	OTHER	-
22.2858	25.3097	21.2198	20.2294	3	3	3	14.6	14.6	14.6	34.038	0	7.6867	51235000	12	g2759.t1	g2759.t1 | organism=Naegleria_fowleri_ATCC_ 30894 | gene_product=RGG repeats nuclear RNA binding protein B [GO:0003723 ]	A0A6A5BVF7	Cytoplasm	0.359	NO_SP	OTHER	-
23.007	22.8676	22.4588	21.9281	6	5	5	16.7	14.3	14.3	52.106	0	10.142	63713000	19	g2797.t1	g2797.t1 | organism=Naegleria_fowleri_ATCC_ 30894 | gene_product=Citrate synthase, mitochondrial [GO:0004108,GO:0006099,GO:0006101 ]	A0A6A5BU73	Mitochondrion	0.646	NO_SP	mTP	-
NaN	22.6129	21.1508	22.0722	4	4	4	26.8	26.8	26.8	21.858	0	6.1409	18245000	8	g2881.t1	g2881.t1 | organism=Naegleria_fowleri_ATCC_ 30894 | gene_product=ADP-ribosylation factor-like protein 5B [GO:0005525 ]	A0A6A5BT52	Cytoplasm	0.408	NO_SP	OTHER	-
21.3951	22.4541	21.9352	NaN	4	4	4	51.3	51.3	51.3	13.203	0	16.365	30266000	21	g3210.t1	g3210.t1 | organism=Naegleria_fowleri_ATCC_ 30894 | gene_product=Elongation factor 1-delta 2 [GO:0003746,GO:0006414 ]	A0A6A5BVD6	Cytoplasm|Nucleus	0.297	NO_SP	OTHER	-
28.6524	29.1984	28.1966	28.3621	54	54	54	64.9	64.9	64.9	98.522	0	323.31	2843200000	458	g3266.t1	g3266.t1 | organism=Naegleria_fowleri_ATCC_ 30894 | gene_product=Alpha-actinin [GO:0003779,GO:0005509,GO:0019863 ]	A0A6A5BUK4	Cytoplasm	0.3	NO_SP	OTHER	-
NaN	21.87	21.8012	21.2193	6	6	6	19.1	19.1	19.1	47.594	0	14.443	35777000	22	g3564.t1	g3564.t1 | organism=Naegleria_fowleri_ATCC_ 30894 | gene_product=Succinate--CoA ligase [GDP-forming] subunit beta, mitochondrial [GO:0000287,GO:0004775,GO:0005524,GO:0005739,GO:0006099 ]	A0A6A5BSA7	Mitochondrion	0.483	NO_SP	OTHER	-
22.8051	22.4563	22.3845	24.0491	2	1	1	4.8	2.5	2.5	71.96	0	3.8239	61909000	25	g3738.t1	g3738.t1 | organism=Naegleria_fowleri_ATCC_ 30894 | gene_product=Heat shock cognate 70 kDa protein 1 [GO:0005524 ]	A0A6A5BUS2	Cytoplasm|Nucleus	0.36	NO_SP	OTHER	-
22.9803	23.554	23.0404	NaN	7	5	5	39.4	32.9	32.9	24.624	0	4.9513	35909000	11	g3944.t1	g3944.t1 | organism=Naegleria_fowleri_ATCC_ 30894 | gene_product=GTP-binding nuclear protein Ran [GO:0003924,GO:0005525,GO:0005634,GO:0005737,GO:0006606 ]	A0A6A5BSI5	Cytoplasm	0.671	NO_SP	OTHER	-
20.9792	20.4002	19.8854	19.715	2	2	2	41.3	41.3	41.3	11.68	0	10.062	37591000	17	g4224.t1	g4224.t1 | organism=Naegleria_fowleri_ATCC_ 30894 | gene_product=Thioredoxin [GO:0005623,GO:0006662,GO:0015035,GO:0045454,GO:0055114 ]	A0A6A5BVG0	Cytoplasm	0.253	NO_SP	OTHER	-
24.8139	26.4024	24.8427	26.281	21	20	20	50.8	50.8	50.8	53.45	0	51.288	471550000	112	g4343.t1	g4343.t1 | organism=Naegleria_fowleri_ATCC_ 30894 | gene_product=Isocitrate dehydrogenase [NADP], mitochondrial (Fragment) [GO:0000287,GO:0004450,GO:0006099,GO:0006102,GO:0051287 ]	A0A6A5BQM0	Mitochondrion	0.577	NO_SP	mTP	-
26.2548	26.1052	25.4436	25.4083	5	5	5	40.6	40.6	40.6	18.201	0	59.023	458030000	108	g4495.t1	g4495.t1 | organism=Naegleria_fowleri_ATCC_ 30894 | gene_product=Peptidyl-prolyl cis-trans isomerase A1 [GO:0000413,GO:0003755,GO:0005739,GO:0016018,GO:0042026,GO:0051082 ]	A0A6A5BNP4	Cytoplasm	0.212	NO_SP	OTHER	-
24.0171	25.7905	25.1746	23.6082	7	7	7	27	27	27	35.799	0	24.529	252540000	45	g4563.t1	g4563.t1 | organism=Naegleria_fowleri_ATCC_ 30894 | gene_product=Malate dehydrogenase, cytoplasmic [GO:0005975,GO:0006099,GO:0006108,GO:0030060 ]	A0A6A5BR74	Cytoplasm|Nucleus	0.5	NO_SP	OTHER	-
21.987	NaN	20.6306	21.9672	5	5	5	7	7	7	92.694	0	3.9437	10492000	6	g4745.t1	g4745.t1 | organism=Naegleria_fowleri_ATCC_ 30894 | gene_product=Heat shock 70 kDa protein 14 [GO:0005524 ]	A0A6A5BT22	Cytoplasm|Nucleus	0.167	NO_SP	OTHER	-
26.4949	25.9007	25.769	24.5728	11	10	10	69.7	64.1	64.1	21.651	0	50.805	736050000	104	g5207.t1	g5207.t1 | organism=Naegleria_fowleri_ATCC_ 30894 | gene_product=Peroxiredoxin-2 [GO:0005829,GO:0008379,GO:0019430,GO:0032991,GO:0042744,GO:0045321,GO:0045454,GO:0055114 ]	A0A6A5BPM9	Cytoplasm	0.557	NO_SP	OTHER	-
22.6945	22.4866	23.3369	23.6871	9	9	9	58.4	58.4	58.4	33.922	0	50.288	229500000	59	g5411.t1	g5411.t1 | organism=Naegleria_fowleri_ATCC_ 30894 | gene_product=3-beta-hydroxycholanate 3-dehydrogenase (NADP(+)) [GO:0016491,GO:0055114 ]	A0A6A5BED6	Cytoplasm	0.552	NO_SP	OTHER	-
25.3435	24.9089	20.5739	23.5477	13	12	12	49.7	46.9	46.9	33.208	0	45.842	247220000	44	g5458.t1	g5458.t1 | organism=Naegleria_fowleri_ATCC_ 30894 | gene_product=14-3-3 protein epsilon [GO:0019904 ]	A0A6A5BN25	Cytoplasm|Nucleus	0.536	NO_SP	OTHER	-
27.7531	25.4954	23.2276	23.7306	6	6	6	62.6	62.6	62.6	15.49	0	21.799	393200000	48	g5494.t1	g5494.t1 | organism=Naegleria_fowleri_ATCC_ 30894 | gene_product=Coactosin [GO:0051015 ]	A0A6A5BNF3	Cytoplasm	0.726	NO_SP	OTHER	-
25.6606	24.8118	25.3365	25.7319	19	18	11	41.1	38.6	23	71.635	0	29.055	273890000	66	g5630.t1	g5630.t1 | organism=Naegleria_fowleri_ATCC_ 30894 | gene_product=Heat shock 70 kDa protein 5 [GO:0005524 ]	A0A6A5BL70	Cytoplasm	0.23	NO_SP	OTHER	-
23.8358	23.8846	23.1796	23.4288	12	12	12	45.7	45.7	45.7	44.324	0	20.927	163480000	57	g5953.t1	g5953.t1 | organism=Naegleria_fowleri_ATCC_ 30894 | gene_product=4-hydroxyphenylpyruvate dioxygenase [GO:0003868,GO:0006572,GO:0046872,GO:0055114 ]	A0A6A5BMI3	Cytoplasm	0.488	NO_SP	OTHER	-
22.8015	22.2814	24.0138	24.9597	21	21	21	20.5	20.5	20.5	173.36	0	170.22	374940000	133	g604.t1	g604.t1 | organism=Naegleria_fowleri_ATCC_ 30894 | gene_product=Ras GTPase-activating-like protein rgaA [GO:0005515,GO:0007165,GO:0043087,GO:0048856,GO:0071944 ];g7325.t1 | organism=Naegleria_fowleri_ATCC_ 30894 | gene_product=Ras GTPase-activating-like	A0A6A5CHD7	Cytoplasm	0.257	NO_SP	OTHER	-
30.2302	30.026	29.8892	29.6137	21	15	11	69.6	50.9	35.2	41.715	0	297.14	7493900000	436	g6065.t1	g6065.t1 | organism=Naegleria_fowleri_ATCC_ 30894 | gene_product=Actin-1 [GO:0000902,GO:0001891,GO:0005200,GO:0005524,GO:0006909,GO:0007010,GO:0017022,GO:0030027,GO:0030864,GO:0032009,GO:0032010,GO:0044291,GO:0046983,GO:0051591,GO:0060187,GO:0061836 ];g5	A0A6A5BRE3	Cytoplasm|Nucleus	0.483	NO_SP	OTHER	-
22.0943	24.437	23.3254	22.6934	6	6	6	36.6	36.6	36.6	28.689	0	12.093	69307000	21	g6190.t1	g6190.t1 | organism=Naegleria_fowleri_ATCC_ 30894 | gene_product=40S ribosomal protein Sa-1 [GO:0000028,GO:0000447,GO:0000461,GO:0003735,GO:0006407,GO:0006412,GO:0022627 ]	A0A6A5BIS7	Cytoplasm	0.122	NO_SP	OTHER	-
25.0885	25.5451	24.3653	24.0571	8	8	8	77.6	77.6	77.6	22.306	0	40.482	240500000	68	g6246.t1	g6246.t1 | organism=Naegleria_fowleri_ATCC_ 30894 | gene_product=Superoxide dismutase [Fe] [GO:0004784,GO:0019430,GO:0046872,GO:0055114 ]	A0A6A5BIT9	Cytoplasm	0.493	NO_SP	OTHER	-
26.9108	26.8547	26.3577	26.2932	4	4	4	26.2	26.2	26.2	15.668	0	92.777	503110000	34	g6308.t1	g6308.t1 | organism=Naegleria_fowleri_ATCC_ 30894 | gene_product=Actophorin [GO:0003779,GO:0015629,GO:0030042 ]	A0A6A5BLA8	Cytoplasm	0.578	NO_SP	OTHER	-
30.6729	30.7354	29.8476	29.4285	11	11	11	94.7	94.7	94.7	13.952	0	323.31	6907900000	289	g6374.t1	g6374.t1 | organism=Naegleria_fowleri_ATCC_ 30894 | gene_product=Profilin [GO:0003779,GO:0005737,GO:0005856,GO:0016043,GO:0065007 ];g6373.t1 | organism=Naegleria_fowleri_ATCC_ 30894 | gene_product=Profilin [GO:0003779,GO:0005737,GO:0005856,GO:0016043,G	A0A6A5BHQ3	Cytoplasm|Nucleus	0.623	NO_SP	OTHER	-
22.1376	21.9148	23.4783	24.6614	4	4	4	34.2	34.2	34.2	21.432	0	80.758	542440000	55	g6400.t1	g6400.t1 | organism=Naegleria_fowleri_ATCC_ 30894	A0A6A5BJS8	Endoplasmic reticulum	0.574	NO_SP	SP	-
28.4645	26.9768	26.8303	27.4165	19	19	19	53.5	53.5	53.5	60.813	0	79.997	1501400000	177	g6814.t1	g6814.t1 | organism=Naegleria_fowleri_ATCC_ 30894 | gene_product=Coronin-1C [GO:0005515,GO:0005938,GO:0016020,GO:0031982,GO:0043229,GO:0050896,GO:0097435 ]	A0A6A5BJJ6	Cytoplasm|Nucleus	0.574	NO_SP	OTHER	-
NaN	22.9102	21.8195	21.585	2	2	2	14.4	14.4	14.4	21.479	0.00081522	2.9229	26163000	9	g6961.t1	g6961.t1 | organism=Naegleria_fowleri_ATCC_ 30894 | gene_product=Nucleoside diphosphate kinase [GO:0004550,GO:0005524,GO:0006165,GO:0006183,GO:0006228,GO:0006241 ]	A0A6A5BJ42	Mitochondrion	0.434	NO_SP	SP	-
24.6185	24.8449	23.9255	24.2818	17	13	13	31.4	24.3	24.3	92.027	0	52.641	107820000	40	g751.t1	g751.t1 | organism=Naegleria_fowleri_ATCC_ 30894 | gene_product=Cell division cycle protein 48 homolog [GO:0003924,GO:0005524,GO:0005525,GO:0005634,GO:0005829,GO:0016887,GO:0030433,GO:0030970,GO:0031593,GO:0034098,GO:0051228,GO:0051301,GO:0071712,GO:0097	A0A6A5CCP5	Cytoplasm|Nucleus	0.16	NO_SP	OTHER	-
NaN	21.8226	21.7621	21.5069	2	2	2	34.8	34.8	34.8	7.8551	0.0002777	3.1333	23268000	9	g7533.t1	g7533.t1 | organism=Naegleria_fowleri_ATCC_ 30894 | gene_product=40S ribosomal protein S28 [GO:0003735,GO:0005840,GO:0006412 ]	A0A6A5C9B6	Cytoplasm|Nucleus	0.476	NO_SP	OTHER	-
24.2171	25.5462	24.0934	25.3419	14	14	14	44.9	44.9	44.9	51.362	0	38.861	361890000	105	g7773.t1	g7773.t1 | organism=Naegleria_fowleri_ATCC_ 30894 | gene_product=Serine decarboxylase [GO:0016831,GO:0019752,GO:0030170 ]	A0A6A5CED6	Cytoplasm	0.721	NO_SP	OTHER	-
28.1458	28.0124	27.9255	27.9381	13	12	12	51.1	48.9	48.9	36.594	0	241.71	2614200000	248	g8135.t1	g8135.t1 | organism=Naegleria_fowleri_ATCC_ 30894 | gene_product=Glyceraldehyde-3-phosphate dehydrogenase [GO:0004365,GO:0006006,GO:0006096,GO:0050661,GO:0051287,GO:0055114 ]	A0A4V8H039	Cytoplasm	0.613	NO_SP	OTHER	-
28.0183	28.6049	27.2049	27.4492	17	17	17	52	52	52	38.293	0	106.21	1645800000	201	g8136.t1	g8136.t1 | organism=Naegleria_fowleri_ATCC_ 30894 | gene_product=Fructose-bisphosphate aldolase [GO:0004332,GO:0006096 ]	A0A6A5BF81	Cytoplasm	0.413	NO_SP	OTHER	-
21.4328	20.9661	NaN	20.5897	1	1	1	9.9	9.9	9.9	17.164	0.0030151	2.1963	7173700	4	g8237.t1	g8237.t1 | organism=Naegleria_fowleri_ATCC_ 30894 | gene_product=Ubiquitin-conjugating enzyme E2-17 kDa [GO:0004842,GO:0005515,GO:0006511,GO:0016567,GO:0044464 ]	A0A6A5B3H2	Cytoplasm|Nucleus	0.717	NO_SP	OTHER	-
22.2539	24.0435	23.7297	24.361	10	10	10	59.3	59.3	59.3	34.334	0	29.495	198390000	66	g825.t1	g825.t1 | organism=Naegleria_fowleri_ATCC_ 30894 | gene_product=Guanine nucleotide-binding protein subunit beta-like protein [GO:0005515 ]	A0A6A5CB59	Cytoplasm|Nucleus	0.527	NO_SP	OTHER	-
27.2094	26.7246	26.6197	25.3639	1	1	1	1.3	1.3	1.3	79.839	0.0093327	1.665	412370000	8	g8412.t1	g8412.t1 | organism=Naegleria_fowleri_ATCC_ 30894 | gene_product=AT-rich interactive domain-containing protein 2 [GO:0003677 ]	A0A6A5BGR0	Nucleus	0.174	NO_SP	OTHER	-
NaN	23.9996	23.976	24.1342	11	11	11	21.1	21.1	21.1	82.306	0	18.872	53372000	28	g8878.t1	g8878.t1 | organism=Naegleria_fowleri_ATCC_ 30894 | gene_product=Glycine--tRNA ligase, mitochondrial 1 [GO:0004820,GO:0005524,GO:0005737,GO:0006426 ]	A0A6A5BHY5	Cytoplasm	0.353	NO_SP	OTHER	-
25.3862	24.9498	NaN	21.6247	1	1	1	1.4	1.4	1.4	86.254	0.0030008	2.1627	79496000	5	g8925.t1	g8925.t1 | organism=Naegleria_fowleri_ATCC_ 30894	A0A6A5BDA2	Cytoplasm	0.221	NO_SP	OTHER	-
25.1051	23.4485	24.9621	25.9518	16	14	14	42.7	37.4	37.4	67.843	0	120.92	284320000	66	g9053.t1	g9053.t1 | organism=Naegleria_fowleri_ATCC_ 30894 | gene_product=V-type proton ATPase catalytic subunit A isoform 1 [GO:0000221,GO:0000329,GO:0005524,GO:0007035,GO:0044267,GO:0046034,GO:0046961,GO:0090463,GO:0090464,GO:0090465,GO:1902600 ]	A0A6A5BFJ4	Cytoplasm	0.517	NO_SP	OTHER	-
23.0455	23.317	20.8778	23.558	14	14	14	48	48	48	50.101	0	23.135	77111000	54	g9224.t1	g9224.t1 | organism=Naegleria_fowleri_ATCC_ 30894 | gene_product=Rab GDP dissociation inhibitor alpha [GO:0005093,GO:0007264,GO:0015031,GO:0050790 ]	A0A2R2JFX6	Cytoplasm	0.479	NO_SP	OTHER	-
24.619	25.2836	25.2915	25.0735	17	17	16	55	55	53.4	54.11	0	50.291	255380000	83	g9285.t1	g9285.t1 | organism=Naegleria_fowleri_ATCC_ 30894 | gene_product=Adenylyl cyclase-associated protein [GO:0000902,GO:0003779,GO:0007010 ]	A0A6A5BBU7	Cytoplasm	0.42	NO_SP	OTHER	-
21.564	23.4167	21.9426	NaN	9	7	7	49.2	44.4	44.4	28.931	0	9.8295	26807000	16	g9301.t1	g9301.t1 | organism=Naegleria_fowleri_ATCC_ 30894 | gene_product=2,3-bisphosphoglycerate-dependent phosphoglycerate mutase [GO:0006094,GO:0006096,GO:0046538 ]	A0A2D0TCG6	Cytoplasm	0.385	NO_SP	OTHER	-
23.741	23.3388	23.0011	NaN	1	1	1	1.3	1.3	1.3	136.41	0.0032298	2.0961	33024000	3	g9328.t1	g9328.t1 | organism=Naegleria_fowleri_ATCC_ 30894 | gene_product=Nuclease SbcCD subunit C [GO:0016787 ]	A0A6A5BEE2	Plastid	0.171	NO_SP	mTP	-
23.3242	25.916	23.4831	24.8274	14	14	14	31.6	31.6	31.6	74.676	0	23.364	123930000	40	g9330.t1	g9330.t1 | organism=Naegleria_fowleri_ATCC_ 30894 | gene_product=Lysine--tRNA ligase [GO:0000049,GO:0000187,GO:0001819,GO:0002276,GO:0003877,GO:0004824,GO:0005524,GO:0005615,GO:0005634,GO:0005739,GO:0005829,GO:0006430,GO:0015966,GO:0017101,GO:0032103,GO:	A0A6A5B2H1	Cytoplasm|Nucleus	0.293	NO_SP	OTHER	-
25.6118	23.9384	26.4141	26.6992	10	10	10	71	71	71	30.559	0	92.467	658880000	95	g9525.t1	g9525.t1 | organism=Naegleria_fowleri_ATCC_ 30894 | gene_product=Cathepsin Z [GO:0006508,GO:0008234 ]	A0A6A5B190	Extracellular	0.569	NO_SP	OTHER	-
NaN	23.6292	23.1048	20.8324	4	4	4	37.6	37.6	37.6	20.707	0	3.2093	28013000	8	g9618.t1	g9618.t1 | organism=Naegleria_fowleri_ATCC_ 30894 [GO:0003779,GO:0005737,GO:0005885,GO:0034314 ]	A0A6A5B9W8	Cytoplasm	0.582	NO_SP	OTHER	-
21.657	23.1283	24.0088	25.4741	18	17	16	41.3	37.6	35.8	71.357	0	31.643	168810000	84	g9663.t1	g9663.t1 | organism=Naegleria_fowleri_ATCC_ 30894 | gene_product=Chaperone protein DnaK [GO:0005524,GO:0006457,GO:0051082 ]	A0A6A5B052	Mitochondrion	0.325	NO_SP	mTP	-
23.4948	NaN	22.2137	23.3072	19	19	19	32.3	32.3	32.3	100.63	0	27.887	65662000	36	g973.t1	g973.t1 | organism=Naegleria_fowleri_ATCC_ 30894 | gene_product=Aconitate hydratase, cytoplasmic [GO:0003994,GO:0005739,GO:0005829,GO:0006099,GO:0006101,GO:0051539 ]	A0A6A5C1U0	Cytoplasm	0.468	NO_SP	OTHER	-
28.3823	27.0502	27.9639	28.1067	21	21	21	39	39	39	88.091	0	69.464	1104500000	132	g9742.t1	g9742.t1 | organism=Naegleria_fowleri_ATCC_ 30894 | gene_product=Conditioned medium factor	A0A6A5BBI3	Extracellular	0.577	NO_SP	OTHER	-
28.0452	27.5806	25.8254	NaN	1	1	1	2.7	2.7	2.7	102.65	0.0086793	1.6921	537150000	5	g990.t1	g990.t1 | organism=Naegleria_fowleri_ATCC_ 30894 [GO:0005515 ]	A0A6A5BRM2	Cytoplasm	0.194	NO_SP	OTHER	-
