# Supplementary material for: Eating the brain - A multidisciplinary study provides new insights into the mechanisms underlying the cytopathogenicity of Naegleria fowleri
Source: PLoS Pathog. 2025 Mar 17;21(3):e1012995. doi: 10.1371/journal.ppat.1012995 (PMC11964265; doi:10.1371/journal.ppat.1012995)
Supplement: S6 Table — (XLSX) [file ppat.1012995.s018.xlsx]

## Sheet: ax-cult_long-term-co-cult
Majority protein IDs	Fasta headers	Uniprot ID	Student's T-test Difference avi_vir	ax-cult_long-term-co-cult fold change	-Log Student's T-test p-value ax-cult_long-term-co-cult	Mean ax-cult	Mediane ax-cult	% of valid values ax-cult	Number of valid values ax-cult	Mean long-term-co-cult	Mediane long-term-co-cult	% of valid values long-term-co-cult	Number of valid values long-term-co-cult	Razor + unique peptides	Unique peptides	Sequence coverage [%]	Unique + razor sequence coverage [%]	Unique sequence coverage [%]	Mol. weight [kDa]	Q-value	Score	Intensity	MS/MS count	LFQ intensity ax-cult1	LFQ intensity ax-cult2	LFQ intensity ax-cult3	LFQ intensity long-term-co-cult1	LFQ intensity long-term-co-cult2	LFQ intensity long-term-co-cult3
g12230.t1|organism=Naegleria_fowleri_ATCC_30894|gene_product=GlutathioneS-transferase[GO:0005515]	g12230.t1 | organism=Naegleria_fowleri_ATCC_ 30894 | gene_product=Glutathione S-transferase [GO:0005515 ]	A0A6A5BTZ3	-2.53750928243001	-5.80586	0.915453459484126	20.0745	20.441	100	3	22.612	23.7658	100	3	9	9	49	49	49	23.727	0	18.127	145130000	17	19.0082	20.7743	20.441	23.7658	20.2611	23.8092
g11344.t1|organism=Naegleria_fowleri_ATCC_30894|gene_product=CathepsinB-likeprotease3[GO:0004197,GO:0006508,GO:0050790]	g11344.t1 | organism=Naegleria_fowleri_ATCC_ 30894 | gene_product=Cathepsin B-like protease 3 [GO:0004197,GO:0006508,GO:0050790 ]	A0A6A5C7D7	-2.52123101552327	-5.74072	2.53070429686082	20.6464	20.6464	66.6667	2	23.1677	22.9863	100	3	5	5	28.1	22.5	22.5	39.711	0	25.677	155660000	24	20.5346	NaN	20.7582	22.9863	23.5836	22.9331
g7875.t1|organism=Naegleria_fowleri_ATCC_30894|gene_product=CathepsinB-likeCP3[GO:0006508,GO:0008234]	g7875.t1 | organism=Naegleria_fowleri_ATCC_ 30894 | gene_product=Cathepsin B-like CP3 [GO:0006508,GO:0008234 ]	A0A6A5CEE5	-1.94344075520833	-3.84622	2.64987890646654	24.0698	23.9243	100	3	26.0132	26.0228	100	3	8	7	31.8	31.8	25.5	35.038	0	132.09	1188800000	128	23.9243	23.681	24.604	26.0787	26.0228	25.9381
g6112.t1|organism=Naegleria_fowleri_ATCC_30894	g6112.t1 | organism=Naegleria_fowleri_ATCC_ 30894	A0A6A5BKG2	-1.80180009206136	-3.48655	1.50164078275327	21.9773	21.9773	66.6667	2	23.7791	23.7729	100	3	8	8	14.3	14.3	14.3	121.46	0	25.707	145820000	16	21.5353	NaN	22.4192	23.33	24.2343	23.7729
g5325.t1|organism=Naegleria_fowleri_ATCC_30894|gene_product=Trophinin	g5325.t1 | organism=Naegleria_fowleri_ATCC_ 30894 | gene_product=Trophinin	A0A6A5BLV3	-1.46349398295084	-2.75775	2.87805053984314	22.5808	22.6869	100	3	24.0443	23.9951	100	3	42	37	24.7	24.7	22	267.77	0	280.32	1207800000	200	22.6869	22.2985	22.7569	23.8749	24.2627	23.9951
g7770.t1|organism=Naegleria_fowleri_ATCC_30894|gene_product=PutativeserineproteaseK12H4.7[GO:0006508,GO:0008236]	g7770.t1 | organism=Naegleria_fowleri_ATCC_ 30894 | gene_product=Putative serine protease K12H4.7 [GO:0006508,GO:0008236 ]	A0A6A5CEZ9	-1.41593456268311	-2.66833	3.26392251201931	22.3327	22.3327	66.6667	2	23.7486	23.7913	100	3	4	4	10	10	10	56.239	0	9.1014	104860000	18	22.4198	NaN	22.2456	23.6539	23.7913	23.8007
g10317.t1|organism=Naegleria_fowleri_ATCC_30894|gene_product=PhospholipaseB-like1[GO:0004620,GO:0016042]	g10317.t1 | organism=Naegleria_fowleri_ATCC_ 30894 | gene_product=Phospholipase B-like 1 [GO:0004620,GO:0016042 ]	A0A6A5C8I8	-1.37102063496907	-2.58653	1.15485239835296	21.9643	22.0453	100	3	23.3353	23.1226	100	3	10	10	29.8	29.8	29.8	62.561	0	26.696	190450000	40	22.0453	21.1582	22.6893	22.8847	23.9986	23.1226
g3954.t1|organism=Naegleria_fowleri_ATCC_30894|gene_product=Tripeptidyl-peptidase1[GO:0004252,GO:0006508]	g3954.t1 | organism=Naegleria_fowleri_ATCC_ 30894 | gene_product=Tripeptidyl-peptidase 1 [GO:0004252,GO:0006508 ]	A0A6A5BSJ3	-1.34814993540446	-2.54585	2.43925221979742	22.1973	22.1973	66.6667	2	23.5454	23.5893	100	3	7	7	19.4	19.4	19.4	60.875	0	74.129	134510000	23	22.3479	22.0467	NaN	23.3714	23.5893	23.6756
g11015.t1|organism=Naegleria_fowleri_ATCC_30894|gene_product=PersulfidedioxygenaseETHE1,mitochondrial[GO:0005506,GO:0005654,GO:0005759,GO:0006749,GO:0009651,GO:0009793,GO:0009960,GO:0047951,GO:0050313,GO:0070221,GO:0070813]	g11015.t1 | organism=Naegleria_fowleri_ATCC_ 30894 | gene_product=Persulfide dioxygenase ETHE1, mitochondrial [GO:0005506,GO:0005654,GO:0005759,GO:0006749,GO:0009651,GO:0009793,GO:0009960,GO:0047951,GO:0050313,GO:0070221,GO:0070813 ]	A0A6A5C0N4	-1.33004442850749	-2.5141	1.29764294978765	22.0404	22.3267	100	3	23.3704	23.3962	100	3	9	9	62.3	62.3	62.3	26.081	0	19.219	134020000	25	22.3267	21.1396	22.6549	23.3962	23.5949	23.1202
g11938.t1|organism=Naegleria_fowleri_ATCC_30894|gene_product=Cysteineproteinase1[GO:0006508,GO:0008234]	g11938.t1 | organism=Naegleria_fowleri_ATCC_ 30894 | gene_product=Cysteine proteinase 1 [GO:0006508,GO:0008234 ]	A0A6A5BXT3	-1.24581305185954	-2.37152	2.27072798036425	24.4113	24.4113	66.6667	2	25.6571	25.6774	100	3	3	3	13.5	13.5	13.5	39.052	0	102.32	465650000	37	24.2866	NaN	24.5359	25.6774	25.8392	25.4547
g6893.t1|organism=Naegleria_fowleri_ATCC_30894|gene_product=Poly(3-hydroxyalkanoate)depolymeraseC	g6893.t1 | organism=Naegleria_fowleri_ATCC_ 30894 | gene_product=Poly(3-hydroxyalkanoate) depolymerase C	A0A6A5B727	-1.16443125406901	-2.24145	0	NaN	NaN	33.3333	1	22.7336	22.5549	100	3	5	5	26.2	26.2	26.2	36.258	0	55.405	68204000	18	NaN	NaN	21.5691	22.1933	23.4526	22.5549
g2413.t1|organism=Naegleria_fowleri_ATCC_30894|gene_product=23.2kDaheatshockprotein[GO:0005783,GO:0006457,GO:0009408,GO:0009651,GO:0042542,GO:0043621,GO:0051082,GO:0051259]	g2413.t1 | organism=Naegleria_fowleri_ATCC_ 30894 | gene_product=23.2 kDa heat shock protein [GO:0005783,GO:0006457,GO:0009408,GO:0009651,GO:0042542,GO:0043621,GO:0051082,GO:0051259 ]	A0A6A5BKR2	-1.1572748819987	-2.23036	1.49181548242895	23.9935	24.1473	100	3	25.1508	25.1709	100	3	9	9	57.2	57.2	57.2	17.598	0	45.815	768820000	70	24.1473	23.3143	24.5189	25.2201	25.1709	25.0614
g12986.t1|organism=Naegleria_fowleri_ATCC_30894	g12986.t1 | organism=Naegleria_fowleri_ATCC_ 30894	A0A6A5C5U6	-1.09450912475586	-2.1354	1.57241771506403	22.3295	22.1236	100	3	23.424	23.2652	100	3	7	7	25.8	25.8	25.8	42.468	0	26.841	231160000	30	22.0853	22.1236	22.7795	23.1347	23.8722	23.2652
g13594.t1|organism=Naegleria_fowleri_ATCC_30894[GO:0016020]	g13594.t1 | organism=Naegleria_fowleri_ATCC_ 30894 [GO:0016020 ]	A0A6A5C3D4	-1.09113693237305	-2.13042	0	NaN	NaN	33.3333	1	21.7503	21.8128	100	3	2	2	3.6	3.6	3.6	93.338	0	6.12	27187000	11	NaN	20.6591	NaN	21.2153	22.2226	21.8128
g3687.t1|organism=Naegleria_fowleri_ATCC_30894|gene_product=CathepsinD[GO:0004190,GO:0005576,GO:0005764,GO:0005769,GO:0006508,GO:0012501,GO:0032009]	g3687.t1 | organism=Naegleria_fowleri_ATCC_ 30894 | gene_product=Cathepsin D [GO:0004190,GO:0005576,GO:0005764,GO:0005769,GO:0006508,GO:0012501,GO:0032009 ]	A0A6A5BS73	-1.03642845153809	-2.05114	1.57508248105706	21.3935	21.3935	66.6667	2	22.4299	22.3035	100	3	3	3	10.9	10.9	10.9	45.695	0	35.182	61207000	14	21.1753	NaN	21.6116	22.2552	22.7311	22.3035
g13558.t1|organism=Naegleria_fowleri_ATCC_30894[GO:0008289]	g13558.t1 | organism=Naegleria_fowleri_ATCC_ 30894 [GO:0008289 ]	A0A6A5C192	-0.963129997253418	-1.94953	0	NaN	NaN	33.3333	1	20.1579	20.1579	66.6667	2	1	1	2.9	2.9	2.9	57.309	0.0060368	2.6776	8962800	4	19.1948	NaN	NaN	NaN	20.7168	19.599
g8924.t1|organism=Naegleria_fowleri_ATCC_30894|gene_product=1,2-dihydroxy-3-keto-5-methylthiopentenedioxygenase[GO:0004298,GO:0005839,GO:0009376,GO:0051603]	g8924.t1 | organism=Naegleria_fowleri_ATCC_ 30894 | gene_product=1,2-dihydroxy-3-keto-5-methylthiopentene dioxygenase [GO:0004298,GO:0005839,GO:0009376,GO:0051603 ]	A0A6A5BF51	-0.959812800089519	-1.94506	0.53688172993266	21.799	21.9588	100	3	22.7588	23.2495	100	3	4	4	37.4	37.4	37.4	16.667	0	9.4474	81125000	10	21.9588	22.3106	21.1275	23.2495	21.3662	23.6607
g254.t1|organism=Naegleria_fowleri_ATCC_30894|gene_product=Virulence-relatedproteinNf314[GO:0004185,GO:0006508]	g254.t1 | organism=Naegleria_fowleri_ATCC_ 30894 | gene_product=Virulence-related protein Nf314 [GO:0004185,GO:0006508 ]	A0A6A5CIS9	-0.943824132283531	-1.92362	1.35782325702566	24.3488	24.2542	100	3	25.2926	25.3206	100	3	12	12	28.5	28.5	28.5	55.958	0	61.951	760850000	75	24.2542	23.8567	24.9355	25.1433	25.3206	25.414
g10780.t1|organism=Naegleria_fowleri_ATCC_30894|gene_product=CathepsinB[GO:0004197,GO:0006508,GO:0050790]	g10780.t1 | organism=Naegleria_fowleri_ATCC_ 30894 | gene_product=Cathepsin B [GO:0004197,GO:0006508,GO:0050790 ]	A0A6A5C6R6	-0.928334554036461	-1.90308	2.08772361362991	23.5866	23.5659	100	3	24.5149	24.4765	100	3	4	4	21	21	21	38.724	0	13.157	263090000	19	23.3377	23.5659	23.8561	24.334	24.7343	24.4765
g2916.t1|organism=Naegleria_fowleri_ATCC_30894|gene_product=CathepsinZ[GO:0006508,GO:0008234];g9427.t1|organism=Naegleria_fowleri_ATCC_30894|gene_product=CathepsinZ[GO:0006508,GO:0008234];g9444.t1|organism=Naegleria_fowleri_ATCC_30894|gene_product=CathepsinZ[GO:0006508,GO:0008234]	g2916.t1 | organism=Naegleria_fowleri_ATCC_ 30894 | gene_product=Cathepsin Z [GO:0006508,GO:0008234 ];g9427.t1 | organism=Naegleria_fowleri_ATCC_ 30894 | gene_product=Cathepsin Z [GO:0006508,GO:0008234 ];g9444.t1 | organism=Naegleria_fowleri_ATCC_ 3089	A0A6A5BEV3	-0.818232854207359	-1.76324	0.695277567681984	22.7418	23.0054	100	3	23.5601	23.4866	100	3	6	6	32.8	32.8	32.8	32.532	0	31.288	156700000	24	23.0054	21.7522	23.4679	23.4866	23.8623	23.3314
g7356.t1|organism=Naegleria_fowleri_ATCC_30894|gene_product=CathepsinD[GO:0004190,GO:0005576,GO:0005764,GO:0005769,GO:0006508,GO:0012501,GO:0030163,GO:0032009]	g7356.t1 | organism=Naegleria_fowleri_ATCC_ 30894 | gene_product=Cathepsin D [GO:0004190,GO:0005576,GO:0005764,GO:0005769,GO:0006508,GO:0012501,GO:0030163,GO:0032009 ]	A0A6A5CFU9	-0.792517344156902	-1.73209	0.968054647656636	25.4108	25.3626	100	3	26.2033	25.9803	100	3	11	11	44.5	44.5	44.5	42.776	0	302.46	2948000000	171	25.3626	24.9278	25.9421	25.9342	26.6955	25.9803
g1927.t1|organism=Naegleria_fowleri_ATCC_30894|gene_product=Translationally-controlledtumorproteinhomolog	g1927.t1 | organism=Naegleria_fowleri_ATCC_ 30894 | gene_product=Translationally-controlled tumor protein homolog	A0A6A5BP41	-0.714988708496094	-1.64147	0.697403195550781	22.1622	22.0918	100	3	22.8772	22.8214	100	3	7	7	55.6	55.6	55.6	20.088	0	17.012	87854000	16	22.0918	21.9494	22.4455	23.6715	22.1386	22.8214
g5828.t1|organism=Naegleria_fowleri_ATCC_30894|gene_product=Beta-xylosidase[GO:0004553,GO:0005975]	g5828.t1 | organism=Naegleria_fowleri_ATCC_ 30894 | gene_product=Beta-xylosidase [GO:0004553,GO:0005975 ]	A0A6A5BNB9	-0.712028503417969	-1.63811	0	NaN	NaN	33.3333	1	21.9797	21.9797	66.6667	2	3	3	12.6	12.6	12.6	58.02	0	10.015	36581000	5	NaN	NaN	21.2676	NaN	22.7193	21.24
g4224.t1|organism=Naegleria_fowleri_ATCC_30894|gene_product=Thioredoxin[GO:0005623,GO:0006662,GO:0015035,GO:0045454,GO:0055114]	g4224.t1 | organism=Naegleria_fowleri_ATCC_ 30894 | gene_product=Thioredoxin [GO:0005623,GO:0006662,GO:0015035,GO:0045454,GO:0055114 ]	A0A6A5BVG0	-0.684952418009441	-1.60765	0	NaN	NaN	33.3333	1	21.8558	22.464	100	3	2	2	26.9	26.9	26.9	11.68	0	6.029	29155000	11	21.1708	NaN	NaN	22.464	20.6129	22.4905
g6086.t1|organism=Naegleria_fowleri_ATCC_30894|gene_product=PutativenucleosomeassemblyproteinC364.06[GO:0005634,GO:0006334];g5579.t1|organism=Naegleria_fowleri_ATCC_30894|gene_product=PutativenucleosomeassemblyproteinC364.06[GO:0005634,GO:0006334]	g6086.t1 | organism=Naegleria_fowleri_ATCC_ 30894 | gene_product=Putative nucleosome assembly protein C364.06 [GO:0005634,GO:0006334 ];g5579.t1 | organism=Naegleria_fowleri_ATCC_ 30894 | gene_product=Putative nucleosome assembly protein C364.06 [GO:000	A0A6A5BPR2	-0.647714614868164	-1.56668	0.739437925708999	21.2481	21.5881	100	3	21.8958	21.822	100	3	4	4	18.2	18.2	18.2	39.111	0	6.7351	51103000	13	21.5881	20.5351	21.621	22.2466	21.822	21.6187
g2402.t1|organism=Naegleria_fowleri_ATCC_30894[GO:0005509,GO:0005576,GO:0007160]	g2402.t1 | organism=Naegleria_fowleri_ATCC_ 30894 [GO:0005509,GO:0005576,GO:0007160 ]	A0A6A5BVB3	-0.561939239501953	-1.47625	0.494109050489214	23.3041	23.3624	100	3	23.866	24.0247	100	3	9	9	38.9	38.9	38.9	24.508	0	15.761	257030000	30	22.5545	23.9954	23.3624	24.0247	23.3423	24.2311
g2766.t1|organism=Naegleria_fowleri_ATCC_30894|gene_product=PhospholipaseB-likeproteinB[GO:0004620,GO:0016042]	g2766.t1 | organism=Naegleria_fowleri_ATCC_ 30894 | gene_product=Phospholipase B-like protein B [GO:0004620,GO:0016042 ]	A0A6A5BV03	-0.553995768229164	-1.46815	0.619483618375571	22.184	22.2811	100	3	22.738	22.6188	100	3	7	7	22.4	22.4	22.4	64.282	0	41.581	111470000	25	22.2811	21.5705	22.7003	22.6188	23.182	22.4131
g2148.t1|organism=Naegleria_fowleri_ATCC_30894[GO:0005509,GO:0005576,GO:0007160]	g2148.t1 | organism=Naegleria_fowleri_ATCC_ 30894 [GO:0005509,GO:0005576,GO:0007160 ]	A0A6A5BZJ4	-0.552981058756508	-1.46711	0.517579139482972	25.6494	25.7511	100	3	26.2023	26.1	100	3	7	7	44.8	44.8	44.8	23.562	0	18.752	1017700000	61	25.7511	24.83	26.367	26.0221	26.4849	26.1
g1697.t1|organism=Naegleria_fowleri_ATCC_30894|gene_product=Dipeptidylpeptidase1(Fragment)[GO:0006508,GO:0008234]	g1697.t1 | organism=Naegleria_fowleri_ATCC_ 30894 | gene_product=Dipeptidyl peptidase 1 (Fragment) [GO:0006508,GO:0008234 ]	A0A6A5BYE0	-0.537301699320476	-1.45126	1.29058681294811	22.3572	22.3572	66.6667	2	22.8945	22.8943	100	3	5	5	21.9	21.9	21.9	55.165	0	15.339	87359000	20	NaN	22.1456	22.5688	22.8077	22.9816	22.8943
g10404.t1|organism=Naegleria_fowleri_ATCC_30894|gene_product=Dipeptidylpeptidase1[GO:0006508,GO:0008234]	g10404.t1 | organism=Naegleria_fowleri_ATCC_ 30894 | gene_product=Dipeptidyl peptidase 1 [GO:0006508,GO:0008234 ]	A0A6A5CDG3	-0.523443857828774	-1.43738	0.657187938303769	24.8973	25.041	100	3	25.4207	25.4028	100	3	9	9	25.4	25.4	25.4	59.326	0	228.53	945000000	83	25.041	24.2463	25.4045	25.2324	25.6269	25.4028
g7527.t1|organism=Naegleria_fowleri_ATCC_30894|gene_product=Actin-1[GO:0000902,GO:0001891,GO:0005200,GO:0005524,GO:0006909,GO:0007010,GO:0017022,GO:0030027,GO:0030864,GO:0032009,GO:0032010,GO:0044291,GO:0046983,GO:0051591,GO:0060187,GO:0061836]	g7527.t1 | organism=Naegleria_fowleri_ATCC_ 30894 | gene_product=Actin-1 [GO:0000902,GO:0001891,GO:0005200,GO:0005524,GO:0006909,GO:0007010,GO:0017022,GO:0030027,GO:0030864,GO:0032009,GO:0032010,GO:0044291,GO:0046983,GO:0051591,GO:0060187,GO:0061836 ]	A0A6A5CFJ9	-0.519130706787109	-1.43309	0.901087769163338	29.7561	29.9568	100	3	30.2753	30.253	100	3	4	4	30.3	11.5	11.5	41.446	0	20.869	12189000000	24	30.0612	29.9568	29.2504	30.434	30.253	30.1388
g7799.t1|organism=Naegleria_fowleri_ATCC_30894|gene_product=Thiaminase-1[GO:0016740]	g7799.t1 | organism=Naegleria_fowleri_ATCC_ 30894 | gene_product=Thiaminase-1 [GO:0016740 ]	A0A6A5CBD3	-0.502839406331379	-1.417	0	NaN	NaN	33.3333	1	21.5409	21.4742	100	3	3	3	9.9	9.9	9.9	43.676	0	6.6058	24797000	9	21.0381	NaN	NaN	21.7462	21.4742	21.4024
g5005.t1|organism=Naegleria_fowleri_ATCC_30894|gene_product=CathepsinB[GO:0006508,GO:0008234];g5698.t1|organism=Naegleria_fowleri_ATCC_30894|gene_product=CathepsinB[GO:0006508,GO:0008234]	g5005.t1 | organism=Naegleria_fowleri_ATCC_ 30894 | gene_product=Cathepsin B [GO:0006508,GO:0008234 ];g5698.t1 | organism=Naegleria_fowleri_ATCC_ 30894 | gene_product=Cathepsin B [GO:0006508,GO:0008234 ]	A0A1L1XWG9	-0.502032597859703	-1.41621	0.638322179387215	26.564	26.6173	100	3	27.066	27.0879	100	3	4	4	19.2	19.2	19.2	33.925	0	91	1743000000	107	26.6173	25.9342	27.1404	27.1619	27.0879	26.9482
g6308.t1|organism=Naegleria_fowleri_ATCC_30894|gene_product=Actophorin[GO:0003779,GO:0015629,GO:0030042]	g6308.t1 | organism=Naegleria_fowleri_ATCC_ 30894 | gene_product=Actophorin [GO:0003779,GO:0015629,GO:0030042 ]	A0A6A5BLA8	-0.460032780965172	-1.37557	0.794206412309099	25.6564	25.8513	100	3	26.1164	26.147	100	3	7	7	55.3	55.3	55.3	15.668	0	136.81	594430000	49	25.8513	25.207	25.9108	26.147	25.8528	26.3495
g6352.t1|organism=Naegleria_fowleri_ATCC_30894|gene_product=Antistasin[GO:0004867,GO:0010466]	g6352.t1 | organism=Naegleria_fowleri_ATCC_ 30894 | gene_product=Antistasin [GO:0004867,GO:0010466 ]	A0A6A5BL20	-0.438121795654297	-1.35484	0.33196952606189	22.4861	22.9216	100	3	22.9243	22.9023	100	3	8	8	10	10	10	95.156	0	33.206	159520000	37	22.9216	21.4143	23.1225	23.0585	22.9023	22.8119
g3210.t1|organism=Naegleria_fowleri_ATCC_30894|gene_product=Elongationfactor1-delta2[GO:0003746,GO:0006414]	g3210.t1 | organism=Naegleria_fowleri_ATCC_ 30894 | gene_product=Elongation factor 1-delta 2 [GO:0003746,GO:0006414 ]	A0A6A5BVD6	-0.398922602335613	-1.31852	0.379284630419163	24.1133	24.1437	100	3	24.5123	24.5865	100	3	6	6	60	60	60	13.203	0	65.204	230460000	21	24.1437	24.6518	23.5445	24.9986	23.9517	24.5865
g9525.t1|organism=Naegleria_fowleri_ATCC_30894|gene_product=CathepsinZ[GO:0006508,GO:0008234]	g9525.t1 | organism=Naegleria_fowleri_ATCC_ 30894 | gene_product=Cathepsin Z [GO:0006508,GO:0008234 ]	A0A6A5B190	-0.360612869262695	-1.28397	0.353465290187501	23.0661	23.2205	100	3	23.4267	23.3341	100	3	8	8	55.8	55.8	55.8	30.559	0	44.838	215560000	42	23.2205	22.3959	23.5819	23.3341	23.8777	23.0683
g12594.t1|organism=Naegleria_fowleri_ATCC_30894|gene_product=PPi-typephosphoenolpyruvatecarboxykinase[GO:0005829,GO:0030585,GO:0070208]	g12594.t1 | organism=Naegleria_fowleri_ATCC_ 30894 | gene_product=PPi-type phosphoenolpyruvate carboxykinase [GO:0005829,GO:0030585,GO:0070208 ]	A0A6A5C4E1	-0.355545043945313	-1.27947	0.743546621709565	21.0543	20.9372	100	3	21.4098	21.4808	100	3	4	4	5	5	5	129.21	0	10.092	27731000	11	20.8937	20.9372	21.3319	21.0873	21.6614	21.4808
g7798.t1|organism=Naegleria_fowleri_ATCC_30894|gene_product=Transketolase[GO:0004802,GO:0046872]	g7798.t1 | organism=Naegleria_fowleri_ATCC_ 30894 | gene_product=Transketolase [GO:0004802,GO:0046872 ]	A0A6A5C0C3	-0.340590159098308	-1.26627	0.465506382855198	20.4486	20.4508	100	3	20.7892	21.0181	100	3	4	4	8.7	8.7	8.7	65.712	0	6.7262	21271000	6	20.2192	20.4508	20.6758	20.2176	21.1319	21.0181
g899.t1|organism=Naegleria_fowleri_ATCC_30894|gene_product=Cystathioninebeta-synthase[GO:0004122,GO:0005737,GO:0006535,GO:0019343]	g899.t1 | organism=Naegleria_fowleri_ATCC_ 30894 | gene_product=Cystathionine beta-synthase [GO:0004122,GO:0005737,GO:0006535,GO:0019343 ]	A0A6A5BWP4	-0.310812950134277	-1.24041	0.57791286044547	21.6483	21.6483	66.6667	2	21.9591	21.9591	66.6667	2	5	5	24.3	24.3	24.3	39.988	0	8.305	52491000	14	21.4514	NaN	21.8452	21.9125	NaN	22.0057
g3343.t1|organism=Naegleria_fowleri_ATCC_30894|gene_product=SNF1-relatedproteinkinaseregulatorysubunitgamma-likePV42b[GO:0032501,GO:0048856]	g3343.t1 | organism=Naegleria_fowleri_ATCC_ 30894 | gene_product=SNF1-related protein kinase regulatory subunit gamma-like PV42b [GO:0032501,GO:0048856 ]	A0A6A5BSM9	-0.270824432373047	-1.2065	0.182146886517276	22.9878	22.6104	100	3	23.2587	23.3149	100	3	10	10	41.5	41.5	41.5	36.477	0	25.178	269300000	40	22.6104	23.7982	22.5549	23.9135	22.5477	23.3149
g13076.t1|organism=Naegleria_fowleri_ATCC_30894|gene_product=Eukaryotictranslationinitiationfactor5A-1[GO:0003743,GO:0003746,GO:0006413,GO:0006452,GO:0010089,GO:0016021,GO:0019706,GO:0043022,GO:0045901,GO:0045905]	g13076.t1 | organism=Naegleria_fowleri_ATCC_ 30894 | gene_product=Eukaryotic translation initiation factor 5A-1 [GO:0003743,GO:0003746,GO:0006413,GO:0006452,GO:0010089,GO:0016021,GO:0019706,GO:0043022,GO:0045901,GO:0045905 ]	A0A6A5BRA8	-0.263072967529297	-1.20003	0.202884127466155	23.895	24.298	100	3	24.1581	24.1242	100	3	7	7	61.1	61.1	61.1	17.208	0	72.051	332110000	44	24.298	22.9355	24.4516	24.4063	23.9438	24.1242
g6209.t1|organism=Naegleria_fowleri_ATCC_30894	g6209.t1 | organism=Naegleria_fowleri_ATCC_ 30894	A0A6A5BMB6	-0.24986966451009	-1.1891	0.398550572289243	22.9367	22.9125	100	3	23.1865	23.1647	100	3	20	20	25	17.2	17.2	245	0	91.66	456600000	86	22.8146	22.9125	23.0829	22.759	23.6358	23.1647
g5701.t1|organism=Naegleria_fowleri_ATCC_30894|gene_product=CathepsinB-likeCP3[GO:0006508,GO:0008234];g5002.t1|organism=Naegleria_fowleri_ATCC_30894|gene_product=CathepsinB-likeCP3[GO:0006508,GO:0008234]	g5701.t1 | organism=Naegleria_fowleri_ATCC_ 30894 | gene_product=Cathepsin B-like CP3 [GO:0006508,GO:0008234 ];g5002.t1 | organism=Naegleria_fowleri_ATCC_ 30894 | gene_product=Cathepsin B-like CP3 [GO:0006508,GO:0008234 ]	A0A6A5BMB9	-0.231048583984375	-1.17369	0.801983353975071	26.7222	26.691	100	3	26.9532	27.0481	100	3	6	6	41.2	33.5	33.5	27.782	0	97.175	2007600000	76	26.5855	26.8901	26.691	27.056	27.0481	26.7557
g751.t1|organism=Naegleria_fowleri_ATCC_30894|gene_product=Celldivisioncycleprotein48homolog[GO:0003924,GO:0005524,GO:0005525,GO:0005634,GO:0005829,GO:0016887,GO:0030433,GO:0030970,GO:0031593,GO:0034098,GO:0051228,GO:0051301,GO:0071712,GO:0097352]	g751.t1 | organism=Naegleria_fowleri_ATCC_ 30894 | gene_product=Cell division cycle protein 48 homolog [GO:0003924,GO:0005524,GO:0005525,GO:0005634,GO:0005829,GO:0016887,GO:0030433,GO:0030970,GO:0031593,GO:0034098,GO:0051228,GO:0051301,GO:0071712,GO:0097	A0A6A5CCP5	-0.157978057861328	-1.11572	0.121219001778209	22.709	22.9161	100	3	22.867	22.7696	100	3	13	13	33.7	25.7	25.7	92.027	0	55.003	196540000	34	22.9161	21.8769	23.334	22.586	23.2453	22.7696
g6246.t1|organism=Naegleria_fowleri_ATCC_30894|gene_product=Superoxidedismutase[Fe][GO:0004784,GO:0019430,GO:0046872,GO:0055114]	g6246.t1 | organism=Naegleria_fowleri_ATCC_ 30894 | gene_product=Superoxide dismutase [Fe] [GO:0004784,GO:0019430,GO:0046872,GO:0055114 ]	A0A6A5BIT9	-0.155472437540691	-1.11379	0.449406221959278	23.401	23.4064	100	3	23.5565	23.5091	100	3	5	5	43.4	43.4	43.4	22.306	0	45.675	211580000	36	23.4064	23.176	23.6205	23.5091	23.7043	23.456
g1788.t1|organism=Naegleria_fowleri_ATCC_30894|gene_product=Myophilin[GO:0003779,GO:0031032]	g1788.t1 | organism=Naegleria_fowleri_ATCC_ 30894 | gene_product=Myophilin [GO:0003779,GO:0031032 ]	A0A6A5C1N3	-0.123118082682289	-1.08909	0.0786004629678774	23.6676	23.9538	100	3	23.7907	24.1007	100	3	7	7	29.2	29.2	29.2	34.615	0	24.617	176540000	31	23.9652	23.0838	23.9538	24.1007	22.8698	24.4016
g5254.t1|organism=Naegleria_fowleri_ATCC_30894|gene_product=Probabledipeptidyl-peptidase5[GO:0006508,GO:0008236]	g5254.t1 | organism=Naegleria_fowleri_ATCC_ 30894 | gene_product=Probable dipeptidyl-peptidase 5 [GO:0006508,GO:0008236 ]	A0A6A5BG15	-0.0945409138997384	-1.06773	0.14848480154474	24.3016	24.2276	100	3	24.3961	24.5359	100	3	15	15	27.2	27.2	27.2	81	0	83.553	557970000	70	24.2276	24.1885	24.4885	23.9693	24.6831	24.5359
P62306;g3654.t1|organism=Naegleria_fowleri_ATCC_30894|gene_product=ProbablesmallnuclearribonucleoproteinF[GO:0000387,GO:0003723,GO:0005681,GO:0005732];g4627.t1|organism=Naegleria_fowleri_ATCC_30894|gene_product=ProbablesmallnuclearribonucleoproteinF[GO:0000387,GO:0003723,GO:0005681,GO:0005732]	Small nuclear ribonucleoprotein F OS;g3654.t1 | organism=Naegleria_fowleri_ATCC_ 30894 | gene_product=Probable small nuclear ribonucleoprotein F [GO:0000387,GO:0003723,GO:0005681,GO:0005732 ];g4627.t1 | organism=Naegleria_fowleri_ATCC_ 30894 | gene_prod	#N/A	-0.0575434366861991	-1.04069	0.0771040341488446	23.1406	23.047	100	3	23.1981	23.0922	100	3	2	2	24.4	24.4	24.4	9.7251	0	58	75397000	12	23.3345	23.0402	23.047	23.6638	23.0922	22.8383
g10565.t1|organism=Naegleria_fowleri_ATCC_30894	g10565.t1 | organism=Naegleria_fowleri_ATCC_ 30894	A0A6A5CD16	-0.0352929433186837	-1.02476	0.109162372428188	23.7882	23.7939	100	3	23.8235	23.7165	100	3	38	25	27	25.8	19.2	245.38	0	227.51	1110800000	210	23.7473	23.8235	23.7939	23.7012	24.0529	23.7165
g2390.t1|organism=Naegleria_fowleri_ATCC_30894|gene_product=Lysosomalalpha-glucosidase[GO:0004553,GO:0005975,GO:0030246]	g2390.t1 | organism=Naegleria_fowleri_ATCC_ 30894 | gene_product=Lysosomal alpha-glucosidase [GO:0004553,GO:0005975,GO:0030246 ]	A0A6A5BYB7	-0.0222028096516915	-1.01551	0.0144936672991141	21.4354	21.3861	100	3	21.4576	21.2937	100	3	10	10	15.6	15.6	15.6	98.849	0	17.322	69155000	20	21.3861	20.7965	22.1237	20.9835	22.0957	21.2937
g4745.t1|organism=Naegleria_fowleri_ATCC_30894|gene_product=Heatshock70kDaprotein14[GO:0005524]	g4745.t1 | organism=Naegleria_fowleri_ATCC_ 30894 | gene_product=Heat shock 70 kDa protein 14 [GO:0005524 ]	A0A6A5BT22	-0.01697603861491	-1.01184	0.0115526246464324	20.8299	20.8694	100	3	20.8469	21.1664	100	3	4	4	6.6	6.6	6.6	92.694	0	7.9932	24971000	7	20.3323	20.8694	21.2881	20.0553	21.319	21.1664
g10668.t1|organism=Naegleria_fowleri_ATCC_30894|gene_product=Heatshockprotein81-2[GO:0005524,GO:0006457,GO:0016021,GO:0051082]	g10668.t1 | organism=Naegleria_fowleri_ATCC_ 30894 | gene_product=Heat shock protein 81-2 [GO:0005524,GO:0006457,GO:0016021,GO:0051082 ]	A0A6A5BZL5	-0.00544548034667969	-1.00378	0.0142438310537393	21.9956	21.9151	100	3	22.001	22.035	100	3	9	9	19.2	15.7	15.7	80.584	0	16.315	89863000	21	21.8611	21.9151	22.2106	22.0925	21.8755	22.035
g6065.t1|organism=Naegleria_fowleri_ATCC_30894|gene_product=Actin-1[GO:0000902,GO:0001891,GO:0005200,GO:0005524,GO:0006909,GO:0007010,GO:0017022,GO:0030027,GO:0030864,GO:0032009,GO:0032010,GO:0044291,GO:0046983,GO:0051591,GO:0060187,GO:0061836];g5680.t1|organism=Naegleria_fowleri_ATCC_30894|gene_product=Actin-1[GO:0000902,GO:0001891,GO:0005200,GO:0005524,GO:0006909,GO:0007010,GO:0017022,GO:003002…	g6065.t1 | organism=Naegleria_fowleri_ATCC_ 30894 | gene_product=Actin-1 [GO:0000902,GO:0001891,GO:0005200,GO:0005524,GO:0006909,GO:0007010,GO:0017022,GO:0030027,GO:0030864,GO:0032009,GO:0032010,GO:0044291,GO:0046983,GO:0051591,GO:0060187,GO:0061836 ];g5	A0A6A5BRE3	0.0433902740478516	1.03053	0.145174867306845	28.7928	28.7979	100	3	28.7494	28.7408	100	3	18	14	72.5	51.7	38.4	41.715	0	148.03	12092000000	417	28.7979	28.6328	28.9476	28.8638	28.7408	28.6436
g8537.t1|organism=Naegleria_fowleri_ATCC_30894|gene_product=Homogentisate1,2-dioxygenase[GO:0004411,GO:0006559,GO:0006570,GO:0055114]	g8537.t1 | organism=Naegleria_fowleri_ATCC_ 30894 | gene_product=Homogentisate 1,2-dioxygenase [GO:0004411,GO:0006559,GO:0006570,GO:0055114 ]	A0A6A5BH58	0.0499153137207031	1.0352	0.0602335253292386	22.0232	21.9955	100	3	21.9733	21.8727	100	3	5	5	18.1	18.1	18.1	56.699	0	13.299	62035000	11	21.9955	21.692	22.3819	21.6765	22.3706	21.8727
g5630.t1|organism=Naegleria_fowleri_ATCC_30894|gene_product=Heatshock70kDaprotein5[GO:0005524]	g5630.t1 | organism=Naegleria_fowleri_ATCC_ 30894 | gene_product=Heat shock 70 kDa protein 5 [GO:0005524 ]	A0A6A5BL70	0.0509109497070313	1.03592	0.0341224990588647	23.9442	24.0915	100	3	23.8933	23.8253	100	3	17	11	37	34.5	18.9	71.635	0	56.935	429830000	102	24.0915	23.0273	24.7137	23.7481	24.1065	23.8253
g1602.t1|organism=Naegleria_fowleri_ATCC_30894|gene_product=F-actin-cappingproteinsubunitbeta[GO:0003779,GO:0005737,GO:0008290,GO:0051016]	g1602.t1 | organism=Naegleria_fowleri_ATCC_ 30894 | gene_product=F-actin-capping protein subunit beta [GO:0003779,GO:0005737,GO:0008290,GO:0051016 ]	A0A6A5C1Z6	0.0560674667358398	1.03963	0.0734672384519701	22.5933	22.5933	66.6667	2	22.5373	22.4188	100	3	5	5	35.3	35.3	35.3	30.868	0	10.564	75423000	13	22.3386	NaN	22.848	22.4188	22.8163	22.3766
g13785.t1|organism=Naegleria_fowleri_ATCC_30894|gene_product=F-actin-cappingproteinsubunitalpha[GO:0003779,GO:0008290,GO:0051016];g13387.t1|organism=Naegleria_fowleri_ATCC_30894|gene_product=F-actin-cappingproteinsubunitalpha[GO:0003779,GO:0008290,GO:0051016]	g13785.t1 | organism=Naegleria_fowleri_ATCC_ 30894 | gene_product=F-actin-capping protein subunit alpha [GO:0003779,GO:0008290,GO:0051016 ];g13387.t1 | organism=Naegleria_fowleri_ATCC_ 30894 | gene_product=F-actin-capping protein subunit alpha [GO:0003	A0A6A5BXP7	0.0937093098958321	1.06711	0.0763381259500884	22.5415	22.6013	100	3	22.4478	22.4087	100	3	7	7	52	52	52	28.299	0	46.524	121520000	26	22.6013	21.8612	23.1619	22.4087	22.8314	22.1032
P61019;Q8WUD1;g843.t1|organism=Naegleria_fowleri_ATCC_30894|gene_product=GTP-bindingproteinyptV4[GO:0003924,GO:0005525,GO:0005886,GO:0015031]	Ras-related protein Rab-2A OS;Ras-related protein Rab-2B OS;g843.t1 | organism=Naegleria_fowleri_ATCC_ 30894 | gene_product=GTP-binding protein yptV4 [GO:0003924,GO:0005525,GO:0005886,GO:0015031 ]	#N/A	0.0991884867350237	1.07117	0.369995499674091	23.6262	23.5593	100	3	23.527	23.5939	100	3	10	10	59.4	59.4	59.4	23.545	0	71.624	261820000	62	23.5593	23.5398	23.7795	23.5939	23.6227	23.3644
g6374.t1|organism=Naegleria_fowleri_ATCC_30894|gene_product=Profilin[GO:0003779,GO:0005737,GO:0005856,GO:0016043,GO:0065007];g6373.t1|organism=Naegleria_fowleri_ATCC_30894|gene_product=Profilin[GO:0003779,GO:0005737,GO:0005856,GO:0016043,GO:0065007]	g6374.t1 | organism=Naegleria_fowleri_ATCC_ 30894 | gene_product=Profilin [GO:0003779,GO:0005737,GO:0005856,GO:0016043,GO:0065007 ];g6373.t1 | organism=Naegleria_fowleri_ATCC_ 30894 | gene_product=Profilin [GO:0003779,GO:0005737,GO:0005856,GO:0016043,G	A0A6A5BHQ3	0.106698989868164	1.07676	0.524967502545284	27.6429	27.618	100	3	27.5362	27.5419	100	3	10	10	94.7	94.7	94.7	13.952	0	323.31	7178300000	285	27.6015	27.618	27.709	27.3898	27.6768	27.5419
g8958.t1|organism=Naegleria_fowleri_ATCC_30894|gene_product=ERBB-3BINDINGPROTEIN1[GO:0001558,GO:0003676,GO:0004177,GO:0005634,GO:0005737,GO:0006508,GO:0009734,GO:0051302]	g8958.t1 | organism=Naegleria_fowleri_ATCC_ 30894 | gene_product=ERBB-3 BINDING PROTEIN 1 [GO:0001558,GO:0003676,GO:0004177,GO:0005634,GO:0005737,GO:0006508,GO:0009734,GO:0051302 ]	A0A6A5BI59	0.111901601155598	1.08065	0	21.5711	21.5322	100	3	NaN	NaN	33.3333	1	4	4	16.7	16.7	16.7	41.985	0	13.003	29793000	15	21.8204	21.3607	21.5322	NaN	21.4592	NaN
g13546.t1|organism=Naegleria_fowleri_ATCC_30894|gene_product=RibonucleasePproteinsubunitp25-likeprotein[GO:0003676]	g13546.t1 | organism=Naegleria_fowleri_ATCC_ 30894 | gene_product=Ribonuclease P protein subunit p25-like protein [GO:0003676 ]	A0A6A5C0K8	0.113945960998535	1.08218	0	NaN	NaN	33.3333	1	21.6784	21.6784	66.6667	2	2	2	22.2	22.2	22.2	28.226	0	11.664	25060000	10	21.7924	NaN	NaN	NaN	21.6703	21.6866
g3738.t1|organism=Naegleria_fowleri_ATCC_30894|gene_product=Heatshockcognate70kDaprotein1[GO:0005524]	g3738.t1 | organism=Naegleria_fowleri_ATCC_ 30894 | gene_product=Heat shock cognate 70 kDa protein 1 [GO:0005524 ]	A0A6A5BUS2	0.117807388305664	1.08508	0.0884755502561832	22.5393	22.5393	66.6667	2	22.4215	22.4215	66.6667	2	1	1	4.8	2.5	2.5	71.96	0.00066979	4.083	42139000	9	22.2307	NaN	22.8479	NaN	22.741	22.1019
g2593.t1|organism=Naegleria_fowleri_ATCC_30894|gene_product=Probableserine--tRNAligase,cytoplasmic[GO:0004828,GO:0005524,GO:0006434]	g2593.t1 | organism=Naegleria_fowleri_ATCC_ 30894 | gene_product=Probable serine--tRNA ligase, cytoplasmic [GO:0004828,GO:0005524,GO:0006434 ]	A0A6A5BW09	0.121192932128906	1.08763	0.155354750218112	22.41	22.41	66.6667	2	22.2888	22.1513	100	3	8	8	25.2	25.2	25.2	54.2	0	12.64	55401000	11	22.2159	NaN	22.6041	22.0505	22.6646	22.1513
g1077.t1|organism=Naegleria_fowleri_ATCC_30894|gene_product=Phosphoenolpyruvatecarboxykinase(ATP)[GO:0004612,GO:0005524,GO:0006094,GO:0016301,GO:0016310]	g1077.t1 | organism=Naegleria_fowleri_ATCC_ 30894 | gene_product=Phosphoenolpyruvate carboxykinase (ATP) [GO:0004612,GO:0005524,GO:0006094,GO:0016301,GO:0016310 ]	A0A6A5C019	0.122859319051106	1.08889	0.393218144055001	23.1619	23.0513	100	3	23.039	23.0553	100	3	12	12	33.4	33.4	33.4	65.279	0	42.719	138360000	31	23.0314	23.0513	23.4029	22.9397	23.0553	23.1222
g5953.t1|organism=Naegleria_fowleri_ATCC_30894|gene_product=4-hydroxyphenylpyruvatedioxygenase[GO:0003868,GO:0006572,GO:0046872,GO:0055114]	g5953.t1 | organism=Naegleria_fowleri_ATCC_ 30894 | gene_product=4-hydroxyphenylpyruvate dioxygenase [GO:0003868,GO:0006572,GO:0046872,GO:0055114 ]	A0A6A5BMI3	0.133305231730144	1.0968	0.365290114223082	22.6929	22.6503	100	3	22.5596	22.4871	100	3	11	11	40.3	40.3	40.3	44.324	0	22.161	170560000	35	22.8357	22.6503	22.5928	22.8187	22.4871	22.373
g1757.t1|organism=Naegleria_fowleri_ATCC_30894|gene_product=Adenosylhomocysteinase[GO:0004013,GO:0005737,GO:0006730,GO:0019510,GO:0051287]	g1757.t1 | organism=Naegleria_fowleri_ATCC_ 30894 | gene_product=Adenosylhomocysteinase [GO:0004013,GO:0005737,GO:0006730,GO:0019510,GO:0051287 ]	A0A6A5BYK8	0.141808827718098	1.10329	0.313373998099691	23.0975	23.2259	100	3	22.9557	22.8901	100	3	12	12	33.5	33.5	33.5	51.809	0	43.973	234600000	56	23.2259	22.7618	23.3048	22.8901	23.1038	22.8732
g604.t1|organism=Naegleria_fowleri_ATCC_30894|gene_product=RasGTPase-activating-likeproteinrgaA[GO:0005515,GO:0007165,GO:0043087,GO:0048856,GO:0071944];g7325.t1|organism=Naegleria_fowleri_ATCC_30894|gene_product=RasGTPase-activating-likeproteinrgaA[GO:0005328,GO:0005515,GO:0007165,GO:0016021,GO:0043087,GO:0048856,GO:0071944]	g604.t1 | organism=Naegleria_fowleri_ATCC_ 30894 | gene_product=Ras GTPase-activating-like protein rgaA [GO:0005515,GO:0007165,GO:0043087,GO:0048856,GO:0071944 ];g7325.t1 | organism=Naegleria_fowleri_ATCC_ 30894 | gene_product=Ras GTPase-activating-like	A0A6A5CHD7	0.146853764851887	1.10715	0.222797508286781	23.7665	23.7548	100	3	23.6197	23.5581	100	3	24	24	21.8	21.8	21.8	173.36	0	80.191	373630000	96	23.7548	23.4214	24.1234	23.3813	23.9196	23.5581
g10729.t1|organism=Naegleria_fowleri_ATCC_30894|gene_product=Elongationfactor1-alpha[GO:0003746,GO:0003924,GO:0005525,GO:0006414];g12421.t1|organism=Naegleria_fowleri_ATCC_30894|gene_product=Elongationfactor1-alpha[GO:0003746,GO:0003924,GO:0005525,GO:0006414];g11409.t1|organism=Naegleria_fowleri_ATCC_30894|gene_product=Elongationfactor1-alpha[GO:0003746,GO:0003924,GO:0005525,GO:0006414]	g10729.t1 | organism=Naegleria_fowleri_ATCC_ 30894 | gene_product=Elongation factor 1-alpha [GO:0003746,GO:0003924,GO:0005525,GO:0006414 ];g12421.t1 | organism=Naegleria_fowleri_ATCC_ 30894 | gene_product=Elongation factor 1-alpha [GO:0003746,GO:000392	A0A6A5CAR5	0.151858011881512	1.111	0.36290098965855	26.1207	26.0349	100	3	25.9688	25.9687	100	3	17	17	57.2	50.6	50.6	48.776	0	60.855	854400000	92	25.9137	26.0349	26.4135	25.8156	26.1223	25.9687
g9330.t1|organism=Naegleria_fowleri_ATCC_30894|gene_product=Lysine--tRNAligase[GO:0000049,GO:0000187,GO:0001819,GO:0002276,GO:0003877,GO:0004824,GO:0005524,GO:0005615,GO:0005634,GO:0005739,GO:0005829,GO:0006430,GO:0015966,GO:0017101,GO:0032103,GO:0032879,GO:0033209,GO:0042802,GO:0043032,GO:0080134]	g9330.t1 | organism=Naegleria_fowleri_ATCC_ 30894 | gene_product=Lysine--tRNA ligase [GO:0000049,GO:0000187,GO:0001819,GO:0002276,GO:0003877,GO:0004824,GO:0005524,GO:0005615,GO:0005634,GO:0005739,GO:0005829,GO:0006430,GO:0015966,GO:0017101,GO:0032103,GO:	A0A6A5B2H1	0.153100331624351	1.11196	0.119092983304093	21.8802	22.1329	100	3	21.7271	21.718	100	3	13	13	28.4	28.4	28.4	74.676	0	24.533	87517000	40	22.1329	20.9969	22.5109	21.9246	21.5387	21.718
g11901.t1|organism=Naegleria_fowleri_ATCC_30894|gene_product=66kDastressprotein[GO:0005515]	g11901.t1 | organism=Naegleria_fowleri_ATCC_ 30894 | gene_product=66 kDa stress protein [GO:0005515 ]	A0A6A5C8E9	0.165553410847981	1.1216	0.274385564504627	21.9965	21.8549	100	3	21.8309	21.9889	100	3	10	10	24.3	24.3	24.3	65.713	0	24.32	89874000	35	21.8265	21.8549	22.3081	21.4619	22.0419	21.9889
g973.t1|organism=Naegleria_fowleri_ATCC_30894|gene_product=Aconitatehydratase,cytoplasmic[GO:0003994,GO:0005739,GO:0005829,GO:0006099,GO:0006101,GO:0051539]	g973.t1 | organism=Naegleria_fowleri_ATCC_ 30894 | gene_product=Aconitate hydratase, cytoplasmic [GO:0003994,GO:0005739,GO:0005829,GO:0006099,GO:0006101,GO:0051539 ]	A0A6A5C1U0	0.17151387532552	1.12624	0.142489544479407	22.9632	22.6808	100	3	22.7917	22.6878	100	3	18	17	31.7	31.7	30.8	100.63	0	28.343	193080000	41	22.5253	22.6808	23.6834	22.4028	23.2844	22.6878
g9939.t1|organism=Naegleria_fowleri_ATCC_30894[GO:0016020]	g9939.t1 | organism=Naegleria_fowleri_ATCC_ 30894 [GO:0016020 ]	A0A6A5BAB4	0.172112147013348	1.12671	0.173026018201775	21.7461	21.5608	100	3	21.574	21.4747	100	3	7	7	8.5	8.5	8.5	138.33	0	12.177	53486000	16	21.5608	21.4846	22.193	21.107	22.1403	21.4747
g12394.t1|organism=Naegleria_fowleri_ATCC_30894|gene_product=Triosephosphateisomerase,chloroplastic[GO:0004807,GO:0006094,GO:0006096]	g12394.t1 | organism=Naegleria_fowleri_ATCC_ 30894 | gene_product=Triosephosphate isomerase, chloroplastic [GO:0004807,GO:0006094,GO:0006096 ]	A0A6A5BWU3	0.182979901631672	1.13523	0.319794523394571	21.8661	21.8661	66.6667	2	21.6831	21.6449	100	3	4	4	21.7	21.7	21.7	27.725	0	7.1663	46122000	19	21.6078	NaN	22.1244	21.8597	21.5448	21.6449
g12860.t1|organism=Naegleria_fowleri_ATCC_30894[GO:0004674,GO:0005515,GO:0005524,GO:0005634,GO:0006468,GO:0016242,GO:0031931,GO:0031932,GO:0038202,GO:0044877]	g12860.t1 | organism=Naegleria_fowleri_ATCC_ 30894 [GO:0004674,GO:0005515,GO:0005524,GO:0005634,GO:0006468,GO:0016242,GO:0031931,GO:0031932,GO:0038202,GO:0044877 ]	A0A6A5C2U5	0.20347785949707	1.15147	0.133210518582868	21.2815	21.2815	66.6667	2	21.078	21.078	66.6667	2	2	2	1.1	1.1	1.1	270.77	0.0052324	2.8709	14187000	4	20.8088	NaN	21.7542	21.3073	NaN	20.8488
g6814.t1|organism=Naegleria_fowleri_ATCC_30894|gene_product=Coronin-1C[GO:0005515,GO:0005938,GO:0016020,GO:0031982,GO:0043229,GO:0050896,GO:0097435]	g6814.t1 | organism=Naegleria_fowleri_ATCC_ 30894 | gene_product=Coronin-1C [GO:0005515,GO:0005938,GO:0016020,GO:0031982,GO:0043229,GO:0050896,GO:0097435 ]	A0A6A5BJJ6	0.235969543457031	1.1777	0.227717332492278	24.9419	24.8797	100	3	24.7059	24.541	100	3	20	20	55.2	55.2	55.2	60.813	0	148.59	1101900000	107	24.8797	24.4026	25.5434	24.4077	25.1691	24.541
g1961.t1|organism=Naegleria_fowleri_ATCC_30894|gene_product=RNA-bindingprotein34[GO:0003723]	g1961.t1 | organism=Naegleria_fowleri_ATCC_ 30894 | gene_product=RNA-binding protein 34 [GO:0003723 ]	A0A6A5BWP1	0.248071034749348	1.18762	0	NaN	NaN	33.3333	1	21.3514	21.5037	100	3	4	4	52.1	52.1	52.1	11.014	0.00066335	3.9788	24933000	7	NaN	NaN	21.5995	21.8881	20.6624	21.5037
g5458.t1|organism=Naegleria_fowleri_ATCC_30894|gene_product=14-3-3proteinepsilon[GO:0019904]	g5458.t1 | organism=Naegleria_fowleri_ATCC_ 30894 | gene_product=14-3-3 protein epsilon [GO:0019904 ]	A0A6A5BN25	0.254795710245769	1.19317	0	NaN	NaN	33.3333	1	22.271	22.3621	100	3	3	3	21.2	18.4	18.4	33.208	0	6.6444	37616000	5	NaN	22.5258	NaN	22.6871	21.7638	22.3621
g9053.t1|organism=Naegleria_fowleri_ATCC_30894|gene_product=V-typeprotonATPasecatalyticsubunitAisoform1[GO:0000221,GO:0000329,GO:0005524,GO:0007035,GO:0044267,GO:0046034,GO:0046961,GO:0090463,GO:0090464,GO:0090465,GO:1902600]	g9053.t1 | organism=Naegleria_fowleri_ATCC_ 30894 | gene_product=V-type proton ATPase catalytic subunit A isoform 1 [GO:0000221,GO:0000329,GO:0005524,GO:0007035,GO:0044267,GO:0046034,GO:0046961,GO:0090463,GO:0090464,GO:0090465,GO:1902600 ]	A0A6A5BFJ4	0.27265739440918	1.20803	0.284525754402868	23.7236	23.8489	100	3	23.4509	23.4281	100	3	16	16	49.3	42.9	42.9	67.843	0	81.029	421780000	90	23.8489	23.025	24.2969	23.4281	23.6395	23.2852
g8878.t1|organism=Naegleria_fowleri_ATCC_30894|gene_product=Glycine--tRNAligase,mitochondrial1[GO:0004820,GO:0005524,GO:0005737,GO:0006426]	g8878.t1 | organism=Naegleria_fowleri_ATCC_ 30894 | gene_product=Glycine--tRNA ligase, mitochondrial 1 [GO:0004820,GO:0005524,GO:0005737,GO:0006426 ]	A0A6A5BHY5	0.280058542887371	1.21424	0.221222593905434	22.0098	22.377	100	3	21.7297	21.7326	100	3	10	10	20.4	20.4	20.4	82.306	0	22.416	111880000	29	22.377	21.0934	22.5588	21.4229	22.0336	21.7326
g5627.t1|organism=Naegleria_fowleri_ATCC_30894	g5627.t1 | organism=Naegleria_fowleri_ATCC_ 30894	A0A6A5BCJ2	0.314629236857098	1.24369	0.39261524443546	22.1583	22.1583	66.6667	2	21.8437	21.9399	100	3	3	3	12.1	12.1	12.1	28.686	0	6.3026	42208000	9	21.8176	NaN	22.499	21.5356	21.9399	22.0555
g7260.t1|organism=Naegleria_fowleri_ATCC_30894|gene_product=Obg-likeATPase1[GO:0005524,GO:0005525,GO:0005737,GO:0016887,GO:0043022,GO:0043023]	g7260.t1 | organism=Naegleria_fowleri_ATCC_ 30894 | gene_product=Obg-like ATPase 1 [GO:0005524,GO:0005525,GO:0005737,GO:0016887,GO:0043022,GO:0043023 ]	A0A6A5B588	0.323916435241699	1.25172	0.327929060336711	20.9844	20.9844	66.6667	2	20.6605	20.6605	66.6667	2	3	3	11.3	11.3	11.3	43.637	0.0037736	3.1841	15918000	3	20.6257	NaN	21.3431	NaN	20.7353	20.5857
g1645.t1|organism=Naegleria_fowleri_ATCC_30894|gene_product=Enolase[GO:0000015,GO:0000287,GO:0004634,GO:0006096]	g1645.t1 | organism=Naegleria_fowleri_ATCC_ 30894 | gene_product=Enolase [GO:0000015,GO:0000287,GO:0004634,GO:0006096 ]	A0A6A5BXC3	0.325489044189453	1.25309	0.336582564796732	21.8167	21.8167	66.6667	2	21.4912	21.4912	66.6667	2	4	4	12.8	12.8	12.8	53.16	0	14.259	22796000	11	21.6312	NaN	22.0023	21.799	21.1834	NaN
g3944.t1|organism=Naegleria_fowleri_ATCC_30894|gene_product=GTP-bindingnuclearproteinRan[GO:0003924,GO:0005525,GO:0005634,GO:0005737,GO:0006606]	g3944.t1 | organism=Naegleria_fowleri_ATCC_ 30894 | gene_product=GTP-binding nuclear protein Ran [GO:0003924,GO:0005525,GO:0005634,GO:0005737,GO:0006606 ]	A0A6A5BSI5	0.338210423787437	1.26419	0.586073084135349	22.1063	22.2124	100	3	21.7681	21.6647	100	3	5	5	42.6	36.1	36.1	24.624	0	15.732	69183000	17	22.2124	21.7346	22.372	21.6647	22.1044	21.5353
g6270.t1|organism=Naegleria_fowleri_ATCC_30894[GO:0003779,GO:0005737,GO:0005885,GO:0034314]	g6270.t1 | organism=Naegleria_fowleri_ATCC_ 30894 [GO:0003779,GO:0005737,GO:0005885,GO:0034314 ]	A0A6A5BJ08	0.339126586914063	1.26499	0.721755749090274	21.2958	21.2958	66.6667	2	20.9567	20.9567	66.6667	2	4	4	10.6	10.6	10.6	42.806	0	5.4552	20826000	5	21.4692	21.1225	NaN	20.9641	NaN	20.9493
g2637.t1|organism=Naegleria_fowleri_ATCC_30894|gene_product=Fimbrin[GO:0051015,GO:0051017]	g2637.t1 | organism=Naegleria_fowleri_ATCC_ 30894 | gene_product=Fimbrin [GO:0051015,GO:0051017 ]	A0A6A5BTR4	0.349911371866863	1.27448	0.668638550785707	25.2716	25.4985	100	3	24.9217	24.9139	100	3	19	18	46.8	46.8	45.4	58.608	0	137.94	1300500000	111	25.4985	24.8085	25.5078	24.8353	24.9139	25.0157
g8135.t1|organism=Naegleria_fowleri_ATCC_30894|gene_product=Glyceraldehyde-3-phosphatedehydrogenase[GO:0004365,GO:0006006,GO:0006096,GO:0050661,GO:0051287,GO:0055114]	g8135.t1 | organism=Naegleria_fowleri_ATCC_ 30894 | gene_product=Glyceraldehyde-3-phosphate dehydrogenase [GO:0004365,GO:0006006,GO:0006096,GO:0050661,GO:0051287,GO:0055114 ]	A0A4V8H039	0.352380752563477	1.27667	0.509776510537275	26.2502	26.1612	100	3	25.8978	25.9311	100	3	12	12	47.4	45.3	45.3	36.594	0	102.59	1789100000	152	26.1612	25.7973	26.7922	25.737	25.9311	26.0254
g9666.t1|organism=Naegleria_fowleri_ATCC_30894|gene_product=Pyruvatekinase[GO:0000287,GO:0004743,GO:0006096,GO:0016301,GO:0030955]	g9666.t1 | organism=Naegleria_fowleri_ATCC_ 30894 | gene_product=Pyruvate kinase [GO:0000287,GO:0004743,GO:0006096,GO:0016301,GO:0030955 ]	A0A6A5BD15	0.363655090332031	1.28668	0	26.6685	26.6685	66.6667	2	NaN	NaN	33.3333	1	4	4	8.5	8.5	8.5	66.353	0	6.5534	251810000	6	26.3789	NaN	26.9582	NaN	NaN	26.3049
g12052.t1|organism=Naegleria_fowleri_ATCC_30894|gene_product=60SribosomalproteinL4-1[GO:0003735,GO:0005840,GO:0006412]	g12052.t1 | organism=Naegleria_fowleri_ATCC_ 30894 | gene_product=60S ribosomal protein L4-1 [GO:0003735,GO:0005840,GO:0006412 ]	A0A6A5C514	0.363848368326824	1.28685	0.284176180459435	22.3074	22.1786	100	3	21.9435	21.9788	100	3	5	5	19.1	19.1	19.1	41.361	0	9.9223	67135000	15	22.1786	23.1943	21.5492	22.2567	21.5951	21.9788
g10892.t1|organism=Naegleria_fowleri_ATCC_30894|gene_product=Phosphoglyceratekinase[GO:0004618,GO:0005524,GO:0006096]	g10892.t1 | organism=Naegleria_fowleri_ATCC_ 30894 | gene_product=Phosphoglycerate kinase [GO:0004618,GO:0005524,GO:0006096 ]	A0A6A5BXT8	0.367465972900391	1.29008	1.15618684657582	23.306	23.2347	100	3	22.9386	22.9327	100	3	12	12	45.2	45.2	45.2	44.023	0	87.007	329890000	59	23.1475	23.2347	23.5358	22.9327	23.1011	22.7819
g12855.t1|organism=Naegleria_fowleri_ATCC_30894|gene_product=Elongationfactor2[GO:0003746,GO:0003924,GO:0005525,GO:0006414]	g12855.t1 | organism=Naegleria_fowleri_ATCC_ 30894 | gene_product=Elongation factor 2 [GO:0003746,GO:0003924,GO:0005525,GO:0006414 ]	A0A6A5BV24	0.380720138549805	1.30199	0.791456594192789	25.1275	25.1912	100	3	24.7468	24.7006	100	3	35	35	53.9	52.4	52.4	93.498	0	264.86	1862700000	171	25.1912	24.7322	25.4591	24.7006	24.8758	24.6639
g5452.t1|organism=Naegleria_fowleri_ATCC_30894|gene_product=Thioredoxinreductase2,mitochondrial[GO:0004791,GO:0005623,GO:0009055,GO:0022900,GO:0045454,GO:0050660,GO:0098869]	g5452.t1 | organism=Naegleria_fowleri_ATCC_ 30894 | gene_product=Thioredoxin reductase 2, mitochondrial [GO:0004791,GO:0005623,GO:0009055,GO:0022900,GO:0045454,GO:0050660,GO:0098869 ]	A0A6A5BMT6	0.401422500610352	1.32081	0.987084748092984	21.6529	21.6529	66.6667	2	21.2514	21.2514	66.6667	2	4	4	19.9	19.9	19.9	55.358	0	9.9387	30983000	6	NaN	21.5151	21.7906	NaN	21.2269	21.2759
g4419.t1|organism=Naegleria_fowleri_ATCC_30894|gene_product=Cytosolnon-specificdipeptidase[GO:0006508,GO:0016805]	g4419.t1 | organism=Naegleria_fowleri_ATCC_ 30894 | gene_product=Cytosol non-specific dipeptidase [GO:0006508,GO:0016805 ]	A0A6A5BRS9	0.406883239746094	1.32582	0.387677101103045	21.4439	21.5304	100	3	21.037	21.0058	100	3	6	6	17.9	17.9	17.9	52.431	0	8.6738	44355000	16	21.5304	20.668	22.1332	21.0058	21.2612	20.8439
g9285.t1|organism=Naegleria_fowleri_ATCC_30894|gene_product=Adenylylcyclase-associatedprotein[GO:0000902,GO:0003779,GO:0007010]	g9285.t1 | organism=Naegleria_fowleri_ATCC_ 30894 | gene_product=Adenylyl cyclase-associated protein [GO:0000902,GO:0003779,GO:0007010 ]	A0A6A5BBU7	0.409279505411781	1.32802	0.7201731970365	24.0835	24.102	100	3	23.6743	23.7288	100	3	19	19	60	60	60	54.11	0	73.944	443900000	72	24.102	23.6356	24.513	23.7351	23.7288	23.559
g3353.t1|organism=Naegleria_fowleri_ATCC_30894|gene_product=PhthiocerolsynthesispolyketidesynthasetypeIPpsC[GO:0016491,GO:0016746,GO:0031177,GO:0055114]	g3353.t1 | organism=Naegleria_fowleri_ATCC_ 30894 | gene_product=Phthiocerol synthesis polyketide synthase type I PpsC [GO:0016491,GO:0016746,GO:0031177,GO:0055114 ]	A0A6A5BSN6	0.456328074137371	1.37205	0.868984008798076	23.9091	23.9223	100	3	23.4528	23.5372	100	3	38	38	21.5	21.5	21.5	299.37	0	143.73	483340000	116	23.7771	24.028	23.9223	23.0133	23.808	23.5372
g4495.t1|organism=Naegleria_fowleri_ATCC_30894|gene_product=Peptidyl-prolylcis-transisomeraseA1[GO:0000413,GO:0003755,GO:0005739,GO:0016018,GO:0042026,GO:0051082]	g4495.t1 | organism=Naegleria_fowleri_ATCC_ 30894 | gene_product=Peptidyl-prolyl cis-trans isomerase A1 [GO:0000413,GO:0003755,GO:0005739,GO:0016018,GO:0042026,GO:0051082 ]	A0A6A5BNP4	0.458799997965492	1.3744	1.21235214608715	24.5552	24.5081	100	3	24.0964	24.0741	100	3	6	6	44.8	44.8	44.8	18.201	0	46.737	489350000	76	24.5081	24.2886	24.8689	24.0145	24.0741	24.2006
g12122.t1|organism=Naegleria_fowleri_ATCC_30894|gene_product=Cytosolaminopeptidase[GO:0004177,GO:0005737,GO:0006508,GO:0008235,GO:0030145]	g12122.t1 | organism=Naegleria_fowleri_ATCC_ 30894 | gene_product=Cytosol aminopeptidase [GO:0004177,GO:0005737,GO:0006508,GO:0008235,GO:0030145 ]	A0A6A5C7K8	0.463832219441734	1.3792	1.66627821436478	23.9295	23.9348	100	3	23.4656	23.4934	100	3	18	18	37.3	37.3	37.3	59.141	0	44.149	463100000	70	23.8771	23.9348	23.9766	23.2394	23.6641	23.4934
g6244.t1|organism=Naegleria_fowleri_ATCC_30894|gene_product=Fructose-1,6-bisphosphatase,cytosolic[GO:0005975,GO:0016311,GO:0042132]	g6244.t1 | organism=Naegleria_fowleri_ATCC_ 30894 | gene_product=Fructose-1,6-bisphosphatase, cytosolic [GO:0005975,GO:0016311,GO:0042132 ]	A0A6A5BL90	0.465099970499672	1.38041	0.666206405571	22.1271	22.2545	100	3	21.662	21.6078	100	3	6	6	27.5	27.5	27.5	37.812	0	13.646	50058000	17	22.2545	21.7188	22.4079	21.2799	22.0983	21.6078
g8136.t1|organism=Naegleria_fowleri_ATCC_30894|gene_product=Fructose-bisphosphatealdolase[GO:0004332,GO:0006096]	g8136.t1 | organism=Naegleria_fowleri_ATCC_ 30894 | gene_product=Fructose-bisphosphate aldolase [GO:0004332,GO:0006096 ]	A0A6A5BF81	0.488012949625649	1.40251	0.418399760158332	24.3713	24.5216	100	3	23.8833	24.0318	100	3	15	15	51.4	51.4	51.4	38.293	0	81.48	605100000	109	24.5216	23.4933	25.0991	24.0589	23.5593	24.0318
g5414.t1|organism=Naegleria_fowleri_ATCC_30894|gene_product=Probabledeoxyhypusinesynthase[GO:0005737,GO:0008612,GO:0034038]	g5414.t1 | organism=Naegleria_fowleri_ATCC_ 30894 | gene_product=Probable deoxyhypusine synthase [GO:0005737,GO:0008612,GO:0034038 ]	A0A6A5BN72	0.491437911987305	1.40585	1.09188172408367	28.4386	28.5235	100	3	27.9472	28.0788	100	3	2	2	6	6	6	44.761	0.0082791	2.4875	2377500000	10	28.5736	28.2188	28.5235	28.172	27.5907	28.0788
g110.t1|organism=Naegleria_fowleri_ATCC_30894	g110.t1 | organism=Naegleria_fowleri_ATCC_ 30894	A0A6A5CCM6	0.503276189168297	1.41743	0.321768696348433	24.9677	25.2942	100	3	24.4644	24.3385	100	3	7	7	41.8	41.8	41.8	17.375	0	18.1	443960000	55	25.2942	23.7976	25.8112	24.3385	24.8874	24.1672
g2161.t1|organism=Naegleria_fowleri_ATCC_30894|gene_product=Cystatin-A2[GO:0004869,GO:0005764]	g2161.t1 | organism=Naegleria_fowleri_ATCC_ 30894 | gene_product=Cystatin-A2 [GO:0004869,GO:0005764 ]	A0A6A5BX69	0.513869285583496	1.42787	0.549493055660749	20.8372	20.8372	66.6667	2	20.3233	20.3233	66.6667	2	2	2	26.6	26.6	26.6	10.415	0.0049551	2.9498	15535000	5	20.7197	NaN	20.9548	NaN	19.9911	20.6556
g9224.t1|organism=Naegleria_fowleri_ATCC_30894|gene_product=RabGDPdissociationinhibitoralpha[GO:0005093,GO:0007264,GO:0015031,GO:0050790]	g9224.t1 | organism=Naegleria_fowleri_ATCC_ 30894 | gene_product=Rab GDP dissociation inhibitor alpha [GO:0005093,GO:0007264,GO:0015031,GO:0050790 ]	A0A2R2JFX6	0.51598612467448	1.42997	0.703681491864918	23.1094	23.0378	100	3	22.5934	22.452	100	3	11	11	36	36	36	50.101	0	59.393	162640000	37	23.0378	22.7485	23.5419	22.452	23.0635	22.2647
g243.t1|organism=Naegleria_fowleri_ATCC_30894|gene_product=COP9signalosomecomplexsubunit5[GO:0004222,GO:0005515,GO:0006508,GO:0008180,GO:0016301,GO:0016310]	g243.t1 | organism=Naegleria_fowleri_ATCC_ 30894 | gene_product=COP9 signalosome complex subunit 5 [GO:0004222,GO:0005515,GO:0006508,GO:0008180,GO:0016301,GO:0016310 ]	A0A6A5CF34	0.539470354715984	1.45344	0.941386582122543	20.9046	20.9046	66.6667	2	20.3652	20.3769	100	3	3	3	13	10.5	10.5	37.911	0	4.1625	14514000	6	20.6732	NaN	21.1361	20.3769	20.1271	20.5915
g4598.t1|organism=Naegleria_fowleri_ATCC_30894|gene_product=S-adenosylmethioninesynthase[GO:0004478,GO:0005524,GO:0006556,GO:0006730,GO:0046872];g4542.t1|organism=Naegleria_fowleri_ATCC_30894|gene_product=S-adenosylmethioninesynthase[GO:0004478,GO:0005524,GO:0006556,GO:0006730,GO:0046872]	g4598.t1 | organism=Naegleria_fowleri_ATCC_ 30894 | gene_product=S-adenosylmethionine synthase [GO:0004478,GO:0005524,GO:0006556,GO:0006730,GO:0046872 ];g4542.t1 | organism=Naegleria_fowleri_ATCC_ 30894 | gene_product=S-adenosylmethionine synthase [GO:	A0A6A5BQ69	0.569515228271484	1.48402	0.564226514033971	23.1269	23.4846	100	3	22.5573	22.6334	100	3	7	7	33.6	24.2	24.2	42.078	0	21.413	108680000	25	23.4846	22.296	23.6	22.2412	22.6334	22.7974
g12899.t1|organism=Naegleria_fowleri_ATCC_30894|gene_product=Spermatogenesis-associatedprotein5-likeprotein1[GO:0005524]	g12899.t1 | organism=Naegleria_fowleri_ATCC_ 30894 | gene_product=Spermatogenesis-associated protein 5-like protein 1 [GO:0005524 ]	A0A6A5C261	0.595683415730793	1.51119	0.590764254268739	24.875	25.1486	100	3	24.2793	24.3492	100	3	1	1	1.4	1.4	1.4	106.05	0.0057751	2.7341	176390000	13	25.1486	24.0157	25.4606	24.0798	24.3492	24.4088
g5207.t1|organism=Naegleria_fowleri_ATCC_30894|gene_product=Peroxiredoxin-2[GO:0005829,GO:0008379,GO:0019430,GO:0032991,GO:0042744,GO:0045321,GO:0045454,GO:0055114]	g5207.t1 | organism=Naegleria_fowleri_ATCC_ 30894 | gene_product=Peroxiredoxin-2 [GO:0005829,GO:0008379,GO:0019430,GO:0032991,GO:0042744,GO:0045321,GO:0045454,GO:0055114 ]	A0A6A5BPM9	0.598344167073567	1.51398	1.19762862810447	24.641	24.5931	100	3	24.0426	24.1595	100	3	10	10	66.7	61	61	21.651	0	28.298	541160000	58	24.3596	24.9703	24.5931	24.2297	23.7388	24.1595
g9663.t1|organism=Naegleria_fowleri_ATCC_30894|gene_product=ChaperoneproteinDnaK[GO:0005524,GO:0006457,GO:0051082]	g9663.t1 | organism=Naegleria_fowleri_ATCC_ 30894 | gene_product=Chaperone protein DnaK [GO:0005524,GO:0006457,GO:0051082 ]	A0A6A5B052	0.601290384928387	1.51707	0.342533014293574	21.3845	21.8308	100	3	20.7832	20.6171	100	3	11	10	29.7	24.9	23.1	71.357	0	21.904	49822000	26	21.8308	20.0009	22.3218	20.6171	21.1253	20.6073
g3266.t1|organism=Naegleria_fowleri_ATCC_30894|gene_product=Alpha-actinin[GO:0003779,GO:0005509,GO:0019863]	g3266.t1 | organism=Naegleria_fowleri_ATCC_ 30894 | gene_product=Alpha-actinin [GO:0003779,GO:0005509,GO:0019863 ]	A0A6A5BUK4	0.652159372965496	1.57152	1.04241403556671	23.8661	23.9432	100	3	23.2139	23.1228	100	3	37	37	51.9	51.9	51.9	98.522	0	169.14	806990000	172	23.9432	23.3841	24.271	23.4869	23.1228	23.032
g5140.t1|organism=Naegleria_fowleri_ATCC_30894|gene_product=NeutralceramidaseA[GO:0017040,GO:0046514]	g5140.t1 | organism=Naegleria_fowleri_ATCC_ 30894 | gene_product=Neutral ceramidase A [GO:0017040,GO:0046514 ]	A0A6A5BD42	0.693209966023765	1.61688	1.00688018267931	22.1078	22.0027	100	3	21.4146	21.2461	100	3	7	7	12.7	12.7	12.7	82.208	0	14.662	67365000	20	21.8603	22.0027	22.4604	21.059	21.9386	21.2461
g6960.t1|organism=Naegleria_fowleri_ATCC_30894|gene_product=UnknownproteinNLV016from2D-PAGE(Fragment);g12125.t1|organism=Naegleria_fowleri_ATCC_30894|gene_product=UnknownproteinNLV016from2D-PAGE(Fragment);g12418.t1|organism=Naegleria_fowleri_ATCC_30894|gene_product=UnknownproteinNLV016from2D-PAGE(Fragment)	g6960.t1 | organism=Naegleria_fowleri_ATCC_ 30894 | gene_product=Unknown protein NLV016 from 2D-PAGE (Fragment);g12125.t1 | organism=Naegleria_fowleri_ATCC_ 30894 | gene_product=Unknown protein NLV016 from 2D-PAGE (Fragment);g12418.t1 | organism=Naegleri	A0A6A5BMA4	0.697806040445965	1.62204	0	NaN	NaN	33.3333	1	21.6121	21.7015	100	3	3	2	23.2	23.2	18.2	20.029	0	7.3082	31689000	9	NaN	22.3099	NaN	21.8585	21.2765	21.7015
g8295.t1|organism=Naegleria_fowleri_ATCC_30894|gene_product=Actin-relatedprotein3[GO:0005524,GO:0005885,GO:0034314]	g8295.t1 | organism=Naegleria_fowleri_ATCC_ 30894 | gene_product=Actin-related protein 3 [GO:0005524,GO:0005885,GO:0034314 ]	A0A6A5BGI0	0.715551376342773	1.64211	2.47743107853903	24.3083	24.2716	100	3	23.5928	23.5937	100	3	3	3	8.8	8.8	8.8	48.073	0	5.7407	112600000	9	24.2716	24.1455	24.5079	23.5187	23.6659	23.5937
g633.t1|organism=Naegleria_fowleri_ATCC_30894|gene_product=PutativerhoGDP-dissociationinhibitor1[GO:0005094,GO:0005737,GO:0007264,GO:0050790]	g633.t1 | organism=Naegleria_fowleri_ATCC_ 30894 | gene_product=Putative rho GDP-dissociation inhibitor 1 [GO:0005094,GO:0005737,GO:0007264,GO:0050790 ]	A0A6A5CDS9	0.721689224243164	1.64911	1.05202385361316	22.3186	22.3186	66.6667	2	21.5969	21.5969	66.6667	2	3	3	18	18	18	20.87	0.0049428	2.9216	41222000	8	22.2488	NaN	22.3884	NaN	21.8167	21.3772
g7773.t1|organism=Naegleria_fowleri_ATCC_30894|gene_product=Serinedecarboxylase[GO:0016831,GO:0019752,GO:0030170]	g7773.t1 | organism=Naegleria_fowleri_ATCC_ 30894 | gene_product=Serine decarboxylase [GO:0016831,GO:0019752,GO:0030170 ]	A0A6A5CED6	0.736197153727215	1.66578	1.13377424083172	23.8176	23.8587	100	3	23.0814	23.0742	100	3	12	12	37.8	37.8	37.8	51.362	0	112.54	360270000	64	23.8587	23.4046	24.1895	23.0742	23.4377	22.7322
g5494.t1|organism=Naegleria_fowleri_ATCC_30894|gene_product=Coactosin[GO:0051015]	g5494.t1 | organism=Naegleria_fowleri_ATCC_ 30894 | gene_product=Coactosin [GO:0051015 ]	A0A6A5BNF3	0.741075197855633	1.67142	0.321594898108693	23.4418	23.088	100	3	22.7007	22.7007	66.6667	2	3	3	29.5	29.5	29.5	15.49	0.00066028	3.8964	69341000	6	23.088	22.5819	24.6555	NaN	23.2797	22.1217
g8722.t1|organism=Naegleria_fowleri_ATCC_30894|gene_product=60SribosomalproteinL8[GO:0002181,GO:0003735,GO:0005515,GO:0019843,GO:0022625]	g8722.t1 | organism=Naegleria_fowleri_ATCC_ 30894 | gene_product=60S ribosomal protein L8 [GO:0002181,GO:0003735,GO:0005515,GO:0019843,GO:0022625 ]	A0A6A5BGF1	0.781923929850262	1.71942	0.680605178283136	22.4988	22.3993	100	3	21.7168	21.7168	66.6667	2	4	4	5.8	5.2	5.2	153.57	0	33.644	60453000	17	22.3993	23.1313	21.9657	NaN	21.4259	22.0078
g4563.t1|organism=Naegleria_fowleri_ATCC_30894|gene_product=Malatedehydrogenase,cytoplasmic[GO:0005975,GO:0006099,GO:0006108,GO:0030060]	g4563.t1 | organism=Naegleria_fowleri_ATCC_ 30894 | gene_product=Malate dehydrogenase, cytoplasmic [GO:0005975,GO:0006099,GO:0006108,GO:0030060 ]	A0A6A5BR74	0.782705942789715	1.72035	1.11035294777574	24.2556	24.2175	100	3	23.4729	23.4446	100	3	6	6	23.6	23.6	23.6	35.799	0	19.017	204130000	33	24.2175	23.7058	24.8436	23.4446	23.5527	23.4213
g9618.t1|organism=Naegleria_fowleri_ATCC_30894[GO:0003779,GO:0005737,GO:0005885,GO:0034314]	g9618.t1 | organism=Naegleria_fowleri_ATCC_ 30894 [GO:0003779,GO:0005737,GO:0005885,GO:0034314 ]	A0A6A5B9W8	0.880282084147137	1.84074	1.13372462872583	22.5798	22.7614	100	3	21.6995	21.849	100	3	5	5	41.6	41.6	41.6	20.707	0	14.539	75788000	21	22.9405	22.0376	22.7614	21.2315	22.0181	21.849
g12664.t1|organism=Naegleria_fowleri_ATCC_30894|gene_product=Elongationfactor1-gamma[GO:0003746,GO:0006414]	g12664.t1 | organism=Naegleria_fowleri_ATCC_ 30894 | gene_product=Elongation factor 1-gamma [GO:0003746,GO:0006414 ]	A0A6A5BZM3	0.896533648173016	1.86159	0.552430693518416	21.2419	21.2419	66.6667	2	20.3454	20.4768	100	3	4	4	26.8	26.8	26.8	18.044	0	5.5266	18984000	4	20.3597	22.1242	NaN	20.4953	20.064	20.4768
g825.t1|organism=Naegleria_fowleri_ATCC_30894|gene_product=Guaninenucleotide-bindingproteinsubunitbeta-likeprotein[GO:0005515]	g825.t1 | organism=Naegleria_fowleri_ATCC_ 30894 | gene_product=Guanine nucleotide-binding protein subunit beta-like protein [GO:0005515 ]	A0A6A5CB59	0.967079798380535	1.95488	1.24267111241743	23.1876	23.037	100	3	22.2205	22.0725	100	3	8	8	42	42	42	34.334	0	23.397	150480000	40	23.037	22.7256	23.8001	22.0143	22.5746	22.0725
g5164.t1|organism=Naegleria_fowleri_ATCC_30894	g5164.t1 | organism=Naegleria_fowleri_ATCC_ 30894	A0A6A5BFT8	1.11782550811768	2.1702	0	21.0232	21.0232	66.6667	2	NaN	NaN	33.3333	1	2	2	8.9	8.9	8.9	31.895	0	4.808	7538400	4	21.3949	NaN	20.6516	19.9054	NaN	NaN
g10935.t1|organism=Naegleria_fowleri_ATCC_30894|gene_product=Aldehydedehydrogenase,mitochondrial[GO:0016620,GO:0055114]	g10935.t1 | organism=Naegleria_fowleri_ATCC_ 30894 | gene_product=Aldehyde dehydrogenase, mitochondrial [GO:0016620,GO:0055114 ]	A0A6A5C5C8	1.12937068939209	2.18763	0.594458892114906	22.0459	22.0459	66.6667	2	20.9165	20.6236	100	3	5	5	11.9	11.9	11.9	61.356	0	6.6629	37067000	9	21.5045	NaN	22.5872	20.6236	21.9596	20.1662
g2625.t1|organism=Naegleria_fowleri_ATCC_30894|gene_product=60SribosomalproteinL3[GO:0000027,GO:0003735,GO:0006412,GO:0022625]	g2625.t1 | organism=Naegleria_fowleri_ATCC_ 30894 | gene_product=60S ribosomal protein L3 [GO:0000027,GO:0003735,GO:0006412,GO:0022625 ]	A0A6A5BWS2	1.16629823048909	2.24435	0.680204547544025	22.8932	23.1339	100	3	21.7269	21.7269	66.6667	2	3	3	14.1	9.3	9.3	47.598	0	6.473	39729000	8	21.8371	23.7085	23.1339	NaN	21.5205	21.9332
g4343.t1|organism=Naegleria_fowleri_ATCC_30894|gene_product=Isocitratedehydrogenase[NADP],mitochondrial(Fragment)[GO:0000287,GO:0004450,GO:0006099,GO:0006102,GO:0051287]	g4343.t1 | organism=Naegleria_fowleri_ATCC_ 30894 | gene_product=Isocitrate dehydrogenase [NADP], mitochondrial (Fragment) [GO:0000287,GO:0004450,GO:0006099,GO:0006102,GO:0051287 ]	A0A6A5BQM0	1.21922492980957	2.32822	1.60478751968388	24.1757	24.3236	100	3	22.9565	22.9156	100	3	17	17	43.6	41.7	41.7	53.45	0	44.144	350980000	82	24.3236	23.538	24.6655	22.8092	23.1445	22.9156
g6400.t1|organism=Naegleria_fowleri_ATCC_30894	g6400.t1 | organism=Naegleria_fowleri_ATCC_ 30894	A0A6A5BJS8	1.28389835357666	2.43496	1.06338579633947	23.4585	23.4585	66.6667	2	22.1746	22.1746	66.6667	2	3	3	33.7	33.7	33.7	21.432	0	19.087	61234000	13	23.0544	NaN	23.8626	NaN	22.1777	22.1716
g11747.t1|organism=Naegleria_fowleri_ATCC_30894|gene_product=Ubiquitin-40SribosomalproteinS27a[GO:0003735,GO:0005515,GO:0005840,GO:0006412,GO:0016021];g6801.t1|organism=Naegleria_fowleri_ATCC_30894|gene_product=Ubiquitin-60SribosomalproteinL40[GO:0003735,GO:0005634,GO:0005840,GO:0006412,GO:0009949,GO:0016567,GO:0019941,GO:0031386,GO:0031625];g9722.t1|organism=Naegleria_fowleri_ATCC_30894|gene_pro…	g11747.t1 | organism=Naegleria_fowleri_ATCC_ 30894 | gene_product=Ubiquitin-40S ribosomal protein S27a [GO:0003735,GO:0005515,GO:0005840,GO:0006412,GO:0016021 ];g6801.t1 | organism=Naegleria_fowleri_ATCC_ 30894 | gene_product=Ubiquitin-60S ribosomal pro	A0A6A5C2G9	1.29364109039307	2.45146	1.29247700096344	22.1989	22.0789	100	3	20.9053	20.9053	66.6667	2	3	3	41.9	21.9	21.9	17.8	0	7.7762	28521000	8	21.7215	22.7962	22.0789	20.8532	NaN	20.9573
g9742.t1|organism=Naegleria_fowleri_ATCC_30894|gene_product=Conditionedmediumfactor	g9742.t1 | organism=Naegleria_fowleri_ATCC_ 30894 | gene_product=Conditioned medium factor	A0A6A5BBI3	1.3632329305013	2.57261	1.95041041053296	23.596	23.5013	100	3	22.2328	22.258	100	3	9	9	19.2	19.2	19.2	88.091	0	25.777	128800000	31	23.5013	23.1715	24.1152	21.9939	22.4464	22.258
g380.t1|organism=Naegleria_fowleri_ATCC_30894|gene_product=60SribosomalproteinL23[GO:0002181,GO:0003735,GO:0017022,GO:0022625,GO:0070180]	g380.t1 | organism=Naegleria_fowleri_ATCC_ 30894 | gene_product=60S ribosomal protein L23 [GO:0002181,GO:0003735,GO:0017022,GO:0022625,GO:0070180 ]	A0A6A5CB40	1.396728515625	2.63304	2.1306355120427	22.7465	22.7002	100	3	21.3498	21.3498	66.6667	2	3	3	40.4	28.1	28.1	15.712	0	8.6465	49439000	11	22.6886	22.7002	22.8508	NaN	21.076	21.6236
g11976.t1|organism=Naegleria_fowleri_ATCC_30894[GO:0016846]	g11976.t1 | organism=Naegleria_fowleri_ATCC_ 30894 [GO:0016846 ]	A0A6A5C9S5	1.60513242085775	3.04224	1.33583067940122	22.3079	22.5827	100	3	20.7028	20.7028	66.6667	2	5	5	34.7	34.7	34.7	19.501	0	7.8303	32772000	14	22.5827	21.5624	22.7788	NaN	20.7524	20.6533
g2759.t1|organism=Naegleria_fowleri_ATCC_30894|gene_product=RGGrepeatsnuclearRNAbindingproteinB[GO:0003723]	g2759.t1 | organism=Naegleria_fowleri_ATCC_ 30894 | gene_product=RGG repeats nuclear RNA binding protein B [GO:0003723 ]	A0A6A5BVF7	1.76074441274007	3.38873	1.79046116140392	23.4917	23.5969	100	3	21.731	21.731	66.6667	2	6	6	30.2	30.2	30.2	34.038	0	51.363	106960000	35	23.5969	23.2707	23.6076	NaN	21.2893	22.1726
g2320.t1|organism=Naegleria_fowleri_ATCC_30894|gene_product=40SribosomalproteinS17[GO:0003735,GO:0005840,GO:0006412]	g2320.t1 | organism=Naegleria_fowleri_ATCC_ 30894 | gene_product=40S ribosomal protein S17 [GO:0003735,GO:0005840,GO:0006412 ]	A0A6A5BY49	1.77752621968587	3.42838	0	21.7286	22.0012	100	3	NaN	NaN	33.3333	1	3	3	29.1	29.1	29.1	16.184	0	5.6633	23299000	8	22.0012	21.0427	22.1419	19.951	NaN	NaN
g2341.t1|organism=Naegleria_fowleri_ATCC_30894|gene_product=60SribosomalproteinL14-2[GO:0003723,GO:0003735,GO:0005840,GO:0006412]	g2341.t1 | organism=Naegleria_fowleri_ATCC_ 30894 | gene_product=60S ribosomal protein L14-2 [GO:0003723,GO:0003735,GO:0005840,GO:0006412 ]	A0A6A5BVR5	1.96289380391439	3.89843	0	22.0401	22.1034	100	3	NaN	NaN	33.3333	1	4	4	29.8	29.8	29.8	19.788	0	58.23	28225000	10	22.3074	21.7096	22.1034	NaN	NaN	20.0772
g5523.t1|organism=Naegleria_fowleri_ATCC_30894|gene_product=60SribosomalproteinL27a[GO:0003735,GO:0006412,GO:0022625]	g5523.t1 | organism=Naegleria_fowleri_ATCC_ 30894 | gene_product=60S ribosomal protein L27a [GO:0003735,GO:0006412,GO:0022625 ]	A0A6A5BRF3	2.03069559733073	4.08602	0	22.4649	22.5888	100	3	NaN	NaN	33.3333	1	3	3	22.8	22.8	22.8	16.686	0	15.692	36033000	13	22.5888	22.1307	22.6751	NaN	20.4342	NaN
g13337.t1|organism=Naegleria_fowleri_ATCC_30894|gene_product=Probable60SribosomalproteinL28e[GO:0003735,GO:0005840,GO:0006412];g12949.t1|organism=Naegleria_fowleri_ATCC_30894|gene_product=Probable60SribosomalproteinL28e[GO:0003735,GO:0005840,GO:0006412]	g13337.t1 | organism=Naegleria_fowleri_ATCC_ 30894 | gene_product=Probable 60S ribosomal protein L28e [GO:0003735,GO:0005840,GO:0006412 ];g12949.t1 | organism=Naegleria_fowleri_ATCC_ 30894 | gene_product=Probable 60S ribosomal protein L28e [GO:0003735,	A0A6A5C1Y7	2.08277289072673	4.23621	2.4092765395843	23.1769	23.0275	100	3	21.0941	21.0941	66.6667	2	3	3	29.6	29.6	29.6	15.026	0	7.6316	50488000	13	22.996	23.0275	23.5072	NaN	20.9039	21.2844
g1660.t1|organism=Naegleria_fowleri_ATCC_30894|gene_product=40SribosomalproteinS18[GO:0003723,GO:0003735,GO:0005840,GO:0006412]	g1660.t1 | organism=Naegleria_fowleri_ATCC_ 30894 | gene_product=40S ribosomal protein S18 [GO:0003723,GO:0003735,GO:0005840,GO:0006412 ]	A0A6A5BQD1	2.21055539449056	4.62853	0	21.6792	21.499	100	3	NaN	NaN	33.3333	1	4	4	20.5	20.5	20.5	17.988	0	8.6893	19921000	10	21.499	21.3101	22.2285	19.4687	NaN	NaN
g11538.t1|organism=Naegleria_fowleri_ATCC_30894|gene_product=40SribosomalproteinS4[GO:0003735,GO:0005840,GO:0006412,GO:0019843]	g11538.t1 | organism=Naegleria_fowleri_ATCC_ 30894 | gene_product=40S ribosomal protein S4 [GO:0003735,GO:0005840,GO:0006412,GO:0019843 ]	A0A6A5CAC9	2.30429395039876	4.93926	2.14198086636226	23.3665	23.6392	100	3	21.0622	21.2728	100	3	8	8	39.6	39.6	39.6	30.593	0	15.898	107820000	25	23.6392	23.7265	22.7337	20.4201	21.2728	21.4937
g7688.t1|organism=Naegleria_fowleri_ATCC_30894|gene_product=60SacidicribosomalproteinP0[GO:0042254]	g7688.t1 | organism=Naegleria_fowleri_ATCC_ 30894 | gene_product=60S acidic ribosomal protein P0 [GO:0042254 ]	A0A6A5C029	2.3140811920166	4.97288	2.02045242779043	22.3868	22.7839	100	3	20.0727	20.1215	100	3	6	6	25.2	25.2	25.2	35.683	0	15.761	58747000	13	22.9675	21.4089	22.7839	20.1215	19.9474	20.1491
g6190.t1|organism=Naegleria_fowleri_ATCC_30894|gene_product=40SribosomalproteinSa-1[GO:0000028,GO:0000447,GO:0000461,GO:0003735,GO:0006407,GO:0006412,GO:0022627]	g6190.t1 | organism=Naegleria_fowleri_ATCC_ 30894 | gene_product=40S ribosomal protein Sa-1 [GO:0000028,GO:0000447,GO:0000461,GO:0003735,GO:0006407,GO:0006412,GO:0022627 ]	A0A6A5BIS7	2.53590393066406	5.7994	1.49582468304979	22.9797	23.4357	100	3	20.4438	20.3015	100	3	9	9	58	58	58	28.689	0	30.483	79135000	22	23.4357	21.5348	23.9685	20.3015	20.9571	20.0727
g12844.t1|organism=Naegleria_fowleri_ATCC_30894|gene_product=40SribosomalproteinS22[GO:0003735,GO:0005840,GO:0006412]	g12844.t1 | organism=Naegleria_fowleri_ATCC_ 30894 | gene_product=40S ribosomal protein S22 [GO:0003735,GO:0005840,GO:0006412 ]	A0A6A5C056	2.54055658976237	5.81813	3.50811796927904	23.5166	23.6872	100	3	20.976	21.0372	100	3	4	4	33.8	33.8	33.8	14.776	0	8.6486	87726000	15	23.7598	23.1026	23.6872	20.8451	21.0457	21.0372
g10008.t1|organism=Naegleria_fowleri_ATCC_30894|gene_product=Coiled-coildomain-containingprotein40[GO:0035082]	g10008.t1 | organism=Naegleria_fowleri_ATCC_ 30894 | gene_product=Coiled-coil domain-containing protein 40 [GO:0035082 ]	A0A6A5BCC4	3.73986721038818	13.3602	0.843239698502348	28.1966	28.1966	66.6667	2	24.4568	24.4568	66.6667	2	3	3	5.3	5.3	5.3	101.21	0	9.2277	1592300000	13	NaN	29.7802	26.613	24.2801	24.6335	NaN
g10015.t1|organism=Naegleria_fowleri_ATCC_30894|gene_product=40SribosomalproteinS13[GO:0003735,GO:0005840,GO:0006412]	g10015.t1 | organism=Naegleria_fowleri_ATCC_ 30894 | gene_product=40S ribosomal protein S13 [GO:0003735,GO:0005840,GO:0006412 ]	A0A6A5B9D1	NaN	NaN	0	21.9484	21.9484	66.6667	2	NaN	NaN	0	0	4	4	25.2	25.2	25.2	16.997	0	4.2472	17560000	5	21.6637	NaN	22.2332	NaN	NaN	NaN
g10615.t1|organism=Naegleria_fowleri_ATCC_30894|gene_product=CarboxypeptidaseQ[GO:0005576,GO:0006508,GO:0008237,GO:0008238,GO:0012505,GO:0042803,GO:0043231,GO:0044237,GO:0044444]	g10615.t1 | organism=Naegleria_fowleri_ATCC_ 30894 | gene_product=Carboxypeptidase Q [GO:0005576,GO:0006508,GO:0008237,GO:0008238,GO:0012505,GO:0042803,GO:0043231,GO:0044237,GO:0044444 ]	A0A6A5CD65	NaN	NaN	0	NaN	NaN	0	0	20.0698	20.0698	66.6667	2	3	3	8.9	8.9	8.9	53.731	0	6.273	16498000	4	NaN	NaN	NaN	NaN	20.2868	19.8528
g11322.t1|organism=Naegleria_fowleri_ATCC_30894|gene_product=Tenascin-X[GO:0005515,GO:0016020,GO:0050794,GO:0120025]	g11322.t1 | organism=Naegleria_fowleri_ATCC_ 30894 | gene_product=Tenascin-X [GO:0005515,GO:0016020,GO:0050794,GO:0120025 ]	A0A6A5C6C7	NaN	NaN	0	NaN	NaN	0	0	21.2817	21.2817	66.6667	2	3	3	4.2	4.2	4.2	118.45	0	5.1529	13608000	3	NaN	NaN	NaN	21.1879	21.3756	NaN
g11766.t1|organism=Naegleria_fowleri_ATCC_30894|gene_product=AutocrineproliferationrepressorproteinA[GO:0004252,GO:0006508]	g11766.t1 | organism=Naegleria_fowleri_ATCC_ 30894 | gene_product=Autocrine proliferation repressor protein A [GO:0004252,GO:0006508 ]	A0A6A5C949	NaN	NaN	0	NaN	NaN	0	0	20.1684	20.1684	66.6667	2	2	2	5.9	5.9	5.9	54.63	0	4.4663	6886700	4	NaN	NaN	NaN	NaN	20.1448	20.1919
g128.t1|organism=Naegleria_fowleri_ATCC_30894|gene_product=Ras-relatedproteinRac2[GO:0003924,GO:0005525,GO:0007264]	g128.t1 | organism=Naegleria_fowleri_ATCC_ 30894 | gene_product=Ras-related protein Rac2 [GO:0003924,GO:0005525,GO:0007264 ]	A0A6A5CIH4	NaN	NaN	0	21.8249	21.8249	66.6667	2	NaN	NaN	0	0	2	2	12.2	12.2	12.2	23.29	0.0022698	3.5989	9648100	3	21.961	NaN	21.6888	NaN	NaN	NaN
g1926.t1|organism=Naegleria_fowleri_ATCC_30894|gene_product=Serinehydroxymethyltransferase4[GO:0004372,GO:0006565,GO:0008168,GO:0008270,GO:0019264,GO:0030170,GO:0032259,GO:0035999,GO:0046655,GO:0050897,GO:0070905,GO:1904482]	g1926.t1 | organism=Naegleria_fowleri_ATCC_ 30894 | gene_product=Serine hydroxymethyltransferase 4 [GO:0004372,GO:0006565,GO:0008168,GO:0008270,GO:0019264,GO:0030170,GO:0032259,GO:0035999,GO:0046655,GO:0050897,GO:0070905,GO:1904482 ]	A0A6A5BUE9	NaN	NaN	0	NaN	NaN	0	0	21.6941	21.6941	66.6667	2	3	3	11.9	11.9	11.9	51.346	0	5.0352	12235000	3	NaN	NaN	NaN	NaN	21.5186	21.8696
g2313.t1|organism=Naegleria_fowleri_ATCC_30894|gene_product=Ethanolamine-phosphatecytidylyltransferase[GO:0008654,GO:0016779]	g2313.t1 | organism=Naegleria_fowleri_ATCC_ 30894 | gene_product=Ethanolamine-phosphate cytidylyltransferase [GO:0008654,GO:0016779 ]	A0A6A5BKG7	NaN	NaN	0	21.5446	21.4222	100	3	NaN	NaN	0	0	5	5	23.5	23.5	23.5	44.821	0	9.9037	23993000	6	21.4222	20.7451	22.4664	NaN	NaN	NaN
g2501.t1|organism=Naegleria_fowleri_ATCC_30894	g2501.t1 | organism=Naegleria_fowleri_ATCC_ 30894	A0A6A5BW53	NaN	NaN	0	NaN	NaN	0	0	24.5384	24.5384	66.6667	2	4	4	2.8	2.8	2.8	202.21	0	4.5266	122850000	4	NaN	NaN	NaN	NaN	24.1391	24.9377
g263.t1|organism=Naegleria_fowleri_ATCC_30894|gene_product=40SribosomalproteinS21[GO:0003735,GO:0005840,GO:0006412]	g263.t1 | organism=Naegleria_fowleri_ATCC_ 30894 | gene_product=40S ribosomal protein S21 [GO:0003735,GO:0005840,GO:0006412 ]	A0A6A5CF54	NaN	NaN	0	21.4238	21.4238	66.6667	2	NaN	NaN	0	0	1	1	18.3	18.3	18.3	9.0732	0	21.204	7565800	5	21.2403	NaN	21.6074	NaN	NaN	NaN
g3147.t1|organism=Naegleria_fowleri_ATCC_30894|gene_product=40SribosomalproteinS15(Fragment)[GO:0003723,GO:0003735,GO:0006412,GO:0015935]	g3147.t1 | organism=Naegleria_fowleri_ATCC_ 30894 | gene_product=40S ribosomal protein S15 (Fragment) [GO:0003723,GO:0003735,GO:0006412,GO:0015935 ]	A0A6A5BWX4	NaN	NaN	0	23.5287	23.7905	100	3	NaN	NaN	0	0	4	4	34	34	34	15.79	0	7.6466	56056000	8	23.7905	22.7724	24.0231	NaN	NaN	NaN
g5411.t1|organism=Naegleria_fowleri_ATCC_30894|gene_product=3-beta-hydroxycholanate3-dehydrogenase(NADP(+))[GO:0016491,GO:0055114]	g5411.t1 | organism=Naegleria_fowleri_ATCC_ 30894 | gene_product=3-beta-hydroxycholanate 3-dehydrogenase (NADP(+)) [GO:0016491,GO:0055114 ]	A0A6A5BED6	NaN	NaN	0	NaN	NaN	0	0	22.745	22.8468	100	3	4	4	26.1	26.1	26.1	33.922	0	8.0848	54981000	9	NaN	NaN	NaN	22.4347	22.9533	22.8468
g6111.t1|organism=Naegleria_fowleri_ATCC_30894	g6111.t1 | organism=Naegleria_fowleri_ATCC_ 30894	A0A6A5BC19	NaN	NaN	0	NaN	NaN	0	0	23.4014	23.4014	66.6667	2	2	2	13.3	13.3	13.3	25.901	0	18.088	44538000	9	NaN	NaN	NaN	NaN	23.3531	23.4498
g6337.t1|organism=Naegleria_fowleri_ATCC_30894	g6337.t1 | organism=Naegleria_fowleri_ATCC_ 30894	A0A6A5B9P2	NaN	NaN	0	NaN	NaN	0	0	21.4445	21.4445	66.6667	2	3	3	4.1	2.1	2.1	244.97	0	5.2299	15657000	4	NaN	NaN	NaN	NaN	21.7557	21.1333
g7143.t1|organism=Naegleria_fowleri_ATCC_30894|gene_product=Tripeptidyl-peptidase1[GO:0004252,GO:0006508]	g7143.t1 | organism=Naegleria_fowleri_ATCC_ 30894 | gene_product=Tripeptidyl-peptidase 1 [GO:0004252,GO:0006508 ]	A0A6A5BGH4	NaN	NaN	0	NaN	NaN	0	0	21.67	21.6812	100	3	5	5	11.5	11.5	11.5	64.153	0	10.907	30041000	12	NaN	NaN	NaN	21.6988	21.6812	21.6301
g7442.t1|organism=Naegleria_fowleri_ATCC_30894|gene_product=UncharacterizedproteinYisK[GO:0016787]	g7442.t1 | organism=Naegleria_fowleri_ATCC_ 30894 | gene_product=Uncharacterized protein YisK [GO:0016787 ]	A0A6A5CG82	NaN	NaN	0	21.3935	21.3935	66.6667	2	NaN	NaN	0	0	2	2	9	9	9	38.274	0.0025616	3.4312	13533000	4	20.9174	NaN	21.8697	NaN	NaN	NaN
g8371.t1|organism=Naegleria_fowleri_ATCC_30894|gene_product=Probableurocanatehydratase[GO:0016153]	g8371.t1 | organism=Naegleria_fowleri_ATCC_ 30894 | gene_product=Probable urocanate hydratase [GO:0016153 ]	A0A6A5BGJ7	NaN	NaN	0	NaN	NaN	0	0	21.4087	21.4087	66.6667	2	2	2	5.9	5.9	5.9	75.459	0	8.5138	18536000	4	NaN	NaN	NaN	NaN	21.8121	21.0053
g9208.t1|organism=Naegleria_fowleri_ATCC_30894[GO:0005515]	g9208.t1 | organism=Naegleria_fowleri_ATCC_ 30894 [GO:0005515 ]	A0A6A5BDZ7	NaN	NaN	0	NaN	NaN	0	0	22.0983	21.9852	100	3	3	3	7.2	7.2	7.2	89.883	0	8.3368	36316000	7	NaN	NaN	NaN	21.9064	22.4033	21.9852
g9247.t1|organism=Naegleria_fowleri_ATCC_30894|gene_product=40SribosomalproteinS16[GO:0003735,GO:0005840,GO:0006412]	g9247.t1 | organism=Naegleria_fowleri_ATCC_ 30894 | gene_product=40S ribosomal protein S16 [GO:0003735,GO:0005840,GO:0006412 ]	A0A6A5BE32	NaN	NaN	0	20.7829	20.8127	100	3	NaN	NaN	0	0	2	2	14.1	14.1	14.1	16.313	0.0043832	3.1208	7919600	5	20.9133	20.8127	20.6229	NaN	NaN	NaN
g9311.t1|organism=Naegleria_fowleri_ATCC_30894|gene_product=Alpha-actininA[GO:0005515]	g9311.t1 | organism=Naegleria_fowleri_ATCC_ 30894 | gene_product=Alpha-actinin A [GO:0005515 ]	A0A6A5BER1	NaN	NaN	0	NaN	NaN	0	0	21.7678	21.7678	66.6667	2	2	2	3.4	3.4	3.4	76.829	0.0037724	3.1788	11630000	3	NaN	NaN	NaN	21.5853	NaN	21.9504
g9724.t1|organism=Naegleria_fowleri_ATCC_30894|gene_product=Nascentpolypeptide-associatedcomplexsubunitalpha[GO:0005515,GO:0005854]	g9724.t1 | organism=Naegleria_fowleri_ATCC_ 30894 | gene_product=Nascent polypeptide-associated complex subunit alpha [GO:0005515,GO:0005854 ]	A0A6A5BDN6	NaN	NaN	0	21.892	21.892	66.6667	2	NaN	NaN	0	0	2	2	12.2	12.2	12.2	20.67	0.0013119	3.7814	10966000	5	22.0668	NaN	21.7172	NaN	NaN	NaN
